# Supplementary material for: EneA of Aspergillus fumigatus is a regulator of secondary metabolism and enhances nscA expression in presence of polyenes and Streptomyces
Source: Sci Rep. 2026 Apr 9;16:12038. doi: 10.1038/s41598-026-47215-0 (PMC13068945; doi:10.1038/s41598-026-47215-0)
Supplement: Supplementary file 2 — Supplementary Material 2 [file 41598_2026_47215_MOESM2_ESM.xlsx]

## Sheet: Table S1 
RNAseq all genes
1.GeneID	2.Base mean	3.log2(FC)	4.StdErr	5.Wald-Stats	6.P-value	7.P-adj	annotation
AFUA_7G00170	748313	14.3131	0.120347	118.932	0	0	dimethylallyl tryptophan synthase GliD1
AFUA_7G00160	1.26158e+06	14.2465	0.325777	43.7307	0	0	polyketide synthase, putative
AFUA_8G00710	40419.3	13.3503	0.288613	46.2566	0	0	secreted antimicrobial peptide, putative
AFUA_7G00120	79794.7	13.0325	0.199321	65.3847	0	0	metallo-beta-lactamase domain protein
AFUA_8G00360	265159	12.9762	0.120237	107.922	0	0	NlpC/P60-like cell-wall peptidase, putative
AFUA_8G02340	12414.4	12.9126	0.415895	31.0477	1.227e-211	8.84187e-210	hypothetical protein
AFUA_5G02630	336265	12.5995	0.248975	50.6054	0	0	conserved hypothetical protein
AFUA_8G07100	21418.4	12.5221	0.298191	41.9935	0	0	conserved hypothetical protein
AFUA_5G02640	479373	12.3085	0.114428	107.565	0	0	O-methyltransferase, putative
AFUA_6G13740	266995	12.2568	0.107441	114.08	0	0	conserved hypothetical protein
AFUA_5G00910	68216.6	11.9478	0.151409	78.9109	0	0	MBL2-like secreted peptide, putative
AFUA_5G02660	1.58656e+06	11.8672	0.314607	37.7207	0	0	pyoverdine/dityrosine biosynthesis protein, putative
AFUA_5G10220	340257	11.1719	0.437034	25.5629	3.94542e-144	1.9752e-142	alcohol dehydrogenase, zinc-containing, putative
AFUA_5G02620	292500	11.1567	0.0879997	126.781	0	0	P450 family sporulation-specific N-formyltyrosine oxidase Dit2, putative
AFUA_7G00200	33747.4	11.1555	0.167784	66.4874	0	0	conserved hypothetical protein
AFUA_6G11990	17348.1	10.9981	0.205657	53.4777	0	0	hypothetical protein
AFUA_7G00180	54283.7	10.8989	0.284227	38.3456	0	0	NAD dependent epimerase/dehydratase, putative
AFUA_3G14910	12746.2	10.8581	0.224007	48.4724	0	0	FacC-like extracellular signaling protein, putative
AFUA_7G00130	43904	10.5257	0.293683	35.8404	2.59606e-281	2.30783e-279	C6 transcription factor, putative
AFUA_7G05180	15530.2	10.145	0.411351	24.6628	2.68547e-134	1.25217e-132	Defensin domain protein
AFUA_5G02670	94379.6	10.0406	0.0904686	110.984	0	0	ThiJ/PfpI family protein
AFUA_5G00540	16460.6	10.0178	0.16778	59.7082	0	0	FacC-like extracellular signaling protein, putative
AFUA_3G13690	1319.64	9.92206	0.458359	21.6469	6.49905e-104	2.45313e-102	pyoverdine/dityrosine biosynthesis family protein, putative
AFUA_2G17290	13763.3	9.86099	0.399792	24.6653	2.52191e-134	1.1817e-132	hypothetical protein
AFUA_4G01040	6769.83	9.8016	0.219996	44.5536	0	0	short chain dehydrogenase, putative
AFUA_7G00110	1946.92	9.60911	0.396683	24.2237	1.25287e-129	5.70206e-128	secretory lipase, putative
AFUA_1G15910	60236.7	9.45406	0.112002	84.4097	0	0	C6 transcription factor RosA-like, putative
AFUA_5G13730	59068.9	9.2799	0.113289	81.9137	0	0	NlpC/P60-like cell-wall peptidase, putative
AFUA_3G02770	1155.66	9.23319	0.400686	23.0435	1.71048e-117	7.26341e-116	FAD binding domain protein
AFUA_8G06980	4919.05	9.19395	0.234683	39.1761	0	0	glycosyl hydrolase, putative
AFUA_3G13700	4367.83	9.09854	0.231501	39.3023	0	0	transferase family protein
AFUA_8G01860	111254	8.96242	0.07973	112.41	0	0	NmrA-like family protein
AFUA_6G13750	68547.8	8.91527	0.0950638	93.7819	0	0	ferric-chelate reductase, putative
AFUA_6G13730	1141.08	8.74193	0.351993	24.8355	3.70519e-136	1.77104e-134	hypothetical protein
AFUA_1G13660	157362	8.72644	0.307097	28.4159	1.28599e-177	7.74199e-176	phenol 2-monooxygenase, putative
AFUA_3G15290	755.161	8.67296	0.404806	21.425	7.81528e-102	2.85919e-100	C6 transcription factor, putative
AFUA_5G10200	22340.8	8.5423	0.376382	22.6958	4.92788e-114	2.02918e-112	hypothetical protein
AFUA_5G10210	14804.9	8.48816	0.410821	20.6615	7.69779e-95	2.67231e-93	conserved hypothetical protein
AFUA_3G01240	10326.5	8.48186	0.375696	22.5764	7.39297e-113	2.97974e-111	hypothetical protein
AFUA_7G00970	26784.8	8.36329	0.312787	26.738	1.70282e-157	9.15096e-156	GPI anchored serine-threonine rich protein
AFUA_3G13670	1164.15	8.15764	0.306068	26.653	1.65092e-156	8.77296e-155	siderochrome-iron transporter, putative
AFUA_4G14840	11958.5	8.05606	0.476432	16.9091	3.85244e-64	9.09291e-63	transferase family protein
AFUA_1G14550	37139.7	8.04947	0.133982	60.0789	0	0	Mn superoxide dismutase MnSOD
AFUA_2G00540	2579.7	7.94962	0.199871	39.7737	0	0	carboxyphosphonoenolpyruvate phosphonomutase, putative
AFUA_7G00370	69192	7.85115	0.570474	13.7625	4.28398e-43	6.94195e-42	conserved hypothetical protein
AFUA_2G12760	299.304	7.83731	0.469188	16.704	1.22586e-62	2.85096e-61	conserved hypothetical protein
AFUA_2G12680	1408.6	7.81494	0.254811	30.6695	1.45072e-206	1.00725e-204	conserved hypothetical protein
AFUA_4G01130	643.439	7.80061	0.34332	22.7211	2.77022e-114	1.14567e-112	dienelactone hydrolase family protein
AFUA_4G00280	2963.53	7.67552	0.209132	36.7018	6.82609e-295	6.42869e-293	conserved hypothetical protein
AFUA_8G01320	235.286	7.63747	0.503572	15.1666	5.88632e-52	1.13571e-50	hypothetical protein
AFUA_4G03940	29439.2	7.44819	0.088812	83.8647	0	0	ferric-chelate reductase, putative
AFUA_2G03730	71343.3	7.38145	0.240167	30.7346	1.96137e-207	1.3718e-205	Ctr copper transporter family protein
AFUA_4G14830	8222.62	7.28308	0.298797	24.3747	3.17346e-131	1.45125e-129	cytochrome P450 monooxygenase, putative
AFUA_6G00740	13736.1	7.27563	0.142427	51.083	0	0	conserved hypothetical protein
AFUA_2G10130	1168.35	7.24563	0.247865	29.2321	7.58157e-188	4.83999e-186	adhesin, putative
AFUA_7G01105	379.605	7.23284	0.364949	19.8188	2.05137e-87	6.50422e-86	conserved hypothetical protein
AFUA_7G04850	33250.6	7.21688	0.113572	63.5445	0	0	aldo-keto reductase, putative
AFUA_6G00710	5616.57	7.12432	0.155908	45.6958	0	0	MFS transporter, putative
AFUA_3G15250	5291.58	7.05262	0.134589	52.4012	0	0	MFS drug efflux transporter, putative
AFUA_4G14800	22628.2	6.91627	0.0820953	84.2468	0	0	short chain dehydrogenase, putative
AFUA_8G07170	16409.2	6.82927	0.147106	46.4241	0	0	conserved hypothetical protein
AFUA_2G12740	10061.7	6.71686	0.611752	10.9797	4.78429e-28	5.29164e-27	methyltransferase, putative
AFUA_8G05220	19753.2	6.68943	0.0813136	82.2671	0	0	acetamidase, putative
AFUA_2G12700	9662.58	6.67288	0.337625	19.7642	6.05822e-87	1.90814e-85	HET domain protein
AFUA_4G14810	14472.9	6.65165	0.11749	56.6145	0	0	cytochrome P450 monooxygenase, putative
AFUA_3G01400	149826	6.64532	0.0842584	78.8684	0	0	ABC multidrug transporter, putative
AFUA_5G01990	23993.2	6.62198	0.369986	17.8979	1.22402e-71	3.24314e-70	BYS1 domain protein, putative
AFUA_2G12690	155.325	6.61728	0.462558	14.3058	2.0126e-46	3.47438e-45	hypothetical protein
AFUA_3G13680	1456.63	6.56196	0.66995	9.79469	1.18655e-22	1.09684e-21	conserved hypothetical protein
AFUA_6G00730	3942.99	6.51215	0.328116	19.8471	1.16795e-87	3.74058e-86	hypothetical protein
AFUA_4G00760	6496.64	6.47084	0.106227	60.9153	0	0	conserved hypothetical protein
AFUA_5G00870	21730.5	6.45508	0.0897098	71.9552	0	0	conserved hypothetical protein
AFUA_5G01030	19926.9	6.40438	0.11821	54.1779	0	0	glyceraldehyde 3-phosphate dehydrogenase, putative
AFUA_2G05300	64.044	6.36007	0.603273	10.5426	5.49577e-26	5.66368e-25	hypothetical protein
AFUA_6G00720	904.927	6.33014	0.223596	28.3106	2.5602e-176	1.48492e-174	LysM domain protein, putative
AFUA_5G10250	51921.6	6.32223	0.0995429	63.5126	0	0	conserved hypothetical protein
AFUA_8G01080	1495.22	6.27552	0.195537	32.0937	5.39144e-226	4.10267e-224	conserved hypothetical protein
AFUA_1G11320	200.219	6.27335	0.403816	15.5352	2.00563e-54	4.00788e-53	class II DAHP synthetase family protein
AFUA_5G10090	9345.86	6.2715	0.614081	10.2128	1.73716e-24	1.69649e-23	3-demethylubiquinone-9 3-methyltransferase, putative
AFUA_3G10830	19900.3	6.24189	0.113931	54.7864	0	0	glutathione S-transferase GstA
AFUA_6G02800	7295.47	6.21188	0.132122	47.0163	0	0	GPI anchored protein, putative
AFUA_3G02110	57.2731	6.19643	0.60996	10.1588	3.02923e-24	2.94021e-23	MFS multidrug transporter, putative
AFUA_4G14820	25155.9	6.16961	0.125378	49.208	0	0	transferase family protein
AFUA_4G03440	50346.3	6.16064	0.0679155	90.7105	0	0	conserved hypothetical protein
AFUA_8G00350	7372.71	6.0991	0.108313	56.31	0	0	conserved hypothetical protein
AFUA_3G10175	3187.02	6.03557	0.132881	45.4207	0	0	hypothetical protein
AFUA_5G00900	1210.64	6.00406	0.167154	35.9193	1.5284e-282	1.37152e-280	G-protein signalling regulator, putative
AFUA_4G00770	17603.1	5.9841	0.0856845	69.8388	0	0	conserved hypothetical protein
AFUA_1G13670	6586.98	5.97907	0.277194	21.57	3.43944e-103	1.28803e-101	conserved hypothetical protein
AFUA_2G05290	4514.83	5.88883	0.653822	9.00677	2.12216e-19	1.72677e-18	isoflavone reductase family protein
AFUA_1G01160	12115.5	5.87603	0.145865	40.284	0	0	5'-nucleotidase, putative
AFUA_3G15240	1081.46	5.82731	0.178269	32.6882	2.2973e-234	1.79114e-232	conserved hypothetical protein
AFUA_5G14290	17339.1	5.77933	0.0828053	69.7942	0	0	C6 transcription factor, putative
AFUA_4G00240	6245.59	5.75491	0.109952	52.3403	0	0	amino acid transporter, putative
AFUA_8G00720	9815.62	5.69268	0.12272	46.3874	0	0	amino acid transporter, putative
AFUA_4G14770	57680.6	5.68966	0.0743244	76.5518	0	0	squalene-hopene-cyclase, putative
AFUA_3G00920	14300	5.68741	0.09119	62.3688	0	0	RTA1 domain protein, putative
AFUA_5G01250	14364.1	5.63041	0.701799	8.02282	1.03342e-15	7.09737e-15	oxidoreductase, putative
AFUA_5G00890	5492.58	5.61558	0.106223	52.8659	0	0	integral membrane protein
AFUA_7G00150	54642.6	5.60352	0.686267	8.16522	3.20848e-16	2.26067e-15	FAD-dependent monooxygenase, putative
AFUA_3G14200	645.455	5.5868	0.203499	27.4537	6.28216e-166	3.4541e-164	conserved hypothetical protein
AFUA_3G13660	134.424	5.56626	0.39522	14.0839	4.76756e-45	7.99807e-44	Ctr copper transporter family protein
AFUA_5G02610	5264.66	5.55585	0.104749	53.0394	0	0	cytochrome P450, putative
AFUA_3G01710	65.7647	5.52653	0.517526	10.6788	1.27964e-26	1.34944e-25	TPR domain protein
AFUA_1G01200	52.5299	5.52446	0.577553	9.56529	1.11891e-21	9.919e-21	alpha-galactosidase
AFUA_7G06580	414.087	5.46106	0.269568	20.2585	2.98632e-91	1.0073e-89	FAD/FMN-containing isoamyl alcohol oxidase MreA-like, putative
AFUA_1G12620	65923.1	5.38761	0.307774	17.5051	1.30994e-68	3.30508e-67	MFS toxin efflux pump (AflT), putative
AFUA_3G14210	293.694	5.36596	0.267966	20.0247	3.35292e-89	1.09223e-87	conserved hypothetical protein
AFUA_3G00960	13451.9	5.34872	0.531495	10.0635	8.0074e-24	7.63956e-23	conserved hypothetical protein
AFUA_2G00530	597.519	5.25706	0.215393	24.4068	1.44834e-131	6.65536e-130	DUF1275 domain protein
AFUA_3G01620	1865.81	5.21523	0.120132	43.4124	0	0	Ankyrin and HET domain protein
AFUA_5G14250	1878.96	5.1729	0.166579	31.0538	1.01421e-211	7.36426e-210	DNA repair family protein
AFUA_6G03320	9660.32	5.14991	0.380674	13.5284	1.06316e-41	1.66603e-40	MFS multidrug transporter, putative
AFUA_4G14850	3109.88	5.14211	0.120512	42.669	0	0	extracellular 3-ketosteroid 1-dehydrogenase, putative
AFUA_6G11910	250.119	5.13248	0.289553	17.7255	2.66346e-70	6.9221e-69	glycosyl hydrolase family 3, putative
AFUA_6G02810	4877.79	5.11256	0.134781	37.9324	0	0	Ctr copper transporter, putative
AFUA_7G00190	37.8165	5.09789	0.592793	8.59977	7.98732e-18	6.03938e-17	hypothetical protein
AFUA_3G15270	39.4464	4.98013	0.567886	8.76959	1.79313e-18	1.39235e-17	nonribosomal peptide synthase, putative
AFUA_8G01770	7457.36	4.92094	0.0995257	49.4439	0	0	conserved hypothetical protein
AFUA_2G00260	488.419	4.90152	0.208469	23.512	3.07278e-122	1.35316e-120	phenylacetaldoxime dehydratase family protein, putative
AFUA_5G10190	6878.01	4.87823	0.125069	39.0042	0	0	conserved hypothetical protein
AFUA_4G14380	27701	4.86344	0.119775	40.6047	0	0	glutathione S-transferase, putative
AFUA_7G00280	2033.25	4.8362	0.170686	28.3339	1.32182e-176	7.7612e-175	conserved hypothetical protein
AFUA_8G02140	7315.09	4.8351	0.102191	47.3142	0	0	ankyrin repeat protein
AFUA_2G00980	566.353	4.81146	0.209964	22.9156	3.24605e-116	1.359e-114	conserved hypothetical protein
AFUA_5G12770	5666.42	4.79814	0.0804996	59.6046	0	0	metallo-beta-lactamase family protein
AFUA_2G00620	73.3944	4.79528	0.462914	10.3589	3.81335e-25	3.81817e-24	GDSL-like lipase/acylhydrolase domain protein
AFUA_4G03920	1188.18	4.79436	0.165041	29.0494	1.56508e-185	9.79408e-184	MFS drug transporter, putative
AFUA_4G14790	14108.4	4.79356	0.107821	44.4586	0	0	cytochrome P450 monooxygenase, putative
AFUA_2G16610	4718.92	4.71393	0.104967	44.9085	0	0	N,N-dimethylglycine oxidase
AFUA_1G17620	4148.25	4.70245	0.121372	38.7442	0	0	TPR domain protein
AFUA_1G13370	19500.2	4.70082	0.0956003	49.1716	0	0	aflatoxin B1-aldehyde reductase GliO-like, putative
AFUA_8G01870	2811.43	4.69509	0.1065	44.0852	0	0	hypothetical protein
AFUA_6G14010	124.216	4.6866	0.657511	7.12779	1.01994e-12	5.87622e-12	GPI anchored protein, putative
AFUA_3G15280	195.563	4.67109	0.337965	13.8212	1.89849e-43	3.0975e-42	methyltransferase, putative
AFUA_1G02970	13703.5	4.65683	0.105597	44.1001	0	0	salicylate hydroxylase, putative
AFUA_4G03690	3261.59	4.65415	0.117368	39.6542	0	0	aldehyde dehydrogenase family protein, putative
AFUA_5G00830	181.914	4.65352	0.299925	15.5156	2.72047e-54	5.42497e-53	conserved hypothetical protein
AFUA_5G02655	40439.9	4.65297	0.0805459	57.7679	0	0	conserved hypothetical protein
AFUA_6G02580	1186.67	4.64563	0.157252	29.5427	8.15945e-192	5.27977e-190	hypothetical protein
AFUA_4G14780	24021.1	4.63974	0.0895121	51.8336	0	0	cytochrome P450 monooxygenase, putative
AFUA_6G03310	55.6231	4.57019	0.498894	9.16065	5.15853e-20	4.26678e-19	conserved hypothetical protein
AFUA_3G00950	33.1543	4.55617	0.562402	8.10127	5.43902e-16	3.79296e-15	ankyrin repeat protein
AFUA_4G10930	12503.3	4.54142	0.0725438	62.6024	0	0	N-acetyltransferase family protein, putative
AFUA_2G02500	4058.5	4.5261	0.105733	42.807	0	0	conserved hypothetical protein
AFUA_1G16600	14257.7	4.52348	0.0801203	56.4586	0	0	ribonuclease T2, putative
AFUA_6G12000	98.894	4.50392	0.361783	12.4492	1.41211e-35	1.89985e-34	hypothetical protein
AFUA_3G00290	818.592	4.49439	0.155902	28.8284	9.46289e-183	5.84487e-181	3-hydroxyacyl-CoA dehydrogenase, putative
AFUA_1G15430	31287.9	4.48012	0.0871589	51.4018	0	0	lipase/esterase, putative
AFUA_8G02250	1773.1	4.45606	0.328592	13.561	6.81607e-42	1.07342e-40	conserved hypothetical protein
AFUA_1G01530	8100.95	4.45068	0.0888413	50.097	0	0	GrpB domain protein
AFUA_7G04070	37873.8	4.44722	0.0765948	58.0616	0	0	phospho-2-dehydro-3-deoxyheptonate aldolase
AFUA_4G03930	1433.18	4.41913	0.206251	21.426	7.64404e-102	2.80734e-100	cysteine synthase B, putative
AFUA_3G02120	450.132	4.40152	0.725375	6.06792	1.29576e-09	5.9977e-09	short-chain dehydrogenase/reductase family protein, putative
AFUA_2G17520	767.833	4.39442	0.224806	19.5476	4.3243e-85	1.33548e-83	GNAT family N-acetyltransferase, putative
AFUA_1G14050	3564.97	4.37968	0.115505	37.9176	0	0	F-box domain protein
AFUA_8G04340	11445.7	4.30576	0.0687708	62.6103	0	0	cystathionine gamma-lyase
AFUA_1G14300	16567.1	4.29885	0.137591	31.2437	2.71714e-214	2.01917e-212	Fasciclin domain family protein
AFUA_3G08310	34526.2	4.29869	0.0857653	50.1215	0	0	4-nitrophenylphosphatase
AFUA_6G09550	69.5088	4.29689	0.403407	10.6515	1.71566e-26	1.80325e-25	RTA1 domain protein, putative
AFUA_4G09300	3311.57	4.28766	0.129592	33.0858	4.76126e-240	3.80581e-238	conserved hypothetical protein
AFUA_2G17500	5316.23	4.2251	0.284818	14.8344	8.77726e-50	1.60866e-48	cyanide hydratase/nitrilase, putative
AFUA_4G10610	285.142	4.17659	0.267994	15.5846	9.25939e-55	1.86206e-53	stress responsive A/B barrel domain protein
AFUA_3G00175	149.187	4.17645	0.346315	12.0597	1.72422e-33	2.21333e-32	hypothetical protein
AFUA_4G00900	377.653	4.1505	0.214513	19.3485	2.09907e-83	6.18152e-82	conserved hypothetical protein
AFUA_6G02820	7653.73	4.13626	0.0889654	46.4929	0	0	metalloreductase, putative
AFUA_5G01370	5168.11	4.13334	0.123145	33.5649	5.45378e-247	4.43388e-245	conserved hypothetical protein
AFUA_6G11790	614.093	4.13156	0.158079	26.1361	1.41809e-150	7.2521e-149	conserved hypothetical protein
AFUA_1G11310	110.861	4.12819	0.321572	12.8375	1.01058e-37	1.42833e-36	AMP-binding enzyme domain protein
AFUA_5G00820	224.017	4.12777	0.291911	14.1405	2.13742e-45	3.61764e-44	hypothetical protein
AFUA_8G01310	1885.65	4.11415	0.127035	32.386	4.32824e-230	3.34717e-228	ferric-chelate reductase (Fre2), putative
AFUA_5G00940	356.046	4.10106	0.218088	18.8046	6.92152e-79	1.98306e-77	hypothetical protein
AFUA_8G05930	6661.7	4.08551	0.0973032	41.9874	0	0	conserved hypothetical protein
AFUA_1G00100	140.43	4.08028	0.376259	10.8444	2.12116e-27	2.29018e-26	MFS monocarboxylate transporter, putative
AFUA_2G14480	335.69	4.07449	0.208734	19.52	7.42112e-85	2.26249e-83	oxidoreductase, FAD-binding, putative
AFUA_3G03210	346.567	4.04696	0.206327	19.6143	1.16714e-85	3.63993e-84	hypothetical protein
AFUA_8G05960	8978.32	4.01304	0.0879113	45.6488	0	0	integral membrane protein
AFUA_4G00250	3052.08	4.0067	0.0973117	41.1739	0	0	WD40 repeat protein
AFUA_8G06990	1594.83	4.00392	0.155878	25.6862	1.66672e-145	8.43287e-144	ankyrin repeat protein
AFUA_1G05780	1637.89	4.00234	0.101521	39.4237	0	0	conserved hypothetical protein
AFUA_5G10240	14998.6	3.98046	0.102771	38.7313	0	0	conserved hypothetical protein
AFUA_3G03380	206.022	3.96104	0.264789	14.9593	1.35528e-50	2.54772e-49	sugar O-acetyltransferase, putative
AFUA_8G01850	1414.68	3.95676	0.383083	10.3287	5.22481e-25	5.18772e-24	phosphate-repressible phosphate permease, putative
AFUA_7G00830	334.445	3.94483	0.202148	19.5145	8.26186e-85	2.51076e-83	alpha/beta hydrolase, putative
AFUA_7G05500	15113.8	3.93352	0.488659	8.04963	8.30428e-16	5.72393e-15	glutathione S-transferase, putative
AFUA_8G00700	1696.95	3.91672	0.103059	38.0047	0	0	class III chitinase ChiA2
AFUA_6G03300	124.688	3.91509	0.314465	12.45	1.39863e-35	1.88438e-34	conserved hypothetical protein
AFUA_5G01540	272.096	3.91389	0.250255	15.6396	3.91293e-55	7.95294e-54	MFS aflatoxin efflux pump, putative
AFUA_5G14260	406.343	3.91035	0.186312	20.9882	8.41075e-98	2.96308e-96	cytochrome b5, putative
AFUA_3G04030	5323.73	3.90968	0.114154	34.2491	4.49118e-257	3.74738e-255	coenzyme A transferase, putative
AFUA_6G08000	16846.9	3.89823	0.0803296	48.5279	0	0	general amidase GmdA, putative
AFUA_5G01530	158.072	3.87969	0.268781	14.4344	3.14423e-47	5.47765e-46	short chain dehydrogenase, putative
AFUA_5G01620	813.913	3.87951	0.363224	10.6808	1.25231e-26	1.32208e-25	extracellular proline-rich protein
AFUA_3G06720	6439.56	3.86055	0.139416	27.6909	8.97898e-169	5.05373e-167	ThiJ/PfpI family protein
AFUA_5G06990	5265.71	3.85928	0.139787	27.6083	8.8453e-168	4.9492e-166	O-methyltransferase, putative
AFUA_6G03920	664.784	3.85419	0.17007	22.6624	1.05331e-113	4.30005e-112	iron-sulfur cluster-binding protein, putative
AFUA_8G01210	97.2736	3.84569	0.373179	10.3052	6.67517e-25	6.6071e-24	enoyl-CoA hydratase/isomerase family protein
AFUA_3G10770	9426.81	3.83686	0.128316	29.9016	1.87602e-196	1.23921e-194	RTA1 domain protein, putative
AFUA_6G09070	26425.9	3.82692	0.0871409	43.9164	0	0	3'(2'),5'-bisphosphate nucleotidase
AFUA_2G00967	443.927	3.81385	0.192013	19.8624	8.60703e-88	2.76588e-86	Cupin domain protein
AFUA_8G01300	1593.92	3.79621	0.146121	25.98	8.3434e-149	4.24398e-147	conserved hypothetical protein
AFUA_6G03350	6077.2	3.78909	0.135221	28.0215	8.88886e-173	5.09342e-171	GNAT family N-acetyltransferase, putative
AFUA_8G06974	11.175	3.78639	0.715876	5.28918	1.22867e-07	4.77611e-07	conserved hypothetical protein
AFUA_5G14490	1235.78	3.77848	0.144111	26.2193	1.60295e-151	8.24174e-150	MFS transporter, putative
AFUA_3G11900	2223.54	3.7691	0.106562	35.3702	4.91334e-274	4.32738e-272	oxidoreductase, zinc-binding
AFUA_2G12550	1468.92	3.75164	0.132324	28.3519	7.92012e-177	4.70851e-175	MFS multidrug transporter, putative
AFUA_4G00710	356.3	3.74718	0.229095	16.3564	3.91308e-60	8.63601e-59	C6 transcription factor, putative
AFUA_2G16190	1260.66	3.73867	0.118397	31.5775	7.52523e-219	5.68095e-217	hypothetical protein
AFUA_1G01540	575.982	3.73192	0.146773	25.4264	1.28744e-142	6.37821e-141	endonuclease/exonuclease/phosphatase family protein
AFUA_1G01560	4245.27	3.72539	0.0951498	39.1529	0	0	C6 finger domain protein, putative
AFUA_4G00720	155.847	3.71113	0.28652	12.9524	2.27737e-38	3.27721e-37	protein phosphatase 2C, putative
AFUA_5G07230	2415.86	3.70931	0.10578	35.0662	2.20641e-269	1.92545e-267	carboxyphosphonoenolpyruvate phosphonomutase-like protein
AFUA_2G12650	3015.19	3.70396	0.107401	34.4872	1.24945e-260	1.06114e-258	DUF636 domain protein
AFUA_4G09330	16998.1	3.6941	0.0691639	53.4108	0	0	conserved hypothetical protein
AFUA_5G00590	7420.47	3.69183	0.145772	25.3261	1.65009e-141	8.13248e-140	hypothetical protein
AFUA_1G11260	19.1652	3.6554	0.628316	5.81778	5.96329e-09	2.64073e-08	conserved hypothetical protein
AFUA_4G03500	5677.94	3.65497	0.0800098	45.6816	0	0	GPI anchored protein, putative
AFUA_8G01550	312.734	3.61144	0.206254	17.5097	1.209e-68	3.05851e-67	oxidoreductase, short chain dehydrogenase/reductase family superfamily
AFUA_3G07965	33.7945	3.59296	0.52163	6.88794	5.66052e-12	3.11411e-11	conserved hypothetical protein
AFUA_6G01830	3892.93	3.58284	0.144602	24.7773	1.57587e-135	7.49485e-134	O-methyltransferase, putative
AFUA_3G13010	13573	3.57257	0.109227	32.7076	1.21687e-234	9.56599e-233	Zn-dependent hydrolase/oxidoreductase family protein, putative
AFUA_7G00680	260.899	3.5645	0.218629	16.3038	9.26682e-60	2.02635e-58	hypothetical protein
AFUA_4G03230	5154.23	3.56138	0.147269	24.1828	3.37282e-129	1.52049e-127	extracellular guanyl-specific ribonuclease RntA
AFUA_5G06070	93108.2	3.56041	0.082849	42.9747	0	0	ABC multidrug transporter Mdr1
AFUA_4G13960	3641.23	3.5295	0.115824	30.4728	5.96897e-204	4.08466e-202	2-dehydropantoate 2-reductase
AFUA_2G00270	769.741	3.52133	0.169956	20.719	2.33402e-95	8.13231e-94	conserved hypothetical protein
AFUA_2G05060	54459	3.51055	0.471366	7.44762	9.50422e-14	5.86279e-13	alternative oxidase AlxA, putative
AFUA_5G14160	312.157	3.49657	0.195009	17.9303	6.838e-72	1.82193e-70	hypothetical protein
AFUA_3G11620	10046.5	3.49004	0.116482	29.9621	3.0642e-197	2.03823e-195	conserved hypothetical protein
AFUA_6G14030	294.818	3.44116	0.223196	15.4177	1.2448e-53	2.44639e-52	acyltransferase, putative
AFUA_1G01920	733.422	3.42345	0.148608	23.0369	1.9924e-117	8.38571e-116	plasma membrane protein Pth11-like, putative
AFUA_1G12420	160.986	3.39315	0.305738	11.0982	1.27946e-28	1.44718e-27	hypothetical protein
AFUA_6G10130	2620.15	3.37474	0.100514	33.5747	3.92977e-247	3.22241e-245	N,O-diacetyl muramidase, putative
AFUA_1G14540	3545.29	3.37205	0.108148	31.18	1.99053e-213	1.46775e-211	oxidoreductase, short-chain dehydrogenase/reductase family
AFUA_7G00690	2017.04	3.36356	0.149649	22.4763	7.07373e-112	2.82711e-110	aminotransferase, putative
AFUA_7G06330	529.082	3.35585	0.16718	20.0733	1.26289e-89	4.1566e-88	hypothetical protein
AFUA_3G12830	2018.66	3.35038	0.110434	30.3384	3.57896e-202	2.4144e-200	RTA1 domain protein, putative
AFUA_3G02785	13.7155	3.34098	0.662282	5.04465	4.54363e-07	1.67256e-06	conserved hypothetical protein
AFUA_8G01020	587.311	3.3323	0.145417	22.9155	3.25749e-116	1.359e-114	HET domain protein
AFUA_5G10640	23220.2	3.29498	0.0844289	39.0267	0	0	tyrosyl-tRNA synthetase
AFUA_4G09255	1023.05	3.28091	0.746892	4.39275	1.11924e-05	3.55704e-05	conserved hypothetical protein
AFUA_6G13470	2694.75	3.27821	0.0902982	36.3043	1.38336e-288	1.29005e-286	conserved hypothetical protein
AFUA_5G03330	5503.27	3.26842	0.11216	29.1407	1.09506e-186	6.89818e-185	HypA-like protein, putative
AFUA_7G06410	141.225	3.24718	0.297138	10.9282	8.45149e-28	9.28298e-27	exo-polygalacturonase, putative
AFUA_4G13980	191.01	3.24351	0.241796	13.4142	4.99167e-41	7.70792e-40	hypothetical protein
AFUA_2G03670	1395.01	3.24231	0.104036	31.1654	3.13862e-213	2.2965e-211	hypothetical protein
AFUA_7G00950	3130.68	3.24146	0.271371	11.9448	6.91319e-33	8.74445e-32	MFS monosaccharide transporter, putative
AFUA_6G12100	9.2081	3.23433	0.709006	4.56178	5.07212e-06	1.67696e-05	nitrilase family protein
AFUA_1G17270	259.635	3.2261	0.248431	12.9859	1.47126e-38	2.13008e-37	FRE family ferric-chelate reductase, putative
AFUA_3G01850	34694.4	3.21649	0.0721371	44.5885	0	0	porphyromonas-type peptidyl-arginine deiminase superfamily
AFUA_5G13715	4692.59	3.18938	0.110242	28.9308	4.89737e-184	3.04469e-182	integral membrane protein PTH11-like, putative
AFUA_2G01180	3916.35	3.18374	0.0878233	36.2517	9.34787e-288	8.63271e-286	cellobiose dehydrogenase, putative
AFUA_6G11820	1278.93	3.18241	0.119973	26.5261	4.85243e-155	2.55007e-153	glycosyl hydrolase family protein
AFUA_2G05720	2641.18	3.16436	0.154742	20.4492	6.10142e-93	2.07274e-91	conserved hypothetical protein
AFUA_2G17300	916.272	3.16175	0.180411	17.5253	9.18226e-69	2.33534e-67	glutathione S-transferase
AFUA_2G00580	1056.23	3.15676	0.641783	4.91873	8.71055e-07	3.12778e-06	hypothetical protein
AFUA_4G00830	1976.17	3.14805	0.149702	21.0288	3.57865e-98	1.27015e-96	MFS peptide transporter, putative
AFUA_7G01720	133.403	3.1465	0.383568	8.20322	2.34026e-16	1.65876e-15	3-hydroxymethyl-3-methylglutaryl-Coenzyme A lyase
AFUA_6G04920	26555.8	3.14239	0.143307	21.9277	1.4146e-106	5.49213e-105	NAD-dependent formate dehydrogenase AciA/Fdh
AFUA_8G01010	349.941	3.14155	0.170371	18.4395	6.32787e-76	1.72962e-74	thermophilic desulfurizing enzyme family protein
AFUA_1G01680	21047.2	3.13508	0.0865637	36.2171	3.27854e-287	2.9986e-285	branched-chain amino acid aminotransferase
AFUA_7G00460	2218.96	3.12131	0.110172	28.3312	1.42888e-176	8.33837e-175	conserved hypothetical protein
AFUA_4G13800	2686.91	3.1203	0.118108	26.419	8.27958e-154	4.32722e-152	extracellular sialidase/neuraminidase, putative
AFUA_1G01550	543.258	3.11442	0.152912	20.3674	3.25694e-92	1.10249e-90	high affinity zinc ion transporter, putative
AFUA_4G11270	9004.84	3.11069	0.113318	27.451	6.7547e-166	3.69257e-164	conserved hypothetical protein
AFUA_8G01890	1500.98	3.08634	0.111138	27.7703	9.91452e-170	5.64712e-168	Na+/H+ exchanger family protein, putative
AFUA_5G12700	17.3213	3.0719	0.631243	4.86643	1.13634e-06	4.03618e-06	conserved hypothetical protein
AFUA_5G06940	22.3762	3.0689	0.579452	5.29621	1.18232e-07	4.6091e-07	dipeptidyl peptidase III
AFUA_2G17160	58.2336	3.05541	0.397875	7.67931	1.59948e-14	1.03217e-13	conserved hypothetical protein
AFUA_7G06600	228.127	3.05074	0.298531	10.2192	1.62735e-24	1.59089e-23	NADPH-dependent FMN reductase Lot6, putative
AFUA_6G03345	561.742	3.03501	0.184891	16.4151	1.49096e-60	3.31355e-59	conserved hypothetical protein
AFUA_5G09960	1002.48	3.02748	0.147057	20.5872	3.57776e-94	1.23303e-92	GPI anchored protein, putative
AFUA_2G12730	1071.03	3.02661	0.745678	4.05887	4.93103e-05	0.000142176	hypothetical protein
AFUA_7G05170	18.303	3.00964	0.58176	5.17333	2.29956e-07	8.69027e-07	conserved hypothetical protein
AFUA_1G05010	1237.26	2.98906	0.150678	19.8374	1.41664e-87	4.52183e-86	MFS multidrug transporter, putative
AFUA_2G04510	1563.35	2.98483	0.140859	21.1902	1.17541e-99	4.23504e-98	cysteine-binding protein FliY, putative
AFUA_4G01050	691.197	2.97489	0.152906	19.4557	2.60559e-84	7.81841e-83	ABC multidrug transporter, putative
AFUA_5G01420	15214.5	2.97301	0.0742437	40.0439	0	0	conserved hypothetical protein
AFUA_3G01410	1477.87	2.96553	0.128673	23.0471	1.57346e-117	6.71154e-116	polyketide synthase, putative
AFUA_4G08690	1276.6	2.95838	0.117532	25.1709	8.3487e-140	4.09344e-138	dihydrodipicolinate synthetase family protein
AFUA_3G06530	16158.7	2.95757	0.0849404	34.8193	1.24038e-265	1.06293e-263	ATP sulphurylase
AFUA_3G01490	1548.29	2.95252	0.0963206	30.653	2.40733e-206	1.65932e-204	alcohol dehydrogenase, putative
AFUA_7G06590	1464.52	2.95151	0.0959941	30.7468	1.34753e-207	9.49459e-206	conserved hypothetical protein
AFUA_1G01812	1737.99	2.94633	0.111656	26.3876	1.90402e-153	9.84294e-152	MFS transporter, putative
AFUA_1G01190	236.446	2.9237	0.712308	4.10455	4.0511e-05	0.00011813	conserved hypothetical protein
AFUA_6G00280	1460.8	2.91984	0.312878	9.33219	1.03705e-20	8.87087e-20	NmrA-like family protein
AFUA_3G02220	1353.71	2.91539	0.12241	23.8166	2.24604e-125	9.98333e-124	DUF427 domain protein
AFUA_2G00560	27.3303	2.91461	0.564479	5.16336	2.42561e-07	9.14845e-07	hypothetical protein
AFUA_3G01990	3270.67	2.91376	0.12039	24.2026	2.08647e-129	9.45072e-128	DUF636 domain protein
AFUA_1G12510	2896.56	2.90026	0.0898835	32.2668	2.04343e-228	1.56751e-226	isoflavone reductase family protein
AFUA_8G07330	646.821	2.88399	0.186748	15.4432	8.38317e-54	1.65781e-52	isoflavone reductase family protein (CipA), putative
AFUA_5G04400	228.632	2.87796	0.219547	13.1086	2.93803e-39	4.35304e-38	hypothetical protein
AFUA_4G04380	2326.52	2.8767	0.107236	26.8259	1.6137e-158	8.72134e-157	phenazine biosynthesis-like protein, putative
AFUA_6G14560	21.6743	2.86216	0.543867	5.26261	1.42024e-07	5.46493e-07	hexose transporter, putative
AFUA_3G02290	26.2989	2.84083	0.509988	5.57039	2.54163e-08	1.06128e-07	arylsulfatase, putative
AFUA_4G08700	575.51	2.82708	0.160995	17.56	4.98615e-69	1.27154e-67	hypothetical protein
AFUA_6G11930	41.989	2.82238	0.426221	6.62186	3.54698e-11	1.83863e-10	conserved hypothetical protein
AFUA_1G01820	51.6039	2.82095	0.488186	5.77844	7.53968e-09	3.31105e-08	conserved hypothetical protein
AFUA_4G04530	9598.61	2.81862	0.0755385	37.3137	9.83784e-305	9.35775e-303	short chain dehydrogenase/reductase (Ayr1), putative
AFUA_5G10180	668.587	2.8113	0.137402	20.4603	4.86073e-93	1.65718e-91	salicylate hydroxylase, putative
AFUA_5G01310	37.5804	2.79459	0.47151	5.92689	3.08727e-09	1.38978e-08	RTA1 domain protein, putative
AFUA_4G10110	2040.07	2.78582	0.111792	24.9196	4.56263e-137	2.1919e-135	homeobox transcription factor, putative
AFUA_3G00280	2304.37	2.77403	0.0950975	29.1704	4.60388e-187	2.91947e-185	metallo-beta-lactamase domain protein, putative
AFUA_4G09890	7291.65	2.77337	0.0766639	36.1757	1.46523e-286	1.32736e-284	conserved hypothetical protein
AFUA_1G17120	7493.99	2.75973	0.284616	9.69634	3.12512e-22	2.83106e-21	translation elongation factor eEF-1B gamma subunit, putative
AFUA_3G02680	354.167	2.75248	0.222417	12.3753	3.55613e-35	4.7309e-34	C6 finger domain protein, putative
AFUA_6G11800	90.1698	2.74868	0.329811	8.33408	7.81013e-17	5.62803e-16	RTA1 domain protein, putative
AFUA_5G14570	40.2767	2.74433	0.516596	5.31233	1.08234e-07	4.23848e-07	conserved hypothetical protein
AFUA_3G01260	1016.71	2.73961	0.160201	17.1011	1.45584e-65	3.54168e-64	acetyltransferase, GNAT family family
AFUA_4G09580	2058.27	2.71485	0.174173	15.5871	8.91133e-55	1.79586e-53	major allergen Asp F2
AFUA_6G03910	1436.88	2.71301	0.09947	27.2746	8.48684e-164	4.61296e-162	integral membrane protein, Mpv17/PMP22 family, putative
AFUA_2G00990	688.117	2.69952	0.184329	14.6451	1.44828e-48	2.58463e-47	glycerophosphoryl diester phosphodiesterase family protein
AFUA_8G01760	277.068	2.6909	0.184916	14.552	5.66992e-48	1.0006e-46	hypothetical protein
AFUA_4G01105	77.2146	2.6867	0.310086	8.66438	4.5398e-18	3.46848e-17	C6 and C2H2 transcription factor, putative
AFUA_1G12400	787.316	2.68608	0.207086	12.9709	1.79018e-38	2.58787e-37	conserved hypothetical protein
AFUA_3G12620	4093.41	2.68017	0.125086	21.4266	7.54347e-102	2.78114e-100	acyl-CoA
AFUA_3G00400	43.4896	2.67902	0.413621	6.47699	9.35718e-11	4.73434e-10	hypothetical protein
AFUA_6G03720	260.487	2.67403	0.220919	12.1041	1.00409e-33	1.29592e-32	MFS allantoate transporter, putative
AFUA_7G00365	6.49677	2.67019	0.73507	3.63256	0.000280621	0.000723968	#N/A
AFUA_3G08960	12419.6	2.66825	0.0803728	33.1984	1.13459e-241	9.14592e-240	epoxide hydrolase, putative
AFUA_7G00480	21980.7	2.64808	0.0771737	34.3132	4.99072e-258	4.20104e-256	ABC multidrug transporter, putative
AFUA_4G12940	783.842	2.64133	0.204862	12.8932	4.91582e-38	7.01039e-37	hypothetical protein
AFUA_3G12610	756.436	2.61997	0.149851	17.4838	1.90536e-68	4.79466e-67	conserved hypothetical protein
AFUA_4G01470	2929.22	2.61438	0.118097	22.1376	1.37398e-108	5.40053e-107	C6 finger domain protein, putative
AFUA_1G01120	78.6802	2.60841	0.338578	7.70401	1.31861e-14	8.56733e-14	pectate lyase, putative
AFUA_7G00990	249.283	2.60761	0.67701	3.85165	0.000117323	0.000320222	transcriptional activator of ethanol catabolism AlcS
AFUA_3G01270	1171.58	2.60712	0.17305	15.0657	2.72304e-51	5.20111e-50	conserved hypothetical protein
AFUA_5G00580	92.1449	2.5703	0.316214	8.12837	4.35098e-16	3.0521e-15	conserved hypothetical protein
AFUA_8G07210	21703.8	2.56272	0.0924521	27.7195	4.06703e-169	2.30271e-167	hydroxymethylglutaryl-CoA synthase, putative
AFUA_6G03900	5010.77	2.56101	0.075839	33.769	5.6303e-250	4.657e-248	F-box domain protein
AFUA_6G12130	124.977	2.55665	0.268183	9.5332	1.52501e-21	1.34563e-20	C6 transcription factor, putative
AFUA_8G04550	333.624	2.55584	0.180569	14.1543	1.75604e-45	2.97744e-44	sulfonate biosynthesis enzyme, putative
AFUA_3G02060	5708.94	2.55228	0.0891217	28.6382	2.25025e-180	1.38093e-178	MFS multidrug transporter, putative
AFUA_8G01290	11.0435	2.55008	0.684273	3.7267	0.000194002	0.000513451	hypothetical protein
AFUA_2G17480	341.017	2.54894	0.227266	11.2157	3.41639e-29	3.93422e-28	amino acid transporter, putative
AFUA_2G00510	7.21468	2.54606	0.72489	3.51234	0.000444188	0.00111216	cellulose-binding GDSL lipase/acylhydrolase, putative
AFUA_3G07990	241.113	2.53716	0.31714	8.00013	1.24284e-15	8.49883e-15	GABA permease GabA
AFUA_2G11610	18.6338	2.52805	0.571595	4.4228	9.74289e-06	3.1151e-05	alpha-glucosidase/alpha-amylase, putative
AFUA_8G04560	4465.41	2.5241	0.089647	28.156	2.02465e-174	1.16718e-172	integral membrane protein
AFUA_3G04020	2662.78	2.52374	0.119711	21.082	1.16473e-98	4.165e-97	conserved mitochondrial protein
AFUA_1G14880	1118.79	2.52149	0.131378	19.1927	4.26137e-82	1.2472e-80	N-acylethanolamine amidohydrolase, putative
AFUA_5G14582	25.3823	2.5205	0.536404	4.6989	2.61573e-06	9.00173e-06	Pfs, NACHT and Ankyrin domain protein
AFUA_6G03690	11980.5	2.51706	0.126504	19.8971	4.31478e-88	1.39599e-86	sodium P-type ATPase, putative
AFUA_8G02110	279.631	2.514	0.206353	12.183	3.82828e-34	5.00889e-33	hypothetical protein
AFUA_1G13360	1620.53	2.51378	0.111676	22.5097	3.33637e-112	1.33905e-110	C4-dicarboxylate transporter/malic acid transport protein, putative
AFUA_4G02840	8594.88	2.51067	0.143298	17.5206	9.97121e-69	2.52923e-67	NmrA-like family protein, putative
AFUA_3G02050	300.641	2.49991	0.18844	13.2663	3.62922e-40	5.497e-39	conserved hypothetical protein
AFUA_4G01410	91.5932	2.49407	0.321321	7.76194	8.36378e-15	5.49422e-14	conserved hypothetical protein
AFUA_3G07000	932.969	2.49072	0.201088	12.3862	3.10309e-35	4.13398e-34	conserved hypothetical protein
AFUA_6G00193	58.1555	2.48825	0.390452	6.37276	1.85657e-10	9.14535e-10	hypothetical protein
AFUA_5G14300	1045.94	2.48158	0.156466	15.8602	1.19554e-56	2.49386e-55	alpha,alpha-trehalose-phosphate synthase subunit, putative
AFUA_2G17240	3802.9	2.47333	0.135597	18.2403	2.47194e-74	6.66094e-73	C2H2 finger domain protein, putative
AFUA_5G11980	3315.4	2.46536	0.0785577	31.3828	3.47441e-216	2.60225e-214	MFS efflux transporter, putative
AFUA_4G00670	1416.85	2.46364	0.138256	17.8194	4.99547e-71	1.31262e-69	nucleoside-diphosphate-sugar epimerases, putative
AFUA_8G01560	686.591	2.46363	0.151819	16.2275	3.22549e-59	7.00477e-58	aldo-keto reductase (YakC), putative
AFUA_2G14410	779.788	2.45388	0.14432	17.003	7.79617e-65	1.86325e-63	dioxygenase, putative
AFUA_3G03060	583.222	2.45139	0.201752	12.1505	5.6988e-34	7.40532e-33	cell wall protein PhiA
AFUA_4G09550	5164.13	2.44584	0.0792737	30.853	5.10017e-209	3.64758e-207	conserved hypothetical protein
AFUA_5G07610	13.7898	2.44382	0.618714	3.94984	7.82026e-05	0.000219299	#N/A
AFUA_3G07620	14946.5	2.44146	0.0804361	30.3528	2.30429e-202	1.5656e-200	ABC1 domain protein
AFUA_6G11500	177.173	2.43099	0.231159	10.5165	7.24939e-26	7.44667e-25	dipeptidase, putative
AFUA_2G00520	23.1675	2.42721	0.530327	4.57682	4.72104e-06	1.56742e-05	conserved hypothetical protein
AFUA_6G11740	124.886	2.42664	0.296878	8.17387	2.98655e-16	2.10743e-15	nucleoside-diphosphate-sugar epimerase family protein
AFUA_7G01000	9914.7	2.42306	0.59548	4.06909	4.71973e-05	0.000136664	aldehyde dehydrogenase, putative
AFUA_6G11490	3677.18	2.42031	0.0852426	28.3931	2.45728e-177	1.47004e-175	NUDIX domain protein
AFUA_3G01610	385.873	2.40064	0.18899	12.7025	5.72804e-37	7.95403e-36	conserved hypothetical protein
AFUA_4G09460	2987.07	2.39444	0.0954731	25.0797	8.28149e-139	4.01906e-137	NACHT domain protein
AFUA_6G02950	3245.33	2.39384	0.125287	19.1068	2.21727e-81	6.4301e-80	aromatic ring-opening dioxygenase LigB subunit, putative
AFUA_7G00570	150.927	2.39261	0.255562	9.36214	7.81389e-21	6.71416e-20	conserved hypotheitcal protein
AFUA_8G01510	30.9678	2.39136	0.555087	4.30809	1.64668e-05	5.10607e-05	conserved hypothetical protein
AFUA_6G14040	473.598	2.38878	0.23575	10.1327	3.95588e-24	3.82402e-23	glycosyl transferase, putative
AFUA_3G01820	1345.04	2.38728	0.115792	20.6169	1.93526e-94	6.69389e-93	amino acid permease
AFUA_3G05760	14161.9	2.38669	0.0904258	26.3939	1.60968e-153	8.36682e-152	C6 transcription factor (Fcr1), putative
AFUA_2G00600	206.542	2.38609	0.749271	3.18455	0.00144977	0.00333822	conserved hypothetical protein
AFUA_8G07370	55.2503	2.37049	0.399105	5.93952	2.85853e-09	1.29109e-08	MFS transporter, putative
AFUA_2G16985	15364.6	2.36976	0.0832027	28.4818	1.96838e-178	1.19256e-176	integral membrane protein
AFUA_6G11980	9.16246	2.36803	0.681286	3.47583	0.000509284	0.0012622	exo-beta-1,3-glucanase, putative
AFUA_8G02315	329.345	2.34691	0.167632	14.0003	1.55111e-44	2.57041e-43	conserved hypothetical protein
AFUA_5G00860	297.339	2.3468	0.176297	13.3116	1.98101e-40	3.01493e-39	Ankyrin repeat protein
AFUA_8G00620	330.371	2.34172	0.639353	3.66264	0.000249632	0.000648947	dimethylallyl tryptophan synthase, putative
AFUA_6G03355	11.3004	2.33663	0.702474	3.32628	0.000880134	0.00209243	#N/A
AFUA_4G01450	13.3077	2.33585	0.648537	3.60172	0.000316113	0.000809386	phospho-2-dehydro-3-deoxyheptonate aldolase
AFUA_6G12730	15594.6	2.33504	0.144333	16.1782	7.18477e-59	1.55322e-57	integral membrane protein
AFUA_5G10080	4.76208	2.3326	0.750264	3.10904	0.00187693	0.00424778	conserved hypothetical protein
AFUA_4G04140	26307.2	2.32883	0.0844299	27.583	1.7814e-167	9.85154e-166	conserved hypothetical protein
AFUA_3G01840	4348.74	2.32873	0.0768051	30.32	6.25686e-202	4.19121e-200	MFS transporter, putative
AFUA_8G07260	160.784	2.32808	0.321355	7.24457	4.33815e-13	2.55508e-12	conserved hypothetical protein
AFUA_7G05230	1106.76	2.3262	0.107038	21.7326	1.01018e-104	3.85898e-103	conserved hypothetical protein
AFUA_5G14000	3041.7	2.3256	0.298038	7.80303	6.04364e-15	4.00049e-14	oxidoreductase, short chain dehydrogenase/reductase family
AFUA_6G03600	1107.12	2.3214	0.144323	16.0847	3.26594e-58	6.98105e-57	integral membrane protein (Pth11), putative
AFUA_8G01970	61.4812	2.31993	0.369407	6.28015	3.38253e-10	1.63323e-09	extracellular endo-polygalacturonase, putative
AFUA_4G13570	812.251	2.3185	0.114685	20.2162	7.05211e-91	2.3703e-89	thiol methyltransferase, putative
AFUA_6G09560	3.99115	2.30911	0.750394	3.0772	0.00208956	0.00468482	conserved hypothetical protein
AFUA_3G10820	1967.91	2.30735	0.112538	20.5029	2.02682e-93	6.93495e-92	ferric-chelate reductase, putative
AFUA_4G12510	10260.6	2.30613	0.118668	19.4335	4.0234e-84	1.19971e-82	conserved hypothetical protein
AFUA_8G00370	1128.5	2.30558	0.551649	4.17944	2.92227e-05	8.74932e-05	polyketide synthase, putative
AFUA_3G13650	20.9025	2.2931	0.561985	4.08035	4.49672e-05	0.000130564	integral membrane protein
AFUA_8G02240	6.02716	2.28549	0.73588	3.10579	0.00189772	0.00428972	F-box domain protein
AFUA_5G06080	259.489	2.28444	0.179529	12.7246	4.31691e-37	6.00329e-36	DNA repair protein Swi5/Sae3, putative
AFUA_6G04450	429.518	2.28431	0.142041	16.0821	3.40875e-58	7.26996e-57	alpha-1,2-mannosyltransferase (Mnn2), putative
AFUA_3G01810	811.543	2.27915	0.147097	15.4943	3.79237e-54	7.53091e-53	F-box domain protein
AFUA_1G01670	1201.52	2.27286	0.121887	18.6472	1.32962e-77	3.73079e-76	formaldehyde dehydrogenase, putative
AFUA_7G05100	122.133	2.27153	0.244867	9.27658	1.74999e-20	1.47963e-19	hexose transporter protein
AFUA_4G09480	98.2456	2.26904	0.322842	7.02833	2.0902e-12	1.18064e-11	extracellular endo-1,4-beta-xylanase, putative
AFUA_5G02650	33224.5	2.26859	0.088673	25.5837	2.31416e-144	1.16467e-142	hypothetical protein
AFUA_3G00970	11.6479	2.26523	0.673527	3.36323	0.000770357	0.00185322	conserved hypothetical protein
AFUA_4G00120	53.2989	2.25497	0.371547	6.06912	1.28612e-09	5.95598e-09	MFS transporter, putative
AFUA_4G14730	353.505	2.25483	0.203422	11.0845	1.49153e-28	1.68098e-27	GNAT family acetyltransferase, putative
AFUA_3G02850	1107.96	2.24753	0.117207	19.1756	5.91719e-82	1.72123e-80	conserved hypothetical protein
AFUA_2G17880	869.368	2.24472	0.168949	13.2864	2.77701e-40	4.2129e-39	C6 finger domain protein, putative
AFUA_4G03510	1933.4	2.24137	0.104739	21.3995	1.35018e-101	4.92064e-100	amino acid permease family protein, putative
AFUA_7G06620	1518.99	2.2412	0.100095	22.3908	4.84364e-111	1.9197e-109	integral membrane protein Pth11-like, putative
AFUA_4G00910	56.453	2.23281	0.42101	5.30345	1.13633e-07	4.43777e-07	short chain oxidoreductase (CsgA), putative
AFUA_2G02490	3637.69	2.23145	0.275278	8.10618	5.22364e-16	3.65079e-15	conserved hypothetical protein
AFUA_4G01460	12.6286	2.2285	0.609365	3.65708	0.000255108	0.000662278	conserved hypothetical protein
AFUA_3G08530	2747.48	2.22453	0.0939473	23.6785	6.00376e-124	2.65617e-122	MFS drug transporter, putative
AFUA_3G02685	294.941	2.2175	0.186727	11.8756	1.58469e-32	1.9886e-31	conserved hypothetical protein
AFUA_1G13810	38.2254	2.21226	0.46273	4.78088	1.74532e-06	6.10796e-06	hypothetical protein
AFUA_8G02330	41.6183	2.20572	0.462067	4.77359	1.80971e-06	6.32169e-06	endoglucanase, putative
AFUA_3G07960	75.4046	2.20479	0.352143	6.26107	3.82346e-10	1.83959e-09	alpha-ketoglutarate-dependent taurine dioxygenase
AFUA_4G14140	70.9017	2.18703	0.339407	6.44368	1.16614e-10	5.84423e-10	cytochrome P450 monooxygenase, putative
AFUA_7G05040	650.502	2.18372	0.134892	16.1887	6.06051e-59	1.31316e-57	rhamnosidase B, putative
AFUA_4G14130	399.336	2.18076	0.208608	10.4539	1.40675e-25	1.42807e-24	ABC multidrug transporter, putative
AFUA_1G01370	297.527	2.17537	0.216169	10.0633	8.0285e-24	7.65201e-23	glutathione S-transferase, putative
AFUA_7G00590	11.0628	2.17291	0.672331	3.2319	0.00122969	0.00285845	salicylate hydroxylase, putative
AFUA_2G04890	1242.79	2.17026	0.127106	17.0743	2.30426e-65	5.56297e-64	TAM domain methyltransferase, putative
AFUA_4G12260	347.383	2.16913	0.174433	12.4353	1.68118e-35	2.25231e-34	MFS transporter (Mch2), putative
AFUA_5G00610	383.415	2.16043	0.198024	10.9099	1.03326e-27	1.1297e-26	oxidase, putative
AFUA_2G04490	4388.41	2.15485	0.087255	24.696	1.17989e-134	5.55601e-133	D-3-phosphoglycerate dehydrogenase
AFUA_4G09230	1292.38	2.15244	0.119097	18.0729	5.20955e-73	1.39981e-71	conserved hypothetical protein
AFUA_5G04250	2257.32	2.15108	0.0951838	22.5993	4.40652e-113	1.78361e-111	homocysteine synthase CysD
AFUA_3G13640	10.6048	2.14884	0.693528	3.09842	0.00194554	0.00438116	extracellular serine-rich protein, putative
AFUA_3G00460	3.69424	2.14298	0.748834	2.86176	0.00421296	0.00896503	hypothetical protein
AFUA_2G17280	4.47215	2.14013	0.748618	2.85878	0.00425279	0.00904574	hypothetical protein
AFUA_1G12460	1830.56	2.13557	0.184897	11.5501	7.37479e-31	8.89088e-30	oxidoreductase CipA-like, putative
AFUA_1G12410	802.477	2.11933	0.205432	10.3165	5.93779e-25	5.88336e-24	salicylate hydroxylase, putative
AFUA_1G17480	3727.18	2.11797	0.108959	19.4381	3.6739e-84	1.09894e-82	MFS transporter, putative
AFUA_2G00460	11.9909	2.11611	0.645881	3.27632	0.00105171	0.00247191	short-chain dehydrogenase/reductase family protein, putative
AFUA_2G05820	10733.4	2.11601	0.0797149	26.5448	2.95187e-155	1.5599e-153	Riboflavin kinase, putative
AFUA_8G00300	349.644	2.11289	0.498084	4.24204	2.21497e-05	6.76367e-05	conserved hypothetical protein
AFUA_5G00800	666.49	2.10838	0.140832	14.9709	1.13749e-50	2.14679e-49	conserved hypothetical protein
AFUA_3G02230	219.801	2.10802	0.225105	9.36461	7.63295e-21	6.57055e-20	conserved hypothetical protein
AFUA_6G00290	3899.57	2.10754	0.143925	14.6433	1.48593e-48	2.64684e-47	aminotransferase, putative
AFUA_8G02390	6.06914	2.10433	0.743776	2.82926	0.00466563	0.00984897	conserved hypothetical protein
AFUA_4G14210	1329.65	2.10027	0.120799	17.3865	1.0437e-67	2.59208e-66	conserved hypothetical protein
AFUA_1G01300	21.0332	2.09768	0.599316	3.50012	0.000465041	0.00116102	GPI anchored protein, putative
AFUA_1G13800	1177.32	2.09273	0.325412	6.43101	1.26762e-10	6.33275e-10	MFS multidrug transporter, putative
AFUA_4G14150	163.642	2.08462	0.221044	9.43081	4.0692e-21	3.55103e-20	Diacylglycerol acyltransferase family
AFUA_1G16556	324.97	2.08332	0.591164	3.52411	0.000424915	0.00106672	phosphatase, putative
AFUA_3G09240	9160.95	2.0807	0.129072	16.1205	1.831e-58	3.94037e-57	CAIB/BAIF family enzyme
AFUA_3G00760	370.175	2.0768	0.53834	3.85779	0.000114418	0.000313192	GNAT family N-acetyltransferase, putative
AFUA_1G09930	19335.1	2.07385	0.0827072	25.0746	9.4161e-139	4.54649e-137	glycerol dehydrogenase Gcy1, putative
AFUA_3G00180	5742.29	2.07332	0.550224	3.76813	0.000164474	0.000439213	short chain dehydrogenase (AtsC), putative
AFUA_4G14520	7.5609	2.06584	0.749147	2.75759	0.00582297	0.01202	toxin biosynthesis protein, putative
AFUA_2G05980	1307.25	2.06402	0.150257	13.7366	6.12571e-43	9.87589e-42	conserved hypothetical protein
AFUA_6G12120	33.9139	2.06276	0.479827	4.29896	1.71602e-05	5.30477e-05	BNR/Asp-box repeat domain protein
AFUA_5G00840	702.971	2.0449	0.144796	14.1226	2.75608e-45	4.6482e-44	integral membrane protein
AFUA_8G02320	12.2962	2.03898	0.631543	3.22858	0.00124409	0.00288769	capsule polysaccharide synthase Cps1, putative
AFUA_6G07240	87.5308	2.03799	0.376102	5.41871	6.00302e-08	2.40728e-07	4-hydroxybenzoate polyprenyl transferase, putative
AFUA_4G03520	867.596	2.03024	0.119945	16.9264	2.87381e-64	6.79992e-63	conserved hypothetical protein
AFUA_7G04880	13753.4	2.029	0.0659375	30.7715	6.29762e-208	4.47037e-206	sterol glucosyltransferase, putative
AFUA_8G05920	3.43411	2.02841	0.746945	2.71561	0.00661532	0.0134945	hypothetical protein
AFUA_4G06800	2646.58	2.02809	0.108212	18.7418	2.25873e-78	6.39435e-77	DNA-3-methyladenine glycosylase, putative
AFUA_5G01880	16336.5	2.02532	0.0908393	22.2956	4.07793e-110	1.60951e-108	conserved hypothetical protein
AFUA_8G00690	92.6851	2.02422	0.310151	6.52657	6.72935e-11	3.43215e-10	hypothetical protein
AFUA_6G09090	1207.69	2.02328	0.146933	13.7701	3.85533e-43	6.25801e-42	conserved hypothetical protein
AFUA_4G13950	914.04	2.02066	0.146936	13.752	4.95328e-43	7.99925e-42	GNAT family acetyltransferase, putative
AFUA_5G01040	64.5684	2.01654	0.378442	5.32854	9.90077e-08	3.89318e-07	oxidoreductase, short-chain dehydrogenase/reductase family, putative
AFUA_2G09350	6967.09	2.01614	0.289137	6.97296	3.10336e-12	1.72728e-11	endo-beta-1,6-glucanase, putative
AFUA_6G10250	110.89	2.01311	0.30888	6.51744	7.15157e-11	3.64358e-10	alkaline serine protease AorO, putative
AFUA_6G00190	484.19	2.00916	0.17562	11.4404	2.62765e-30	3.11261e-29	conserved hypothetical protein
AFUA_3G10760	10403.3	2.0069	0.112903	17.7754	1.09601e-70	2.87197e-69	phosphoketolase, putative
AFUA_4G01030	48.4416	2.00506	0.411719	4.86998	1.11611e-06	3.96875e-06	conserved hypothetical protein
AFUA_8G00290	499.687	2.00377	0.537992	3.72453	0.000195683	0.000517613	conserved hypothetical protein
AFUA_8G02030	1984.36	1.99534	0.0991002	20.1346	3.67474e-90	1.21791e-88	conserved hypothetical protein
AFUA_1G17180	55.6762	1.99378	0.391164	5.09704	3.45e-07	1.28692e-06	pyridine nucleotide-disulphide oxidoreductase AMID-like, putative
AFUA_2G00810	3702.85	1.99274	0.413527	4.81887	1.4437e-06	5.09366e-06	purine nucleoside permease, putative
AFUA_6G06640	1213.63	1.98366	0.11559	17.1611	5.19118e-66	1.27264e-64	FK506 suppressor Sfk1, putative
AFUA_5G14220	50.416	1.97786	0.387306	5.10672	3.27807e-07	1.22374e-06	hypothetical protein
AFUA_5G01600	109.869	1.96305	0.356358	5.50864	3.61611e-08	1.48517e-07	PHP domain protein
AFUA_5G01360	613.94	1.95821	0.18549	10.5569	4.71886e-26	4.87889e-25	cytochrome P450, putative
AFUA_7G00700	542.787	1.95593	0.505553	3.86889	0.000109332	0.000300135	aldo-keto reductase (AKR13), puatative
AFUA_1G17610	12.4072	1.95281	0.625427	3.12236	0.0017941	0.00407874	hypothetical protein
AFUA_8G02335	3.3042	1.95004	0.74462	2.61884	0.00882286	0.0175168	conserved hypothetical protein
AFUA_5G07760	5056.32	1.94535	0.0844443	23.0371	1.98253e-117	8.38125e-116	tetracycline-efflux transporter, putative
AFUA_6G14020	187.219	1.94265	0.221875	8.75561	2.03002e-18	1.575e-17	conserved hypothetical protein
AFUA_5G06830	4.54559	1.94208	0.74565	2.60455	0.00919963	0.018223	dsRNA-specific ribonuclease III, putative
AFUA_2G02030	709.592	1.93459	0.124052	15.595	7.8693e-55	1.58923e-53	fructosyl amine
AFUA_2G00470	101.771	1.93329	0.274916	7.03229	2.03167e-12	1.14894e-11	C6 transcription factor, putative
AFUA_5G07970	22045.7	1.92819	0.0651552	29.5939	1.79249e-192	1.16782e-190	ABC metal ion transporter, putative
AFUA_4G09470	238.968	1.92417	0.185875	10.352	4.09934e-25	4.0916e-24	cytochrome P450 monooxygenase, putative
AFUA_1G15960	19241.9	1.9235	0.0828878	23.206	3.95717e-119	1.71094e-117	glutathione oxidoreductase Glr1, putative
AFUA_3G01250	625.092	1.92085	0.147419	13.0299	8.27586e-39	1.20367e-37	short-chain dehydrogenase/reductase family protein, putative
AFUA_5G14270	1957.67	1.91776	0.110711	17.3221	3.2033e-67	7.89372e-66	AMP-binding enzyme, putative
AFUA_5G01590	85.4721	1.91742	0.312032	6.14495	7.9987e-10	3.75907e-09	geranylgeranyl pyrophosphate synthase, putative
AFUA_2G17230	6212.34	1.91259	0.0960989	19.9023	3.88332e-88	1.26069e-86	NACHT domain protein
AFUA_3G03130	143.564	1.91191	0.243841	7.84084	4.47552e-15	2.98117e-14	hypothetical protein
AFUA_2G13020	2284.96	1.90843	0.111316	17.1442	6.94345e-66	1.69349e-64	mitochondrial dicarboxylate carrier, putative
AFUA_2G17810	2112.78	1.9082	0.124673	15.3057	7.00754e-53	1.36032e-51	RTA1 domain protein, putative
AFUA_2G04150	6260.52	1.89867	0.0870382	21.8143	1.69862e-105	6.54139e-104	C6 transcription factor, putative
AFUA_3G00765	81.7511	1.89754	0.316338	5.99847	1.9919e-09	9.08728e-09	N-acetyltransferase, GNAT family, putative
AFUA_5G00975	14.7068	1.89684	0.623101	3.04419	0.00233307	0.00518868	DUF614 domain protein
AFUA_3G01500	8136.12	1.89447	0.0955599	19.8249	1.81479e-87	5.77335e-86	integral membrane protein
AFUA_5G09910	5896.57	1.88299	0.143723	13.1016	3.22596e-39	4.7648e-38	nitroreductase family protein, putative
AFUA_8G07320	1527.69	1.87951	0.128245	14.6557	1.23953e-48	2.22461e-47	nucleoside-diphosphate-sugar epimerase, putative
AFUA_6G09760	4.09691	1.87878	0.750456	2.50352	0.0122965	0.0237839	cytochrome P450 monooxygenase, putative
AFUA_5G01260	11.1247	1.87615	0.650059	2.88613	0.00390016	0.00835359	ankyrin repeat protein
AFUA_6G02210	2686.28	1.87615	0.123108	15.2398	1.92401e-52	3.72732e-51	cytochrome P450 monooxygenase, putative
AFUA_2G00590	5459.92	1.87131	0.634115	2.95105	0.00316692	0.00688386	glutathione S-transferase, putative
AFUA_1G01660	2227.92	1.87042	0.100123	18.6811	7.0506e-78	1.98418e-76	alpha-L-rhamnosidase A, putative
AFUA_7G01170	45.8367	1.86875	0.475261	3.93206	8.42206e-05	0.00023486	hypothetical protein
AFUA_2G07620	15677.4	1.86693	0.0658824	28.3373	1.19875e-176	7.08231e-175	cystathionine beta-synthase, putative
AFUA_7G00580	36774.3	1.8619	0.069719	26.7057	4.036e-157	2.15677e-155	conserved hypothetical protein
AFUA_5G01690	598.929	1.85755	0.153419	12.1077	9.61097e-34	1.2438e-32	DUF1445 domain protein
AFUA_8G05890	42.3645	1.8535	0.445481	4.16067	3.1732e-05	9.42938e-05	hydrophobin, putative
AFUA_2G17930	695.238	1.84995	0.221664	8.34575	7.07661e-17	5.11884e-16	integral membrane protein
AFUA_2G13615	97.4482	1.8487	0.30693	6.0232	1.71003e-09	7.83896e-09	IQ calmodulin-binding motif protein
AFUA_3G11890	72.0431	1.84394	0.310761	5.93362	2.96334e-09	1.33526e-08	thermolabile L-asparaginase, putative
AFUA_3G05740	6774.04	1.83971	0.0956291	19.238	1.78027e-82	5.22653e-81	aldose 1-epimerase, putative
AFUA_3G02780	134.181	1.83817	0.330069	5.56906	2.56114e-08	1.06806e-07	MFS multidrug transporter, putative
AFUA_7G04510	2324.13	1.83799	0.100511	18.2864	1.06179e-74	2.87742e-73	conserved hypothetical protein
AFUA_8G06890	13.2876	1.8329	0.647935	2.82883	0.00467184	0.00985989	extracellular exo-polygalacturonase, putative
AFUA_3G12910	248.423	1.83117	0.27231	6.7246	1.76077e-11	9.33583e-11	O-methyltransferase GliM-like, putative
AFUA_1G11270	109.17	1.83023	0.308549	5.93174	2.99733e-09	1.34993e-08	conserved hypothetical protein
AFUA_5G09430	5865.17	1.82771	0.0857001	21.3268	6.39959e-101	2.32339e-99	RNA-directed RNA polymerase, putative
AFUA_4G14530	144.584	1.82483	0.320921	5.68624	1.29869e-08	5.59727e-08	glutathione S-transferase Ure2-like, putative
AFUA_8G01100	1048.77	1.8188	0.123676	14.7062	5.87891e-49	1.05909e-47	Melibiase subfamily, putative
AFUA_1G10870	287.994	1.81736	0.175496	10.3556	3.94727e-25	3.94396e-24	urea hydro-lyase/cyanamide hydratase, putative
AFUA_2G11580	33.076	1.81208	0.459625	3.94251	8.06323e-05	0.00022578	MFS multidrug transporter, putative
AFUA_1G11800	9125.81	1.81017	0.0784445	23.0758	8.10858e-118	3.47427e-116	HLH transcription factor, putative
AFUA_8G07110	746.483	1.8087	0.135067	13.3911	6.81233e-41	1.04683e-39	alanyl-tRNA synthetase, putative
AFUA_6G00750	7480.79	1.80211	0.105392	17.0991	1.50645e-65	3.65545e-64	pyruvate decarboxylase, putative
AFUA_1G05860	290.437	1.80129	0.203101	8.86895	7.38375e-19	5.82857e-18	conserved hypothetical protein
AFUA_7G01640	7879.16	1.79493	0.0784897	22.8683	9.60116e-116	3.98805e-114	C6 transcription factor (War1), putative
AFUA_4G09250	28646.4	1.79283	0.142155	12.6118	1.8177e-36	2.50217e-35	conserved hypothetical protein
AFUA_3G06540	756.287	1.79238	0.465195	3.85297	0.000116692	0.000318867	3'-phosphoadenosine-5'-phosphosulfate reductase Met16, putative
AFUA_1G11330	43.2491	1.79135	0.449924	3.98146	6.84934e-05	0.000193729	lactonohydrolase, putative
AFUA_1G06040	3595.2	1.78924	0.0789358	22.6671	9.47164e-114	3.88337e-112	sterol o-acyltransferase (APE2), putaitve
AFUA_2G04060	1216.52	1.78832	0.487877	3.66552	0.00024684	0.000642217	NADH
AFUA_1G02636	19.0975	1.77205	0.615504	2.87902	0.00398908	0.0085306	#N/A
AFUA_8G01390	578.403	1.76572	0.134163	13.161	1.47108e-39	2.18981e-38	glycosyl hydrolase, putative
AFUA_5G06930	1371.99	1.76401	0.125601	14.0446	8.31565e-45	1.39013e-43	conserved hypothetical protein
AFUA_6G11030	131.131	1.76257	0.269135	6.54902	5.79144e-11	2.96971e-10	RNA binding protein MSSP-2, putative
AFUA_8G00420	2082.84	1.76103	0.123639	14.2433	4.93253e-46	8.469e-45	C6 finger transcription factor, putative
AFUA_4G04540	3328.37	1.75643	0.100614	17.457	3.04468e-68	7.62131e-67	C4-dicarboxylate transporter/malic acid transport protein, putative
AFUA_6G07320	9073.43	1.7518	0.0717535	24.4141	1.21139e-131	5.59358e-130	MFS multidrug transporter, putative
AFUA_1G17490	3696.29	1.75172	0.0977704	17.9167	8.7338e-72	2.32056e-70	glucokinase regulator family protein, putative
AFUA_7G00840	48.452	1.74104	0.545188	3.19346	0.00140578	0.00324165	short chain dehydrogenase/reductase, putative
AFUA_1G11280	57.0429	1.73843	0.327963	5.30067	1.15377e-07	4.50335e-07	oxidoreductase, putative
AFUA_2G16860	1863.03	1.73642	0.14257	12.1794	4.00365e-34	5.23114e-33	MFS multidrug transporter, putative
AFUA_1G06000	864.15	1.73557	0.170828	10.1597	2.99895e-24	2.91677e-23	Ser/Thr protein phosphatase family protein
AFUA_5G10060	54.3962	1.73539	0.398979	4.34957	1.36406e-05	4.27227e-05	cytochrome b5 reductase, putative
AFUA_2G11300	8668.75	1.73331	0.118291	14.6529	1.29013e-48	2.30671e-47	methylenetetrahydrofolate reductase, putative
AFUA_1G13110	450.491	1.72964	0.20439	8.46246	2.61806e-17	1.93196e-16	4-coumarate-CoA ligase, putative
AFUA_2G08110	2095.04	1.72172	0.0932357	18.4663	3.85359e-76	1.0594e-74	hexokinase family protein
AFUA_1G03290	4.86997	1.7189	0.74488	2.30762	0.0210205	0.0386895	Myo-inositol transporter 1
AFUA_5G11430	5470.84	1.717	0.100091	17.1545	5.81908e-66	1.42291e-64	quinone oxidoreductase, putative
AFUA_5G10050	287.198	1.71427	0.223957	7.65444	1.9415e-14	1.2495e-13	cytochrome P450 monooxygenase, putative
AFUA_6G03500	1417.2	1.71372	0.0924943	18.5279	1.231e-76	3.41378e-75	conserved hypothetical protein
AFUA_8G02640	3108.63	1.71228	0.084831	20.1846	1.33806e-90	4.48154e-89	C6 transcription factor, putative
AFUA_6G11540	355.485	1.70998	0.194562	8.78887	1.51075e-18	1.17983e-17	conserved hypothetical protein
AFUA_2G14470	492.152	1.70641	0.147954	11.5334	8.95259e-31	1.07794e-29	oxidoreductase, FAD-binding, putative
AFUA_4G07860	354.069	1.70521	0.176014	9.68791	3.39418e-22	3.06896e-21	hypothetical protein
AFUA_1G10150	164.407	1.70285	0.318224	5.3511	8.74226e-08	3.45621e-07	conserved hypothetical protein
AFUA_4G07870	637.731	1.70041	0.124849	13.6198	3.05458e-42	4.84254e-41	2-hydroxychromene-2-carboxylate isomerase, putative
AFUA_6G11850	185167	1.69876	0.0926529	18.3347	4.37317e-75	1.1885e-73	conserved hypothetical protein
AFUA_4G00980	1949.23	1.6964	0.137334	12.3524	4.72939e-35	6.26545e-34	conserved hypothetical protein
AFUA_7G01180	484.719	1.69587	0.168796	10.0468	9.48631e-24	9.00536e-23	extracellular lipase, putative
AFUA_6G01860	373.693	1.69104	0.207025	8.1683	3.1277e-16	2.20539e-15	MFS lactose permease, putative
AFUA_3G03900	132.857	1.69	0.244055	6.92467	4.36991e-12	2.41526e-11	C6 transcription factor, putative
AFUA_4G14510	3.32264	1.68299	0.748958	2.24711	0.0246331	0.0445288	hypothetical protein
AFUA_8G05590	16485.7	1.68263	0.118712	14.1741	1.32622e-45	2.26075e-44	oxidoreductase, short chain dehydrogenase/reductase family
AFUA_6G00180	28382	1.68254	0.12107	13.8973	6.57601e-44	1.07847e-42	hypothetical protein
AFUA_1G10630	38370	1.68127	0.109008	15.4233	1.14068e-53	2.24641e-52	S-adenosylmethionine synthetase
AFUA_2G09150	4248.21	1.6786	0.127121	13.2047	8.23925e-40	1.2381e-38	adenosine deaminase
AFUA_7G01190	757.459	1.67733	0.150077	11.1765	5.31706e-29	6.04975e-28	MFS transporter, putative
AFUA_2G00550	17.5151	1.67616	0.616753	2.71772	0.00657333	0.0134204	conserved hypothetical protein
AFUA_3G02100	301.27	1.67598	0.211818	7.91234	2.526e-15	1.70045e-14	short-chain dehydrogenase/reductase, putative
AFUA_4G02850	214.537	1.67347	0.21956	7.62195	2.49874e-14	1.59197e-13	hypothetical protein
AFUA_5G01700	583.87	1.67339	0.143981	11.6223	3.17511e-31	3.88196e-30	C6 transcription factor, putative
AFUA_2G00730	8199.11	1.67327	0.0778328	21.4982	1.61685e-102	6.00763e-101	FAD binding domain protein
AFUA_3G00560	627.953	1.67306	0.471492	3.54845	0.000387508	0.000978491	conserved hypothetical protein
AFUA_2G03780	1636.32	1.66991	0.0984053	16.9698	1.37473e-64	3.26912e-63	conserved hypothetical protein
AFUA_6G11840	8171.8	1.66968	0.0887693	18.8092	6.34434e-79	1.82318e-77	sodium bile acid symporter family protein
AFUA_5G00950	20.4582	1.66572	0.599887	2.77672	0.00549102	0.0114065	C6 transcription factor, putative
AFUA_8G00400	439.346	1.66496	0.514569	3.23564	0.00121372	0.0028241	conserved hypothetical protein
AFUA_3G01230	8.31025	1.66031	0.664428	2.49886	0.0124593	0.0240587	MFS sugar transporte, putative
AFUA_1G17280	3597.76	1.65619	0.0822056	20.1469	2.8623e-90	9.55306e-89	conserved hypothetical protein
AFUA_3G01960	3121.75	1.65545	0.157587	10.505	8.18989e-26	8.39463e-25	conserved hypothetical protein
AFUA_1G13250	3720.82	1.65361	0.0895532	18.4652	3.93852e-76	1.07963e-74	1-phosphatidylinositol-4,5-bisphosphate phosphodiesterase Plc1, putative
AFUA_8G01720	54.7236	1.65004	0.355942	4.63569	3.55741e-06	1.20013e-05	hypothetical protein
AFUA_5G01610	18.2599	1.64101	0.556795	2.94725	0.00320615	0.00696436	hypothetical protein
AFUA_3G03910	344.282	1.64045	0.154032	10.6501	1.74222e-26	1.82914e-25	IQ calmodulin-binding motif protein
AFUA_5G14100	10.1303	1.63833	0.698876	2.34424	0.0190661	0.035442	conserved hypothetical protein
AFUA_2G11600	1781.13	1.63636	0.0895361	18.276	1.28475e-74	3.47174e-73	6-phosphogluconate dehydrogenase family protein
AFUA_8G00250	289.079	1.6341	0.172333	9.48223	2.48907e-21	2.18212e-20	dimethylallyl tryptophan synthase, putative
AFUA_7G01770	640.808	1.63313	0.144717	11.285	1.55674e-29	1.81245e-28	conserved hypothetical protein
AFUA_6G00690	3219.54	1.63309	0.288364	5.66329	1.48496e-08	6.3712e-08	conserved hypothetical protein
AFUA_1G13760	9194.35	1.63034	0.0701901	23.2276	2.39896e-119	1.04674e-117	cell wall anchored protein, putative
AFUA_8G05810	40.9387	1.62949	0.413754	3.93832	8.20555e-05	0.000229495	DUF1295 domain protein
AFUA_5G03230	3231.64	1.62821	0.108475	15.01	6.31242e-51	1.20088e-49	stress response RCI peptide, putative
AFUA_1G14060	2256.78	1.62523	0.102018	15.9308	3.87158e-57	8.16551e-56	C2H2 finger domain protein, putative
AFUA_6G07190	517.802	1.62497	0.16062	10.1168	4.65292e-24	4.47056e-23	NmrA-like family protein
AFUA_7G06200	28.8211	1.62454	0.488016	3.32887	0.000871995	0.0020736	ankyrin repeat protein
AFUA_3G00480	194.224	1.62323	0.231567	7.00975	2.38739e-12	1.34531e-11	RTA1 domain protein, putative
AFUA_4G10500	2661.97	1.6214	0.119419	13.5775	5.44773e-42	8.60778e-41	conserved hypothetical protein
AFUA_2G02110	2327.78	1.6207	0.0947892	17.098	1.53629e-65	3.71838e-64	MFS monosaccharide transporter, putative
AFUA_7G05090	103.717	1.61713	0.256743	6.29862	3.0031e-10	1.45445e-09	glucuronyl hydrolase, putative
AFUA_1G12650	2568.41	1.61695	0.0978988	16.5165	2.78943e-61	6.28745e-60	3-ketoacyl-CoA ketothiolase (Kat1), putative
AFUA_4G03150	1099.78	1.61671	0.0990832	16.3166	7.51613e-60	1.64731e-58	MGMT family protein
AFUA_6G04220	1841.55	1.6153	0.119946	13.4668	2.45126e-41	3.80987e-40	conserved hypothetical protein
AFUA_3G14650	10792.4	1.61227	0.0816628	19.743	9.21512e-87	2.89288e-85	LipA and NB-ARC domain protein
AFUA_6G02480	7679.31	1.61172	0.0913404	17.6452	1.10709e-69	2.8616e-68	esterase, putative
AFUA_4G09150	7561.66	1.60836	0.0717341	22.4212	2.44475e-111	9.72991e-110	ABC multidrug transporter, putative
AFUA_1G03320	13.5762	1.60637	0.644291	2.49323	0.0126585	0.0244037	hypothetical protein
AFUA_5G07600	3573.96	1.60612	0.124537	12.8967	4.69524e-38	6.70989e-37	inositol 5-phosphatase, putative
AFUA_4G00990	1347.51	1.60606	0.109576	14.657	1.21555e-48	2.18569e-47	MFS quinate transporter, putative
AFUA_4G13510	1815.69	1.60497	0.130961	12.2554	1.57206e-34	2.07112e-33	isocitrate lyase AcuD
AFUA_2G03130	52.1394	1.60297	0.370802	4.32299	1.53929e-05	4.79428e-05	conserved hypothetical protein
AFUA_4G06170	11149.1	1.59891	0.0796968	20.0624	1.57191e-89	5.15585e-88	conserved hypothetical protein
AFUA_8G07160	36.5162	1.59284	0.444529	3.5832	0.00033941	0.000865077	conserved hypothetical protein
AFUA_2G04290	4245.26	1.5853	0.10155	15.611	6.12735e-55	1.24007e-53	cytochrome P450 monooxygenase, putative
AFUA_8G00810	117.794	1.58135	0.270774	5.84011	5.21674e-09	2.31768e-08	hypothetical protein
AFUA_3G04010	156.868	1.5749	0.215639	7.30342	2.80538e-13	1.67829e-12	MFS transporter, putative
AFUA_3G12920	464.836	1.57408	0.156481	10.0593	8.36234e-24	7.95426e-23	nonribosomal peptide synthase GliP-like, putative
AFUA_4G00700	777.711	1.56963	0.141955	11.0572	2.02216e-28	2.27094e-27	zinc-binding oxidoreductase CipB
AFUA_3G03320	12932.5	1.56539	0.301616	5.19	2.10298e-07	7.97576e-07	MFS monocarboxylate transporter, putative
AFUA_3G10170	4472.18	1.56512	0.0746434	20.9679	1.28784e-97	4.52026e-96	conserved hypothetical protein
AFUA_3G03960	16.32	1.56196	0.610687	2.55771	0.0105363	0.0206258	conserved hypothetical protein
AFUA_3G07950	197.892	1.56174	0.217974	7.16481	7.78956e-13	4.52346e-12	transporter, putative
AFUA_3G01420	50.0689	1.55993	0.392114	3.97825	6.9423e-05	0.000196146	DUF341 family oxidoreductase, putative
AFUA_2G04710	37969	1.55867	0.0775204	20.1065	6.46993e-90	2.13687e-88	cytochrome b5, putative
AFUA_2G15360	116.454	1.55682	0.266323	5.84559	5.04771e-09	2.24468e-08	conserved hypothetical protein
AFUA_5G01580	81.7453	1.55636	0.333584	4.66558	3.0775e-06	1.04604e-05	oxidoreductase, short chain dehydrogenase/reductase family
AFUA_3G09190	86.8704	1.55531	0.283458	5.48693	4.08986e-08	1.6675e-07	aldehyde reductase I (ARI), putative
AFUA_1G09754	1632.18	1.54	0.096594	15.943	3.18806e-57	6.73885e-56	DUF636 domain protein
AFUA_2G04190	10816.7	1.53956	0.124108	12.405	2.45634e-35	3.27696e-34	conserved hypothetical protein
AFUA_1G04440	4539.46	1.53722	0.0909651	16.899	4.57385e-64	1.07689e-62	proline utilization protein PrnX-like, putative
AFUA_8G07020	8.78545	1.53627	0.706484	2.17453	0.0296652	0.0526643	salicylate hydroxylase, putative
AFUA_6G13480	51.4618	1.53438	0.372993	4.1137	3.89373e-05	0.00011389	hypothetical protein
AFUA_2G18050	46.6035	1.53385	0.430361	3.5641	0.000365104	0.000926345	FAD binding oxidoreductase CpoX1
AFUA_4G00750	3768.09	1.52809	0.280031	5.45686	4.84623e-08	1.95576e-07	conserved hypothetical protein
AFUA_7G01010	8485.96	1.5271	0.573146	2.66442	0.00771221	0.0155125	alcohol dehydrogenase, putative
AFUA_7G02400	1070.85	1.52275	0.100499	15.1518	7.36851e-52	1.41309e-50	alcohol dehydrogenase, zinc-containing
AFUA_4G07060	2266.14	1.51821	0.150044	10.1184	4.57609e-24	4.40119e-23	acyl-CoA thioester hydrolase, putative
AFUA_5G14280	16.4518	1.51445	0.576268	2.62803	0.00858797	0.0170873	integral membrane protein
AFUA_4G02820	18.8363	1.51374	0.562141	2.69281	0.00708518	0.0143851	methylisocitrate lyase
AFUA_8G00390	739.843	1.51309	0.561522	2.69463	0.00704667	0.0143191	O-methyltransferase, putative
AFUA_4G09560	1190.36	1.50903	0.170799	8.83514	9.99745e-19	7.83971e-18	ZIP Zinc transporter, putative
AFUA_1G11740	852.976	1.50465	0.188119	7.99839	1.26054e-15	8.60752e-15	conserved hypothetical protein
AFUA_4G00130	2.74423	1.50309	0.744701	2.01838	0.0435515	0.074201	hypothetical protein
AFUA_2G12780	9701.25	1.50294	0.0647066	23.227	2.4326e-119	1.05657e-117	von Willebrand domain protein
AFUA_4G01440	188.67	1.50204	0.285197	5.26666	1.38927e-07	5.35444e-07	glutathione S-transferase family protein
AFUA_4G00800	12647.8	1.50197	0.0945236	15.8899	7.44822e-57	1.56742e-55	MFS monosaccharide transporter, putative
AFUA_6G08780	2746.31	1.5015	0.0852999	17.6026	2.35363e-69	6.05073e-68	proline utilization protein PrnX, putative
AFUA_1G01360	486.322	1.50013	0.173777	8.63251	6.00208e-18	4.56735e-17	conserved hypothetical protein
AFUA_2G15920	63.7596	1.49595	0.352709	4.24132	2.2221e-05	6.78107e-05	hypothetical protein
AFUA_2G15040	1648.58	1.49436	0.101475	14.7265	4.35719e-49	7.87939e-48	ubiquitin conjugating enzyme, putative
AFUA_1G10130	55744.3	1.49314	0.13145	11.359	6.69023e-30	7.86619e-29	adenosylhomocysteinase
AFUA_8G05900	15.6044	1.4927	0.547309	2.72735	0.0063845	0.013077	hypothetical protein
AFUA_1G13440	2507.09	1.49266	0.0928836	16.0702	4.12778e-58	8.78378e-57	amine oxidase
AFUA_3G01970	2092.07	1.49197	0.115143	12.9574	2.13222e-38	3.07298e-37	hypothetical protein
AFUA_6G02845	294.547	1.49074	0.202342	7.36743	1.73948e-13	1.0559e-12	ethanolamine utilization protein (EutQ), putative
AFUA_2G02040	262.58	1.48875	0.190669	7.80807	5.80697e-15	3.84651e-14	MFS transporter, putative
AFUA_3G01150	772.897	1.48814	0.159618	9.32317	1.12918e-20	9.62432e-20	GPI anchored cell wall protein, putative
AFUA_3G00940	150.275	1.48743	0.210512	7.06578	1.59714e-12	9.10792e-12	hypothetical protein
AFUA_7G00770	2551.64	1.48476	0.0992867	14.9543	1.46034e-50	2.73979e-49	C6 transcription factor, putative
AFUA_5G07410	1228.08	1.48063	0.120468	12.2906	1.01751e-34	1.34237e-33	phenylacetyl-CoA ligase
AFUA_2G12770	9.36147	1.47736	0.688794	2.14484	0.0319653	0.0562142	alpha-L-arabinofuranosidase, putative
AFUA_1G02960	52.1249	1.47644	0.386519	3.81983	0.000133542	0.000361894	conserved hypothetical protein
AFUA_5G00930	360.283	1.47352	0.185357	7.94964	1.87056e-15	1.26819e-14	amino acid permease, putative
AFUA_2G01190	1741.43	1.47168	0.115393	12.7536	2.97604e-37	4.16295e-36	Cu-dependent DNA-binding protein, putative
AFUA_3G14530	2193.74	1.46884	0.0971915	15.1128	1.33316e-51	2.55151e-50	lipase/esterase family protein, putative
AFUA_2G00800	308.821	1.46566	0.16553	8.85437	8.41598e-19	6.62141e-18	pectate lyase, putative
AFUA_4G11280	2963.16	1.4652	0.122121	11.9979	3.64344e-33	4.63942e-32	DUF409 domain protein
AFUA_3G02240	790.537	1.46502	0.126713	11.5617	6.43838e-31	7.79159e-30	aromatic-L-amino-acid decarboxylase, putative
AFUA_6G08650	3591.79	1.46457	0.106671	13.7298	6.73414e-43	1.08384e-41	hypothetical protein
AFUA_4G09190	4384.82	1.45994	0.260888	5.59603	2.1932e-08	9.25132e-08	S-adenosyl-methionine-sterol-C-methyltransferas
AFUA_5G10880	369.386	1.45961	0.171356	8.51799	1.62349e-17	1.21405e-16	SNF2 family helicase, putative
AFUA_7G00760	1879.17	1.45811	0.114194	12.7687	2.45221e-37	3.43525e-36	phosphoglycolate phosphatase, putative
AFUA_4G14480	7.98268	1.45734	0.716328	2.03446	0.0419049	0.0716518	conserved hypothetical protein
AFUA_4G02780	656.041	1.45188	0.131979	11.0009	3.78368e-28	4.2094e-27	toxin biosynthesis peroxidase, putative
AFUA_2G14525	441.252	1.45033	0.207614	6.98569	2.83451e-12	1.58506e-11	conserved hypothetical protein
AFUA_5G10270	1548.46	1.44998	0.494612	2.93155	0.00337275	0.00730622	heat shock protein Hsp20/Hsp26, putative
AFUA_5G08930	3714.5	1.44997	0.0916576	15.8195	2.28449e-56	4.73422e-55	isovaleryl-CoA dehydrogenase IvdA, putative
AFUA_3G14150	2666.87	1.44951	0.105956	13.6803	1.33087e-42	2.13119e-41	F-box domain protein
AFUA_2G04530	79.6502	1.44698	0.317489	4.55756	5.17502e-06	1.7086e-05	hypothetical protein
AFUA_1G10180	105.761	1.44687	0.305684	4.73321	2.20992e-06	7.65228e-06	conserved hypothetical protein
AFUA_4G00790	888.99	1.44648	0.119768	12.0773	1.3918e-33	1.78903e-32	hypothetical protein
AFUA_6G11810	11.5803	1.44113	0.620549	2.32234	0.0202147	0.0373581	RTA1 domain protein, putative
AFUA_2G09282	872.502	1.43932	0.137896	10.4378	1.66672e-25	1.68658e-24	conserved hypothetical protein
AFUA_2G13295	2273.94	1.43484	0.476727	3.00979	0.00261432	0.0057497	aminotransferase family protein (LolT), putative
AFUA_7G00560	9.90173	1.43468	0.649866	2.20766	0.0272679	0.0488552	hypothetical protein
AFUA_6G14490	295.151	1.43424	0.187417	7.65268	1.96839e-14	1.26594e-13	beta-glucosidase, putative
AFUA_1G02090	3388.66	1.43263	0.0888892	16.117	1.93724e-58	4.15023e-57	quinone oxidoreductase, putative
AFUA_5G07170	1546.35	1.43217	0.309252	4.63108	3.63771e-06	1.2245e-05	nucleoside-diphosphate-sugar epimerase, putative
AFUA_6G14140	2795.77	1.43066	0.143228	9.98864	1.70918e-23	1.6049e-22	RTA1 domain protein, putative
AFUA_3G00580	187.562	1.42901	0.216782	6.59192	4.34161e-11	2.23834e-10	conserved hypothetical protein
AFUA_3G03230	3388.98	1.42776	0.0860769	16.587	8.65086e-62	1.96859e-60	bZIP transcription factor, putative
AFUA_2G02090	816.994	1.42738	0.118145	12.0816	1.32132e-33	1.70072e-32	methylated-DNA-protein-cysteine methyltransferase
AFUA_6G07480	821.62	1.42676	0.141001	10.1188	4.56036e-24	4.3905e-23	endoglucanase, putative
AFUA_6G00760	29.8123	1.42474	0.472535	3.0151	0.00256897	0.00566698	glutathione S-transferase, putative
AFUA_4G12010	3192.03	1.4244	0.105984	13.4397	3.5399e-41	5.47504e-40	2-oxo acid dehydrogenases acyltransferase, putative
AFUA_4G03430	492.401	1.42354	0.179803	7.91722	2.42882e-15	1.63618e-14	C6 transcription factor, putative
AFUA_7G05015	5436.19	1.41893	0.114679	12.373	3.65914e-35	4.85435e-34	glyoxalase family protein
AFUA_1G11805	3487.28	1.41703	0.103712	13.6631	1.68702e-42	2.69245e-41	#N/A
AFUA_3G10540	964.589	1.41607	0.109801	12.8967	4.69805e-38	6.70989e-37	3-oxoacyl-(acyl-carrier-protein) reductase, putative
AFUA_2G08260	1223.42	1.41044	0.503825	2.79947	0.00511868	0.0106891	FMN binding oxidoreductase, putative
AFUA_7G06260	143.366	1.40918	0.246378	5.71958	1.06788e-08	4.63398e-08	zinc-containing alcohol dehydrogenase, putative
AFUA_5G00410	375.641	1.40672	0.163092	8.62532	6.39152e-18	4.85592e-17	conserved hypothetical protein
AFUA_5G09010	4068.96	1.40622	0.0864799	16.2607	1.8756e-59	4.08254e-58	conserved glutamic acid rich protein
AFUA_2G09190	9901.39	1.4043	0.0706376	19.8804	6.01733e-88	1.94023e-86	conserved hypothetical protein
AFUA_6G05080	4069.3	1.403	0.130672	10.7369	6.83316e-27	7.26224e-26	ABC transporter, putative
AFUA_2G01340	44.6508	1.40284	0.417317	3.36158	0.000774991	0.00186295	hypothetical protein
AFUA_2G00570	1376.12	1.40275	0.147627	9.50197	2.05948e-21	1.80717e-20	GNAT family acetyltransferase, putative
AFUA_5G12460	3326	1.40272	0.112948	12.4192	2.05704e-35	2.74812e-34	2-amino-3-carboxymuconate-6-semialdehyde decarboxylase, putative
AFUA_6G09600	121.043	1.4003	0.247465	5.65858	1.52629e-08	6.54004e-08	zinc metallopeptidase, putative
AFUA_4G13830	14.2109	1.39939	0.585744	2.38909	0.0168904	0.0317261	MFS multidrug transporter, putative
AFUA_2G18010	8.8176	1.39418	0.694293	2.00805	0.0446378	0.075834	cytochrome P450 monooxygenase, putative
AFUA_8G00260	2051.13	1.39337	0.0880404	15.8265	2.04419e-56	4.24549e-55	F-box domain and ankyrin repeat protein
AFUA_7G04000	85.177	1.39006	0.310336	4.47922	7.49165e-06	2.42962e-05	conserved hypothetical protein
AFUA_5G10510	21701.1	1.38954	0.0900443	15.4318	1.00103e-53	1.97548e-52	ABC transporter, putative
AFUA_3G03220	52.305	1.38756	0.358692	3.86838	0.000109562	0.000300593	conserved hypothetical protein
AFUA_4G09840	1541.47	1.38649	0.0890044	15.5778	1.0303e-54	2.06755e-53	kynureninase, putative
AFUA_5G14230	7339.3	1.3864	0.100377	13.8119	2.15925e-43	3.51692e-42	C6 transcription factor, putative
AFUA_4G00860	43.6704	1.3863	0.473667	2.92675	0.00342527	0.00740684	cell surface protein, putative
AFUA_1G11300	91.2316	1.38533	0.26723	5.18403	2.17142e-07	8.22561e-07	methyltransferase, putative
AFUA_5G01180	229.383	1.38424	0.190622	7.2617	3.82262e-13	2.25984e-12	RAN small monomeric GTPase (Ran), putative
AFUA_8G05120	881.42	1.38075	0.119338	11.57	5.8456e-31	7.08323e-30	conserved hypothetical protein
AFUA_2G17890	65.9438	1.37984	0.367245	3.75727	0.000171776	0.000458197	RTA1 domain protein, putative
AFUA_5G03140	4633.94	1.37873	0.109828	12.5536	3.79947e-36	5.18516e-35	GTP cyclohydrolase I, putative
AFUA_4G01305	13.3494	1.37644	0.673068	2.04503	0.0408519	0.0700276	#N/A
AFUA_5G12780	1099.6	1.37363	0.117817	11.659	2.06414e-31	2.54328e-30	Kelch repeat protein
AFUA_3G03820	1392.84	1.37311	0.347004	3.95703	7.58876e-05	0.000213122	MFS nicotinic acid transporter Tna1, putative
AFUA_3G09800	1068.12	1.37281	0.104005	13.1994	8.84091e-40	1.32614e-38	class II aldolase/adducin domain protein
AFUA_4G02770	100.605	1.37261	0.338813	4.05124	5.0947e-05	0.000146629	arachidonate 5-lipoxygenase, putative
AFUA_5G03780	3458.98	1.37142	0.122031	11.2383	2.64546e-29	3.06127e-28	L-PSP endoribonuclease family protein Brt1, putative
AFUA_1G05730	6358.47	1.37023	0.0938096	14.6065	2.55155e-48	4.51962e-47	vacuolar sorting receptor (Mrl1), putative
AFUA_3G07625	257.658	1.36854	0.247851	5.52164	3.35851e-08	1.38295e-07	conserved hypothetical protein
AFUA_4G01420	40.6339	1.36789	0.423904	3.2269	0.00125141	0.00290399	spore wall assembly protein Dit1, putative
AFUA_3G07040	2761.79	1.3644	0.0934011	14.608	2.49711e-48	4.43145e-47	vacuolar carboxypeptidase Cps1, putative
AFUA_6G02760	728.56	1.36316	0.13192	10.3332	4.9848e-25	4.95459e-24	UDP-glucose-4-epimerase, putative
AFUA_5G10490	3733.62	1.36098	0.287743	4.72985	2.24685e-06	7.77447e-06	amidase, putative
AFUA_1G17370	13.2745	1.3597	0.652662	2.08331	0.0372232	0.0643875	heat shock protein Awh11, putative
AFUA_1G14890	1668.8	1.35879	0.0938422	14.4795	1.63266e-47	2.87058e-46	cAMP-specific phosphodiesterase, putative
AFUA_6G00260	4.85897	1.35762	0.741184	1.83169	0.0669983	0.108826	phosphatidylserine decarboxylase family protein
AFUA_5G12690	2768.33	1.35625	0.10006	13.5544	7.46132e-42	1.17116e-40	dihydroxyacetone kinase (DakA), putative
AFUA_6G02120	9233.3	1.35623	0.0796701	17.023	5.54215e-65	1.32788e-63	conserved hypothetical protein
AFUA_1G17130	384.77	1.35414	0.184095	7.35565	1.90004e-13	1.14896e-12	F-box domain protein
AFUA_3G09120	277.575	1.35275	0.189766	7.1285	1.01472e-12	5.84971e-12	hypothetical protein
AFUA_8G04702	6088.34	1.34807	0.125494	10.7421	6.45396e-27	6.87458e-26	MFS transporter, putative
AFUA_1G17640	35.4019	1.34346	0.48151	2.79009	0.00526934	0.0109796	C6 transcription factor RegA
AFUA_6G08920	8433.04	1.34296	0.127333	10.5468	5.25676e-26	5.42324e-25	assimilatory sulfite reductase
AFUA_2G00960	341.025	1.33333	0.148147	9.00003	2.25663e-19	1.83306e-18	NACHT domain protein
AFUA_6G03630	255.961	1.33159	0.178082	7.47739	7.58114e-14	4.70703e-13	very-long-chain acyl-CoA synthetase family protein (CefD1), putative
AFUA_5G07950	419.703	1.33	0.155067	8.57694	9.74343e-18	7.35551e-17	serine/threonine protein kinase, putative
AFUA_8G05720	2622.2	1.32869	0.109307	12.1555	5.36153e-34	6.98614e-33	DUF567 domain protein
AFUA_6G08840	3222.31	1.32684	0.0957123	13.8628	1.06418e-43	1.74224e-42	beta-mannosidase
AFUA_5G09890	3125.47	1.32507	0.10826	12.2397	1.90823e-34	2.50705e-33	C6 finger domain protein, putative
AFUA_3G09110	3947.28	1.32146	0.0998489	13.2346	5.53788e-40	8.33486e-39	conserved hypothetical protein
AFUA_7G01760	182.45	1.32041	0.255657	5.16475	2.40758e-07	9.08406e-07	hypothetical protein
AFUA_2G10280	2789.03	1.31654	0.0806725	16.3196	7.15804e-60	1.57245e-58	ketoreductase
AFUA_6G11920	35.2182	1.31428	0.424153	3.0986	0.00194441	0.00438007	MFS alpha-glucoside transporter, putative
AFUA_8G07280	9.37884	1.31387	0.702288	1.87085	0.0613663	0.100745	C6 transcription factor, putative
AFUA_1G01610	817.296	1.31172	0.153469	8.54711	1.26208e-17	9.50509e-17	conserved hypothetical protein
AFUA_5G09440	143.008	1.31152	0.238218	5.50553	3.68066e-08	1.50842e-07	amino acid permease, putative
AFUA_6G11160	8733.47	1.31085	0.0754206	17.3806	1.15774e-67	2.86782e-66	isopentenyl-diphosphate delta-isomerase
AFUA_3G14160	445.523	1.31045	0.167613	7.8183	5.35417e-15	3.55401e-14	conserved hypothetical protein
AFUA_5G08940	3456.8	1.30903	0.0978356	13.3799	7.92278e-41	1.21355e-39	3-methylcrotonyl-CoA carboxylase, beta subunit (MccB), putative
AFUA_4G08120	813.727	1.30762	0.203615	6.42201	1.34491e-10	6.69778e-10	protease inhibitor (Tfs1), putative
AFUA_5G08470	2883.22	1.30739	0.10511	12.4382	1.62048e-35	2.17712e-34	AMP-binding enzyme, putative
AFUA_5G13710	4865.05	1.30598	0.0954453	13.683	1.28242e-42	2.05706e-41	carboxylesterase, putative
AFUA_7G01750	659.791	1.30521	0.171464	7.61217	2.69534e-14	1.71263e-13	DUF218 domain protein
AFUA_4G06420	1401.89	1.30464	0.104545	12.4792	9.69354e-36	1.30787e-34	fungal specific transcription factor, putative
AFUA_2G02485	52.9629	1.30171	0.366098	3.55563	0.000377071	0.000954434	hypothetical protein
AFUA_3G02257	398.632	1.3015	0.153638	8.47119	2.42905e-17	1.79666e-16	conserved hypothetical protein
AFUA_2G00963	219.596	1.30124	0.199056	6.53704	6.27473e-11	3.21234e-10	hypothetical protein
AFUA_6G14590	5.34035	1.30084	0.750453	1.73341	0.0830233	0.131269	MFS alpha-glucoside transporter, putative
AFUA_4G01550	98.9027	1.30083	0.310954	4.18334	2.87255e-05	8.61402e-05	aldehyde dehydrogenase, putative
AFUA_8G01670	20962.4	1.29869	0.0696486	18.6463	1.35443e-77	3.78923e-76	bifunctional catalase-peroxidase Cat2
AFUA_6G08830	3902.33	1.29814	0.107678	12.0558	1.80827e-33	2.3181e-32	2-oxoisovalerate dehydrogenase complex alpha subunit, putative
AFUA_4G09450	1347.38	1.29653	0.09622	13.4746	2.20565e-41	3.43373e-40	hypothetical protein
AFUA_2G13300	539.846	1.29578	0.244733	5.29466	1.19238e-07	4.6426e-07	conserved hypothetical protein
AFUA_8G06480	12.7697	1.29571	0.5969	2.17074	0.0299511	0.0531124	rhamnogalacturonan acetylesterase superfamily protein
AFUA_5G06270	12889	1.29358	0.115437	11.2059	3.81353e-29	4.3704e-28	5-aminolevulinic acid synthase HemA
AFUA_6G00680	929.355	1.29313	0.166519	7.76568	8.12079e-15	5.34937e-14	conserved hypothetical protein
AFUA_1G14860	586.099	1.29171	0.141529	9.12685	7.05202e-20	5.82281e-19	bZIP transcription factor, putative
AFUA_2G08280	1766.95	1.29088	0.16843	7.66419	1.79968e-14	1.15979e-13	NADP-dependent malic enzyme MaeA
AFUA_2G07910	415.385	1.28183	0.196275	6.53077	6.54319e-11	3.34258e-10	myo-inositol transporter
AFUA_2G14620	25948.9	1.2803	0.0886365	14.4444	2.71885e-47	4.76274e-46	conserved hypothetical protein
AFUA_1G06510	2701.66	1.2792	0.0799721	15.9955	1.37263e-57	2.90789e-56	conserved hypothetical protein
AFUA_6G07840	1816.33	1.27832	0.102358	12.4887	8.6054e-36	1.16271e-34	methionine-R-sulfoxide reductase SelR, putative
AFUA_8G07000	31.4587	1.27761	0.579126	2.2061	0.0273767	0.049004	C6 transcription factor, putative
AFUA_6G09640	24.0128	1.27748	0.492236	2.59527	0.00945174	0.0186874	aminotransferase GliI
AFUA_2G15930	1400.26	1.27691	0.13598	9.39039	5.97787e-21	5.18337e-20	alcohol dehydrogenase, zinc-containing
AFUA_3G02300	23.7757	1.2762	0.496365	2.57109	0.0101379	0.0198993	proline oxidase Put1, putative
AFUA_2G00940	1257.93	1.27599	0.0974448	13.0945	3.53895e-39	5.21899e-38	hypothetical protein
AFUA_5G09290	2021.61	1.27558	0.112384	11.3502	7.40312e-30	8.69364e-29	short chain dehydrogenase/reductase family oxidoreductase, putative
AFUA_2G04533	39.7221	1.27442	0.375798	3.39123	0.0006958	0.0016858	Bys1 family protein
AFUA_6G14120	207030	1.27055	0.0858735	14.7956	1.56313e-49	2.84837e-48	conserved hypothetical protein
AFUA_2G10480	200.21	1.26807	0.225382	5.62629	1.84127e-08	7.83282e-08	conserved hypothetical protein
AFUA_2G02440	2797.23	1.26799	0.0857145	14.7932	1.62171e-49	2.94946e-48	conserved hypothetical protein
AFUA_2G15340	128.911	1.26475	0.238449	5.30406	1.13254e-07	4.42594e-07	AflR-like C6 transcription factor, putative
AFUA_6G03330	66.7893	1.26457	0.36182	3.49503	0.000474002	0.00118123	conserved hypothetical protein
AFUA_6G13460	14654.1	1.2645	0.0723281	17.4828	1.9358e-68	4.85841e-67	conserved hypothetical protein
AFUA_3G02080	2049.31	1.26386	0.083375	15.1588	6.62863e-52	1.27377e-50	MFS allantoate transporter, putative
AFUA_7G00600	7.20782	1.25939	0.669256	1.88177	0.059867	0.0985728	hydrolase, CocE/NonD family, putative
AFUA_3G15310	14.4605	1.25863	0.60337	2.086	0.0369787	0.0640111	PKS-like enzyme, putative
AFUA_2G15130	12006.3	1.25592	0.0908127	13.8298	1.68427e-43	2.75271e-42	ABC multidrug transporter, putative
AFUA_1G11820	349.121	1.25545	0.176602	7.10891	1.16965e-12	6.70625e-12	MFS transporter, putative
AFUA_6G12150	14154.2	1.25519	0.122672	10.2321	1.42428e-24	1.39523e-23	bZIP transcription factor (Atf7), putative
AFUA_5G01230	20.403	1.2543	0.487755	2.57158	0.0101237	0.0198754	RTA1 domain protein, putative
AFUA_2G15770	6453.1	1.25368	0.0761193	16.4699	6.03818e-61	1.34824e-59	cell wall biogenesis protein/glutathione transferase (Gto1), putative
AFUA_4G12330	3421.44	1.25189	0.0809467	15.4656	5.92429e-54	1.174e-52	alkaline dihydroceramidase Ydc1, putative
AFUA_6G07230	703.187	1.25064	0.122309	10.2252	1.52871e-24	1.496e-23	C6 transcription factor, putative
AFUA_4G13970	34.8173	1.24972	0.403321	3.09857	0.0019446	0.00438007	conserved hypothetical protein
AFUA_6G03855	1.73552	1.24801	0.699814	1.78335	0.0745291	0.119407	#N/A
AFUA_2G02020	12357	1.24778	0.108031	11.5502	7.36423e-31	8.88941e-30	formamidase FmdS
AFUA_8G05230	1245.35	1.24619	0.118487	10.5175	7.17357e-26	7.37676e-25	2-hydroxyphytanoyl-CoA lyase, putative
AFUA_5G08910	5225.57	1.24553	0.0923602	13.4856	1.90163e-41	2.9653e-40	3-methylcrotonyl-CoA carboxylase subunit alpha (MccA), putative
AFUA_4G13860	7005.44	1.24548	0.0757344	16.4454	9.05063e-61	2.01615e-59	extracellular salicylate hydroxylase/monooxygenase, putative
AFUA_6G11020	3469.84	1.24412	0.0876686	14.1912	1.03848e-45	1.77662e-44	3-hydroxyisobutyrate dehydrogenase
AFUA_6G00360	2547.69	1.24091	0.0940671	13.1917	9.79404e-40	1.46479e-38	DUF453 domain protein
AFUA_3G02253	3850.89	1.23866	0.123716	10.0122	1.34754e-23	1.27287e-22	YjgH family protein
AFUA_1G17440	55.2461	1.23613	0.407722	3.0318	0.00243103	0.00538643	ABC drug exporter AbcA
AFUA_8G00270	58.0138	1.23525	0.348671	3.54275	0.000395976	0.000997756	conserved hypothetical protein
AFUA_6G11440	2646.32	1.23398	0.0825569	14.947	1.62936e-50	3.05089e-49	pyridoxamine phosphate oxidase family protein
AFUA_2G15370	4487.93	1.23361	0.0838219	14.7171	5.00839e-49	9.03981e-48	MFS transporter family protein, putative
AFUA_3G09170	93.6345	1.23355	0.381799	3.23088	0.00123409	0.0028666	MFS transporter, putative
AFUA_2G13580	2432.81	1.23315	0.0903587	13.6473	2.09561e-42	3.33894e-41	conserved hypothetical protein
AFUA_1G05950	1883.71	1.23294	0.0912068	13.518	1.22434e-41	1.9123e-40	integral membrane protein
AFUA_3G08950	987.945	1.23254	0.101421	12.1527	5.54913e-34	7.2207e-33	conserved hypothetical protein
AFUA_3G13900	8940.95	1.2322	0.070611	17.4505	3.41427e-68	8.52403e-67	glutamate-cysteine ligase Gcs1, putative
AFUA_2G05310	1048.84	1.23127	0.109653	11.2288	2.94616e-29	3.40095e-28	C6 transcription factor, putative
AFUA_8G01750	317.491	1.23053	0.183468	6.70704	1.98612e-11	1.04839e-10	acyl-CoA oxidase, putative
AFUA_6G03390	26.9118	1.22323	0.452738	2.70186	0.00689524	0.0140264	glutathione S-transferase family protein, putative
AFUA_5G07160	408.595	1.22306	0.150872	8.1066	5.20549e-16	3.64078e-15	DUF636 domain protein
AFUA_5G07960	3926.83	1.22271	0.102955	11.8762	1.57329e-32	1.9769e-31	C2H2 finger and ankyrin domain protein, putative
AFUA_2G14850	763.633	1.22124	0.114085	10.7046	9.68077e-27	1.02315e-25	enoyl-CoA hydratase/isomerase family protein
AFUA_3G06922	1807.97	1.21891	0.154148	7.90744	2.62739e-15	1.7662e-14	DEAD/DEAH box helicase, putative
AFUA_4G13610	19.3962	1.21771	0.544977	2.23442	0.0254556	0.0458847	hypothetical protein
AFUA_3G00930	5003.86	1.2173	0.0732374	16.6213	4.8871e-62	1.12015e-60	C6 transcription factor, putative
AFUA_5G06050	5481.18	1.21657	0.0657976	18.4896	2.50261e-76	6.92e-75	alpha 1,2-mannosyltransferase Smp3, putative
AFUA_6G09292	85.5808	1.21614	0.308061	3.94772	7.88996e-05	0.000221058	conserved hypothetical protein
AFUA_3G01700	185.872	1.21556	0.207471	5.85893	4.6587e-09	2.0785e-08	MFS alpha-glucoside transporter, putative
AFUA_2G00130	3.5358	1.2136	0.739307	1.64153	0.100687	0.155024	solid-state culture specific protein, putative
AFUA_2G00480	9.75451	1.21267	0.739776	1.63925	0.101162	0.155679	aryl-alcohol dehydrogenase (AAD), putative
AFUA_5G13550	163.511	1.21008	0.226288	5.3475	8.91784e-08	3.52123e-07	hypothetical protein
AFUA_2G08030	25.8798	1.20894	0.501624	2.41005	0.0159505	0.0301873	hypothetical protein
AFUA_1G10980	992.094	1.20709	0.110503	10.9236	8.89493e-28	9.75878e-27	sphingosine kinase (SphK), putative
AFUA_2G09440	9.17719	1.20508	0.642734	1.87493	0.0608028	0.0999406	acetyl xylan esterase
AFUA_5G07250	1721.99	1.20113	0.0922672	13.0179	9.67691e-39	1.40315e-37	DUF300 domain protein, putative
AFUA_1G04870	56820.9	1.19977	0.102971	11.6515	2.25342e-31	2.77291e-30	urea transporter (Dur3), putative
AFUA_4G00880	2.11641	1.19766	0.691149	1.73286	0.0831208	0.131402	hypothetical protein
AFUA_3G12590	273.216	1.19721	0.192792	6.20984	5.30387e-10	2.53138e-09	conserved hypothetical protein
AFUA_4G13730	3822.91	1.19583	0.0805024	14.8546	6.49749e-50	1.19544e-48	conserved hypothetical protein
AFUA_3G12270	8728.46	1.19423	0.0752278	15.8748	9.4725e-57	1.98463e-55	glutathione peroxidase Hyr1, putative
AFUA_6G10290	4016.97	1.19319	0.0930071	12.829	1.1282e-37	1.5922e-36	GPI-anchored cell wall protein Pst1, putative
AFUA_1G12640	4217.08	1.1921	0.115436	10.327	5.31997e-25	5.2767e-24	zinc metalloproteinase, putative
AFUA_7G01740	1014.09	1.1921	0.117045	10.185	2.31324e-24	2.25215e-23	sugar transporter, putative
AFUA_7G06470	5.70192	1.19205	0.709508	1.6801	0.0929372	0.144874	hypothetical protein
AFUA_3G01370	77.9894	1.19194	0.286192	4.16483	3.11591e-05	9.27072e-05	MFS transporter, putative
AFUA_6G02790	5084.78	1.18863	0.0839575	14.1576	1.67677e-45	2.84811e-44	conserved hypothetical protein
AFUA_8G02160	36.5507	1.18799	0.445185	2.66852	0.00761852	0.0153338	aldehyde dehydrogenase family protein
AFUA_3G03600	2079.43	1.18663	0.103251	11.4927	1.43622e-30	1.72057e-29	carboxylesterase, putative
AFUA_3G01195	1.5686	1.18556	0.692536	1.71191	0.0869136	0.136603	#N/A
AFUA_5G09860	9888.08	1.18541	0.101116	11.7233	9.68018e-32	1.19893e-30	esterase, putative
AFUA_2G00830	982.432	1.18494	0.109281	10.8431	2.15103e-27	2.31979e-26	short chain dehydrogenase/reductase
AFUA_5G00790	5831.97	1.18388	0.129838	9.11811	7.6446e-20	6.30117e-19	ABC multidrug transporter, putative
AFUA_1G01460	107.64	1.18214	0.25022	4.72438	2.30821e-06	7.97518e-06	Zn-dependent hydrolases of the beta-lactamase fold, putative
AFUA_1G11590	365.686	1.18165	0.189078	6.24957	4.11597e-10	1.97434e-09	quinate 5-dehydrogenase QutB, putative
AFUA_7G00670	2.56508	1.1794	0.745002	1.58308	0.113403	0.171918	chitin binding domain protein Peritrophin-A, putative
AFUA_5G01320	77.474	1.17853	0.284034	4.14925	3.33564e-05	9.88738e-05	phosphate permease
AFUA_6G07920	495.273	1.17851	0.574288	2.05212	0.0401584	0.0690629	acetyltransferase, GNAT family family
AFUA_4G03360	17102.4	1.17795	0.109584	10.7493	5.9715e-27	6.36781e-26	GPI anchored protein, putative
AFUA_3G11490	84.1248	1.17719	0.277665	4.23959	2.23927e-05	6.82689e-05	GABA permease, putative
AFUA_4G02750	3502.22	1.17213	0.0996535	11.762	6.12298e-32	7.61331e-31	MFS monocarboxylate transporter, putative
AFUA_5G13520	3300.05	1.16989	0.083079	14.0816	4.92767e-45	8.25212e-44	ribosome biogenesis protein Ria1, putative
AFUA_5G01100	94.6173	1.16593	0.268499	4.34239	1.40941e-05	4.40852e-05	hypothetical protein
AFUA_3G00380	103.188	1.16465	0.31204	3.73236	0.000189692	0.000502465	beta-galactosidase, putative
AFUA_4G02800	18.3768	1.16393	0.538168	2.16277	0.030559	0.0540392	haemolysin-III family protein
AFUA_5G10040	237.677	1.16272	0.232389	5.00334	5.63445e-07	2.05502e-06	C6 transcription factor, putative
AFUA_2G08370	2019.45	1.16221	0.295692	3.93047	8.4781e-05	0.000236076	glutathione S-transferase, putative
AFUA_4G03530	547.5	1.15818	0.156961	7.37873	1.59802e-13	9.74382e-13	hypothetical protein
AFUA_6G08080	682.689	1.15646	0.130224	8.88054	6.65346e-19	5.26958e-18	glycosyl hydrolase, putative
AFUA_3G00170	152.045	1.15582	0.252012	4.58638	4.51002e-06	1.50155e-05	hypothetical protein
AFUA_5G00620	12.3078	1.15555	0.608328	1.89955	0.057492	0.0950736	integral membrane protein, putative
AFUA_6G06810	4348.05	1.15509	0.0907606	12.7268	4.1994e-37	5.84842e-36	conserved hypothetical protein
AFUA_1G07650	5621.08	1.15327	0.0901285	12.7958	1.73032e-37	2.43114e-36	ketoreductase, putative
AFUA_5G02940	685.025	1.15095	0.145287	7.92191	2.3389e-15	1.57897e-14	choline transport protein Ctr, putative
AFUA_7G01250	7.98286	1.15065	0.698533	1.64724	0.0995079	0.153531	hypothetical protein
AFUA_4G02830	152.66	1.14992	0.221895	5.18229	2.19175e-07	8.29935e-07	aldehyde dehydrogenase, putative
AFUA_6G09910	3295.63	1.14963	0.0874004	13.1536	1.62202e-39	2.41073e-38	glutaminase, putative
AFUA_3G01800	364.256	1.14911	0.160189	7.1735	7.31049e-13	4.25045e-12	GPI anchored dioxygenase, putative
AFUA_2G14610	2312.07	1.14886	0.101484	11.3206	1.03784e-29	1.21128e-28	oxalate decarboxylase, putative
AFUA_3G13000	2595.11	1.14844	0.0895611	12.8229	1.21987e-37	1.71902e-36	mitochondrial chaperone BCS1, putative
AFUA_7G04920	4.94469	1.14771	0.747067	1.53628	0.124469	0.186626	hypothetical protein
AFUA_5G01380	832.038	1.14739	0.151191	7.58901	3.22369e-14	2.0366e-13	conserved hypothetical protein
AFUA_1G05350	320.541	1.14358	0.184168	6.20943	5.31763e-10	2.5354e-09	conserved hypothetical protein
AFUA_7G06420	3277.41	1.14348	0.407688	2.8048	0.00503471	0.0105331	NADH-dependent flavin oxidoreductase, putative
AFUA_2G09520	1625.75	1.14298	0.103676	11.0245	2.91009e-28	3.24511e-27	extracellular endoglucanase/cellulase, putative
AFUA_4G04640	8622.52	1.14246	0.130864	8.73013	2.54379e-18	1.96401e-17	ubiquitin fusion degradation protein (Ufd1), putative
AFUA_8G07360	764.653	1.14162	0.12339	9.25214	2.20041e-20	1.8506e-19	C6 transcription factor, putative
AFUA_3G02670	611.336	1.14145	0.131072	8.70854	3.07808e-18	2.36309e-17	NRPS-like enzyme, putative
AFUA_6G10710	248.778	1.14066	0.225769	5.05234	4.36423e-07	1.61276e-06	hypothetical protein
AFUA_3G03280	4639	1.14053	0.146872	7.7655	8.13262e-15	5.35346e-14	FAD binding monooxygenase, putative
AFUA_3G09330	8620.53	1.13987	0.0767304	14.8556	6.40199e-50	1.18015e-48	prenylcysteine lyase, putative
AFUA_2G00690	236.161	1.13878	0.177832	6.40368	1.51678e-10	7.51829e-10	glucan 1,4-alpha-glucosidase, putative
AFUA_6G07250	592.997	1.13866	0.117216	9.7142	2.62305e-22	2.38532e-21	conserved hypothetical protein
AFUA_1G04540	13457.1	1.13476	0.0800127	14.1823	1.17973e-45	2.01465e-44	NADH-cytochrome b5 reductase, putative
AFUA_3G14980	620.235	1.13451	0.121788	9.31541	1.21477e-20	1.03354e-19	extracellular chitosanase CsnC, putative
AFUA_1G03800	1732.43	1.13421	0.127222	8.91523	4.86787e-19	3.88775e-18	C6 transcription factor, putative
AFUA_1G01420	9.06992	1.13373	0.643694	1.76128	0.0781912	0.1246	F-box domain protein
AFUA_5G07940	1257.05	1.1332	0.0989846	11.4482	2.40072e-30	2.84734e-29	conserved hypothetical protein
AFUA_8G06700	6987.87	1.13307	0.0846351	13.3877	7.13655e-41	1.09489e-39	annexin ANXC3.1
AFUA_2G05840	1314.25	1.13294	0.0999417	11.336	8.70367e-30	1.02083e-28	MFS multidrug transporter, putative
AFUA_4G14640	1288.93	1.13046	0.12693	8.90618	5.28229e-19	4.20461e-18	low affinity iron transporter, putative
AFUA_8G02300	16.0066	1.12999	0.592899	1.90588	0.0566664	0.0937899	FMN-dependent dehydrogenase family protein
AFUA_7G06790	23.3262	1.12974	0.497836	2.26931	0.0232497	0.0422206	putative allantoate permease of the major facilitator superfamily
AFUA_4G07360	78448.7	1.1288	0.12573	8.97795	2.75858e-19	2.22936e-18	cobalamin-independent methionine synthase MetH/D
AFUA_8G01680	80.2256	1.12541	0.333996	3.36954	0.000752937	0.00181361	hypothetical protein
AFUA_7G06080	2805.61	1.12206	0.117585	9.54248	1.39459e-21	1.23169e-20	ubiE/COQ5 methyltransferase, putative
AFUA_6G11770	23.3624	1.11997	0.5495	2.03816	0.0415336	0.0710808	NmrA-like family protein
AFUA_4G08450	495.942	1.11907	0.156875	7.13355	9.78133e-13	5.64563e-12	conserved hypothetical protein
AFUA_8G04680	3103.74	1.11701	0.119711	9.33093	1.04943e-20	8.96067e-20	oxidoreductase, short-chain dehydrogenase/reductase family, putative
AFUA_2G17450	85.5901	1.11517	0.33395	3.33933	0.00083982	0.0020021	3-hydroxyanthranilate 3,4-dioxygenase, putative
AFUA_4G06860	1721.32	1.11507	0.0996976	11.1845	4.85701e-29	5.55287e-28	conserved hypothetical protein
AFUA_8G01180	9.02599	1.1129	0.681986	1.63185	0.10271	0.157806	MFS sugar transporter, putative
AFUA_2G02690	11178	1.11152	0.08341	13.326	1.63493e-40	2.49622e-39	fungal specific transcription factor, putative
AFUA_3G02280	4548.59	1.11057	0.130437	8.51422	1.67712e-17	1.25316e-16	alpha,alpha-trehalose glucohydrolase TreA/Ath1
AFUA_1G03880	8511.63	1.11049	0.0834726	13.3036	2.20526e-40	3.35086e-39	conserved hypothetical protein
AFUA_8G02630	325.455	1.10988	0.189406	5.85982	4.63361e-09	2.06827e-08	extracellular exo-polygalacturonase, putative
AFUA_4G13600	917.416	1.10928	0.154316	7.18836	6.5574e-13	3.82662e-12	C2H2 finger domain protein, putative
AFUA_1G11810	2410.51	1.10663	0.0963907	11.4807	1.64934e-30	1.96844e-29	conserved hypothetical protein
AFUA_3G08650	22284.5	1.10602	0.100234	11.0344	2.60844e-28	2.91214e-27	C1 tetrahydrofolate synthase, putative
AFUA_7G01030	75.566	1.10578	0.30761	3.59475	0.000324703	0.000830487	calcium transporting ATPase (Pmc1), putative
AFUA_6G12550	1848.25	1.10525	0.0958322	11.5332	8.97551e-31	1.07933e-29	mitochondrial carrier protein, putative
AFUA_2G13270	3567.21	1.10452	0.102071	10.8211	2.73468e-27	2.93924e-26	alcohol dehydrogenase, putative
AFUA_2G16380	744.726	1.10403	0.126842	8.70398	3.20444e-18	2.45812e-17	oxidoreductase family, NAD-binding Rossmann fold protein
AFUA_7G01660	69.0649	1.10284	0.346585	3.18202	0.00146253	0.00336516	polyketide synthase, putative
AFUA_1G16260	6.87322	1.10074	0.71257	1.54475	0.122406	0.183851	hypothetical protein
AFUA_1G01940	1622.47	1.09894	0.102313	10.741	6.53476e-27	6.95287e-26	conserved hypothetical protein
AFUA_6G03380	39.9109	1.09869	0.438505	2.50554	0.0122265	0.0236619	conserved hypothetical protein
AFUA_4G01510	849.837	1.0967	0.129534	8.46644	2.53006e-17	1.86992e-16	C6 transcription factor, putative
AFUA_3G14510	247.906	1.09643	0.171631	6.38828	1.67757e-10	8.29368e-10	rhamnogalacturonan acetylesterase RgaE
AFUA_8G00240	480.283	1.09534	0.171584	6.38368	1.7288e-10	8.53363e-10	cytochrome P450 monooxygenase, putative
AFUA_6G09200	13884.6	1.09456	0.0714801	15.3128	6.28184e-53	1.22444e-51	conserved hypothetical protein
AFUA_1G04390	6343.81	1.09444	0.0868218	12.6056	1.96656e-36	2.69926e-35	cytochrome P450 monooxygenase, putative
AFUA_3G07690	2067.68	1.09397	0.0848605	12.8914	5.03081e-38	7.16363e-37	cytochrome c oxidase copper chaperone Cox17, putative
AFUA_8G00670	8.53814	1.09293	0.732622	1.4918	0.135751	0.20132	integral membrane protein
AFUA_8G00990	1.59317	1.09253	0.679407	1.60807	0.107821	0.164569	F-box domain protein
AFUA_3G13880	317.686	1.09161	0.200137	5.4543	4.9166e-08	1.98332e-07	extracellular lipase, putative
AFUA_2G01740	921.762	1.08886	0.113147	9.6234	6.36924e-22	5.694e-21	sulfate transporter, putative
AFUA_6G04820	1908.6	1.08554	0.136265	7.96639	1.6338e-15	1.11005e-14	para-aminobenzoate synthase PabaA
AFUA_1G05680	3331.99	1.08374	0.127391	8.5072	1.78181e-17	1.32722e-16	hypothetical protein
AFUA_7G05840	399.518	1.08225	0.141732	7.63594	2.24177e-14	1.43401e-13	amidohydrolase family protein
AFUA_4G08160	34.9038	1.08006	0.440815	2.45015	0.0142797	0.0272529	hypothetical protein
AFUA_4G06920	1570.87	1.0786	0.0964655	11.1812	5.03806e-29	5.74605e-28	DnaJ domain protein
AFUA_5G07070	9244.69	1.07757	0.0718792	14.9914	8.35554e-51	1.58008e-49	DUF803 domain membrane protein
AFUA_1G14330	16153.9	1.07752	0.0744239	14.4781	1.66536e-47	2.92268e-46	ABC transporter, putative
AFUA_6G07855	30.8627	1.07561	0.564567	1.90519	0.0567555	0.093921	conserved threonine rich protein
AFUA_5G00600	803.129	1.07561	0.19388	5.54779	2.89305e-08	1.19855e-07	NPP1 domain protein, putative
AFUA_7G00640	104.09	1.07123	0.266536	4.01909	5.84226e-05	0.000166882	aromatic ring-opening dioxygenase family protein
AFUA_6G03280	3.06498	1.06985	0.732193	1.46115	0.143973	0.2116	swollenin, putative
AFUA_4G08060	5096.78	1.06958	0.0992656	10.7749	4.5231e-27	4.83413e-26	tetrahydrofolylpolyglutamate synthase (Met7), putative
AFUA_5G14170	14.2835	1.06893	0.588176	1.81737	0.0691607	0.111938	hypothetical protein
AFUA_6G13760	1264.93	1.06888	0.120671	8.85779	8.16145e-19	6.42647e-18	alpha-1,2-mannosidase, putative subfamily
AFUA_1G04750	2170.31	1.06838	0.307306	3.4766	0.000507822	0.00125956	cyclin (Pcl1), putative
AFUA_2G10205	14.1442	1.06783	0.621786	1.71736	0.0859133	0.135232	conserved hypothetical protein
AFUA_8G06450	567.209	1.06776	0.199168	5.36112	8.27055e-08	3.27653e-07	Rieske 2Fe-2S family protein, putative
AFUA_2G10650	553.986	1.06747	0.144683	7.37803	1.60648e-13	9.78914e-13	enoyl-CoA hydratase
AFUA_4G08260	733.971	1.06664	0.14459	7.37694	1.61968e-13	9.86326e-13	conserved hypothetical protein
AFUA_5G03110	590.745	1.06557	0.135536	7.86193	3.78267e-15	2.52851e-14	conserved hypothetical protein
AFUA_6G13280	5384.7	1.06243	0.081497	13.0365	7.5889e-39	1.10545e-37	lipid transfer protein, putative
AFUA_2G12820	8.49171	1.06171	0.717163	1.48043	0.138758	0.205017	polyketide synthase, putative
AFUA_5G08600	2060.91	1.06059	0.0982272	10.7973	3.54392e-27	3.79615e-26	homoserine O-acetyltransferase
AFUA_2G03510	4454.39	1.06031	0.0842917	12.579	2.75363e-36	3.77414e-35	pheromone processing carboxypeptidase (Sxa2), putative
AFUA_6G14200	2879.85	1.06017	0.096392	10.9985	3.88533e-28	4.31744e-27	acetyl-CoA-acetyltransferase, putative
AFUA_6G07720	5492.62	1.05995	0.418066	2.53537	0.0112329	0.021868	phosphoenolpyruvate carboxykinase AcuF
AFUA_8G00600	15.3449	1.05968	0.624597	1.69659	0.0897743	0.140451	NAD dependent epimerase/dehydratase family protein
AFUA_4G12400	3777.09	1.05847	0.0837586	12.6371	1.31746e-36	1.81882e-35	PHD finger domain protein, putative
AFUA_4G00260	60.386	1.05823	0.349473	3.02809	0.00246106	0.00544536	MFS transporter, putative
AFUA_8G04120	23721.2	1.05809	0.0621304	17.0302	4.9014e-65	1.17733e-63	carboxypeptidase S1, putative
AFUA_8G02130	4325.87	1.05668	0.075421	14.0105	1.34483e-44	2.23246e-43	1,3-beta-glucanosyltransferase, putative
AFUA_3G02070	3986.15	1.05658	0.099451	10.6241	2.30139e-26	2.40558e-25	C2H2 transcription factor, putative
AFUA_1G06600	6181.67	1.05506	0.106458	9.91054	3.74628e-23	3.49359e-22	60S ribosome biogenesis protein Rrp14, putative
AFUA_8G00610	8.8803	1.05316	0.676619	1.5565	0.119588	0.18013	cell surface protein Mas1, putative
AFUA_5G06820	1134.29	1.05205	0.540003	1.94824	0.0513863	0.0858123	hypothetical protein
AFUA_1G00420	237.707	1.05077	0.215668	4.87218	1.10375e-06	3.92923e-06	carboxypeptidase S1, putative
AFUA_1G04310	598.116	1.0498	0.142605	7.36157	1.81753e-13	1.10187e-12	hypothetical protein
AFUA_1G16630	316.92	1.04931	0.189537	5.53618	3.09136e-08	1.27848e-07	short chain dehydrogenase family protein
AFUA_2G01230	1918.62	1.04794	0.119399	8.77676	1.68258e-18	1.30971e-17	dihydrodipicolinate synthetase family protein
AFUA_7G02010	13708.5	1.04718	0.117382	8.9211	4.61685e-19	3.69037e-18	indoleamine 2,3-dioxygenase family protein
AFUA_2G00340	472.618	1.04652	0.162804	6.42813	1.29186e-10	6.44373e-10	diaminopropionate ammonia-lyase, putative
AFUA_1G14720	1656.91	1.04548	0.0919014	11.3761	5.50244e-30	6.48566e-29	Kelch motif domain protein
AFUA_1G15170	1122.61	1.04459	0.111448	9.3729	7.05655e-21	6.0854e-20	acyl-CoA thioesterase II
AFUA_1G17380	2.34793	1.04415	0.709001	1.4727	0.140831	0.207591	3-oxoacyl-(acyl-carrier-protein) reductase, putative
AFUA_1G12500	93.4281	1.04305	0.262463	3.97409	7.06475e-05	0.000199229	hypothetical protein
AFUA_1G02080	3712.04	1.04132	0.0825778	12.6102	1.85632e-36	2.55164e-35	conserved hypothetical protein
AFUA_2G03280	1677.75	1.03762	0.0983767	10.5474	5.22405e-26	5.39535e-25	bZIP transcription factor, putative
AFUA_8G01090	1228.04	1.03752	0.138076	7.51411	5.73015e-14	3.57646e-13	thioredoxin, putative
AFUA_1G02950	413.023	1.03748	0.225211	4.60671	4.09091e-06	1.36728e-05	RNA binding protein
AFUA_5G07520	1312.98	1.03637	0.0904972	11.452	2.29868e-30	2.72972e-29	cytochrome P450 oxidoreductase, putative
AFUA_5G08360	3262.44	1.03605	0.0973432	10.6432	1.87489e-26	1.96409e-25	AI-BP family protein
AFUA_5G12960	307.135	1.03561	0.201264	5.14552	2.66784e-07	1.00422e-06	bZIP transcription factor (Atf21), putative
AFUA_6G12740	19934.1	1.03419	0.0737153	14.0295	1.0287e-44	1.71667e-43	dienelactone hydrolase family protein
AFUA_1G15350	10408.1	1.03245	0.101925	10.1295	4.08804e-24	3.93976e-23	homoserine acetyltransferase family protein
AFUA_7G04900	267.552	1.0313	0.184353	5.59418	2.21668e-08	9.34621e-08	MFS multidrug transporter, putative
AFUA_4G00550	714.784	1.03118	0.165491	6.23103	4.63381e-10	2.21715e-09	MFS transporter, putative
AFUA_2G01310	1639.02	1.02953	0.108088	9.5249	1.652e-21	1.45633e-20	EF-hand calcium-binding domain protein, putative
AFUA_7G06730	1.89634	1.02925	0.667428	1.54212	0.123044	0.184605	FAD monooxygenase, putative
AFUA_8G00410	6290.44	1.0279	0.0883039	11.6405	2.56502e-31	3.14819e-30	methionine aminopeptidase, type II, putative
AFUA_2G11020	1871.63	1.02606	0.125329	8.1869	2.68032e-16	1.89274e-15	triosephosphate isomerase
AFUA_2G01040	17386.1	1.02548	0.0785479	13.0555	5.91562e-39	8.67016e-38	formaldehyde dehydrogenase
AFUA_2G13260	3264.1	1.02536	0.0824632	12.4341	1.70576e-35	2.28202e-34	transcriptional regulator Medusa
AFUA_1G14235	7.64251	1.02482	0.729639	1.40456	0.160152	0.232256	#N/A
AFUA_8G01640	6.15198	1.02411	0.72856	1.40566	0.159826	0.231889	NRPS-like enzyme, putative
AFUA_8G01250	61.8784	1.02338	0.407156	2.51349	0.0119542	0.0231773	GNAT family acetyltransferase, putative
AFUA_1G14850	6492.36	1.02207	0.0688561	14.8436	7.65914e-50	1.40644e-48	acyl-CoA dehydrogenase, putative
AFUA_4G00940	1371.98	1.02205	0.185609	5.50646	3.66124e-08	1.50111e-07	oxidoreductase, short chain dehydrogenase/reductase family, putative
AFUA_5G11310	2608.92	1.01973	0.102677	9.9314	3.03965e-23	2.84019e-22	MHYT domain signalling protein, putative
AFUA_3G10743	5.38596	1.01926	0.743146	1.37154	0.170206	0.245043	#N/A
AFUA_1G13270	500.813	1.01907	0.12735	8.0021	1.22317e-15	8.37637e-15	6-hexanolactone hydrolase, putative
AFUA_4G13240	811.731	1.01868	0.121805	8.36322	6.10297e-17	4.4348e-16	conserved hypothetical protein
AFUA_4G08634	120.339	1.0181	0.297495	3.42223	0.000621096	0.00151717	hypothetical protein
AFUA_2G04160	207.957	1.0179	0.214673	4.74163	2.12008e-06	7.35188e-06	hypothetical protein
AFUA_6G03590	4950.54	1.01783	0.0806752	12.6164	1.71516e-36	2.36444e-35	citrate synthase Cit1, putative
AFUA_6G03370	10.4258	1.01674	0.681406	1.49212	0.135668	0.201227	short-chain dehydrogenase/reductase, putative
AFUA_4G03270	2.28656	1.01569	0.737668	1.37689	0.168546	0.242984	epoxide hydrolase, putative
AFUA_4G02805	227.472	1.01462	0.246401	4.11776	3.82571e-05	0.000112004	Asp hemolysin-like protein
AFUA_1G17140	1404.35	1.01311	0.108743	9.31659	1.20136e-20	1.02304e-19	voltage-gated K+ channel beta subunit (KCNAB), putative
AFUA_7G00805	3.6824	1.01258	0.747881	1.35393	0.175759	0.25178	hypothetical protein
AFUA_3G08320	1237.38	1.01178	0.100033	10.1145	4.76571e-24	4.57432e-23	conserved hypothetical protein
AFUA_4G13200	19913	1.01116	0.0643541	15.7125	1.24225e-55	2.54113e-54	conserved hypothetical protein
AFUA_6G13340	3596.94	1.01104	0.098791	10.2341	1.39439e-24	1.36736e-23	mismatch-specific thymine-DNA glycosylase, putative
AFUA_3G07155	133.541	1.00808	0.248332	4.05939	4.9201e-05	0.000141904	conserved hypothetical protein
AFUA_4G08740	2439.89	1.00767	0.0870227	11.5794	5.24193e-31	6.36797e-30	MFS multidrug transporter, putative
AFUA_1G06910	346.087	1.00739	0.171578	5.87129	4.32427e-09	1.93473e-08	arabinogalactan endo-1,4-beta-galactosidase GalA
AFUA_2G04980	4409.47	1.00659	0.112944	8.91222	5.0019e-19	3.98476e-18	tyrosine decarboxylase, putative
AFUA_2G17490	547.815	1.00633	0.146477	6.87021	6.41075e-12	3.5106e-11	flavin-binding monooxygenase, putative
AFUA_5G06460	5306.13	1.00587	0.0720048	13.9694	2.39472e-44	3.95462e-43	C6 finger domain protein, putative
AFUA_2G15430	948.664	1.00575	0.161266	6.23659	4.47206e-10	2.14083e-09	sorbitol/xylulose reductase Sou1-like, putative
AFUA_4G08610	2620.13	1.00545	0.0954477	10.534	6.01974e-26	6.19695e-25	calcium homeostasis protein Regucalcin, putative
AFUA_6G08350	356.675	1.00345	0.172862	5.80496	6.43804e-09	2.84302e-08	retrograde regulation protein 2
AFUA_5G13725	719.893	1.00213	0.123643	8.10501	5.27391e-16	3.68322e-15	integral membrane protein
AFUA_3G14640	369.543	1.00062	0.189452	5.28164	1.28031e-07	4.9586e-07	C4-dicarboxylate transporter/malic acid transport protein
AFUA_1G02060	415.919	0.999758	0.165059	6.05697	1.38712e-09	6.405e-09	pachytene checkpoint component Pch2, putative
AFUA_1G10270	734.012	0.999066	0.17379	5.74869	8.99349e-09	3.92054e-08	pyridoxal reductase (AKR8), putative
AFUA_4G08240	779.191	0.996693	0.177548	5.61365	1.98104e-08	8.38242e-08	zinc-containing alcohol dehydrogenase, putative
AFUA_5G06350	393.997	0.996685	0.171275	5.81921	5.91254e-09	2.61947e-08	DNA repair and transcription factor Ada, putative
AFUA_8G00170	42.3419	0.99557	0.359291	2.77093	0.00558968	0.0115887	nonribosomal brevianamide peptide synthase FtmA
AFUA_3G07630	156.896	0.995427	0.266109	3.74068	0.000183526	0.000487082	metallo-beta-lactamase superfamily protein
AFUA_6G07120	3376.29	0.994174	0.106128	9.36767	7.41483e-21	6.38857e-20	nuclear movement protein NudC
AFUA_2G15450	139.161	0.992129	0.234414	4.23237	2.31237e-05	7.03624e-05	conserved hypothetical protein
AFUA_7G05010	408.146	0.992084	0.181528	5.46517	4.62462e-08	1.87428e-07	glyoxalase family protein
AFUA_3G05610	1946.64	0.988482	0.094734	10.4343	1.72896e-25	1.74584e-24	conserved hypothetical protein
AFUA_4G06085	247.124	0.988321	0.17302	5.71216	1.11548e-08	4.83173e-08	conserved hypothetical protein
AFUA_1G16980	3540.18	0.987303	0.105237	9.38168	6.493e-21	5.61978e-20	conserved hypothetical protein
AFUA_5G06610	6352.61	0.985304	0.0753898	13.0695	4.92119e-39	7.23498e-38	glutathione synthetase, putative
AFUA_1G02000	1335.7	0.982186	0.120575	8.14582	3.76709e-16	2.6523e-15	DNA mismatch repair protein Msh4, putative
AFUA_5G10660	18975.2	0.981949	0.0948589	10.3517	4.11193e-25	4.09986e-24	pentatricopeptide repeat protein
AFUA_8G00940	3470.01	0.981094	0.108547	9.03843	1.5894e-19	1.29883e-18	MFS multidrug transporter, putative
AFUA_4G08790	3710.58	0.980735	0.0901831	10.8749	1.51785e-27	1.64815e-26	dienelactone hydrolase family protein
AFUA_6G13140	1965.12	0.979991	0.117897	8.31223	9.39196e-17	6.75256e-16	3,4-dihydroxy-2-butanone 4-phosphate synthase
AFUA_2G13060	6493.42	0.979467	0.257216	3.80795	0.000140121	0.000378108	calcineurin binding protein, putative
AFUA_6G10840	6782.78	0.979135	0.0794452	12.3247	6.67199e-35	8.81444e-34	conserved hypothetical protein
AFUA_5G12330	3740.48	0.97893	0.0747149	13.1022	3.19868e-39	4.73186e-38	WD repeat protein
AFUA_3G03860	570.764	0.978277	0.187031	5.23055	1.69003e-07	6.46644e-07	3-hydroxyacyl-CoA dehydrogenase, putative
AFUA_3G12150	3469.97	0.97775	0.0859607	11.3744	5.61002e-30	6.60427e-29	flavin containing amine oxidase, putative
AFUA_1G02700	1329.95	0.976272	0.101948	9.57621	1.00667e-21	8.94069e-21	zinc metallopeptidase, putative
AFUA_3G01180	296.825	0.975002	0.203407	4.79335	1.64021e-06	5.75709e-06	sarcosine oxidase, putative
AFUA_2G04020	11063.5	0.974666	0.0831428	11.7228	9.7406e-32	1.20484e-30	alpha,alpha-trehalose phosphate synthase subunit, putative
AFUA_1G01900	305.31	0.973036	0.187004	5.2033	1.95785e-07	7.44923e-07	dienelactone hydrolase family protein
AFUA_4G13820	71.6934	0.97067	0.337384	2.87705	0.00401412	0.00857644	MFS multidrug transporter, putative
AFUA_8G05240	6357.47	0.96806	0.0708376	13.6659	1.62294e-42	2.59453e-41	peroxisomal targeting signal-1 receptor (PEX5), putaitve
AFUA_1G14190	154.806	0.967639	0.220863	4.38117	1.18042e-05	3.74272e-05	DUF614 domain protein
AFUA_1G14390	1107.93	0.966925	0.135321	7.14539	8.97382e-13	5.19215e-12	zinc-dependent alcohol dehydrogenase, putative
AFUA_5G06090	7413.83	0.966877	0.0647041	14.9431	1.72862e-50	3.23038e-49	integral membrane protein (Ytp1), putative
AFUA_2G11070	1093.77	0.965798	0.118715	8.13546	4.1037e-16	2.88502e-15	tyrosyl-DNA phosphodiesterase, putative
AFUA_7G06750	469.972	0.965631	0.17572	5.49527	3.90102e-08	1.59324e-07	phosphoglycerate mutase family protein, putative
AFUA_5G00370	2.93883	0.963511	0.718146	1.34166	0.179705	0.256621	amino acid permease, putative
AFUA_2G13550	434.772	0.962559	0.154973	6.21113	5.26052e-10	2.51195e-09	lactoylglutathione lyase (Glo1), putative
AFUA_1G03790	3963.38	0.962287	0.0958141	10.0433	9.83597e-24	9.32799e-23	mannosylphosphorylation protein (Mnn4), putative
AFUA_7G06460	103.453	0.961793	0.261984	3.67119	0.000241424	0.000628813	cell wall organization protein/glutathione transferase (Gto3), putative
AFUA_1G17680	6.27306	0.961693	0.739652	1.3002	0.193534	0.273779	MFS transporter, putative
AFUA_7G06526	198.399	0.961017	0.243981	3.93891	8.1853e-05	0.000228996	C6 transcription factor, putative
AFUA_3G09640	6570.07	0.959522	0.0884752	10.8451	2.10414e-27	2.27439e-26	camp independent regulatory protein
AFUA_5G03360	1777.68	0.95875	0.0958158	10.0062	1.43175e-23	1.34973e-22	NADH pyrophosphatase, putative
AFUA_1G07750	11646.3	0.952358	0.0944251	10.0859	6.38036e-24	6.10563e-23	SWIRM domain protein Fun19, putative
AFUA_7G04720	2287.78	0.95058	0.0970581	9.79392	1.19563e-22	1.10309e-21	alpha-1,2-mannosidase, putative
AFUA_8G04870	811.817	0.950339	0.122523	7.75643	8.73553e-15	5.72262e-14	NAD binding Rossmann fold oxidoreductase, putative
AFUA_8G05760	2919.13	0.950137	0.0906321	10.4834	1.02923e-25	1.04931e-24	dehydrogenase, putative
AFUA_2G16500	3940.46	0.949127	0.0775339	12.2414	1.86674e-34	2.45594e-33	conserved hypothetical protein
AFUA_1G06590	3123.99	0.947121	0.0971831	9.74574	1.92368e-22	1.75943e-21	phosphoglycerate mutase family protein, putative
AFUA_6G03930	6010.72	0.946974	0.124377	7.61377	2.66218e-14	1.69382e-13	conserved hypothetical protein
AFUA_8G04210	945.288	0.946879	0.126055	7.51162	5.83997e-14	3.64261e-13	triacylglycerol lipase, putative
AFUA_4G01490	42.4584	0.945908	0.368001	2.5704	0.0101582	0.019935	fumarylacetoacetate hydrolase family protein
AFUA_1G10110	284.255	0.945522	0.198636	4.76007	1.93527e-06	6.73311e-06	TIM-barrel enzyme family protein
AFUA_2G08050	469.731	0.943764	0.158562	5.95203	2.6484e-09	1.1996e-08	short chain dehydrogenase/reductase family protein
AFUA_8G02400	9.49418	0.941651	0.718594	1.31041	0.190058	0.269263	geranylgeranyl pyrophosphate synthetase AtmG, putative
AFUA_3G00350	627.389	0.941353	0.123287	7.63545	2.25027e-14	1.43848e-13	conserved hypothetical protein
AFUA_3G01530	1465.75	0.940546	0.111134	8.46314	2.60281e-17	1.9222e-16	phosphatidylglycerol specific phospholipase, putative
AFUA_1G11830	157.012	0.940299	0.217315	4.3269	1.51224e-05	4.71931e-05	MFS sugar transporter, putative
AFUA_6G07470	13041.7	0.939592	0.132143	7.1104	1.15707e-12	6.64614e-12	integral membrane protein
AFUA_6G02860	5196.64	0.939559	0.0839375	11.1936	4.38451e-29	5.01871e-28	isocitrate lyase
AFUA_1G04150	2249.72	0.938381	0.149379	6.28187	3.34522e-10	1.61604e-09	tartrate dehydrogenase, putative
AFUA_5G01350	2196.46	0.937667	0.132573	7.07284	1.51795e-12	8.67191e-12	MFS multidrug transporter, putative
AFUA_7G05850	165.897	0.934845	0.243222	3.84359	0.000121247	0.000330365	hypothetical protein
AFUA_2G01950	541.824	0.934698	0.150687	6.20292	5.54266e-10	2.64137e-09	monooxygenase, putative
AFUA_4G04410	4003.86	0.934559	0.0803972	11.6243	3.10199e-31	3.79745e-30	3-hydroxybutyryl-CoA dehydrogenase, putative
AFUA_4G10940	1685.84	0.934461	0.100443	9.30337	1.36067e-20	1.1556e-19	DlpA domain protein
AFUA_4G11310	6284.29	0.93265	0.103405	9.01936	1.89183e-19	1.54199e-18	fructose-1,6-bisphosphatase Fbp1, putative
AFUA_2G15580	6851.96	0.931582	0.0894842	10.4106	2.21862e-25	2.23082e-24	conserved hypothetical protein
AFUA_4G03770	6755.51	0.931101	0.116384	8.00022	1.24199e-15	8.49883e-15	chlorohydrolase family protein
AFUA_3G11520	37.0686	0.930872	0.530546	1.75455	0.0793355	0.126152	hypothetical protein
AFUA_4G00430	418.651	0.930158	0.1899	4.89816	9.674e-07	3.46588e-06	isoamyl alcohol oxidase, putative
AFUA_6G07670	5768.28	0.929167	0.132232	7.02678	2.11347e-12	1.19308e-11	cytochrome c oxidase assembly protein cox15
AFUA_1G15440	14325.9	0.929151	0.128887	7.20906	5.63402e-13	3.29993e-12	alpha-1,3-glucan synthase Ags3
AFUA_3G06730	2872.25	0.928375	0.0937835	9.89913	4.19928e-23	3.90837e-22	MFS sugar transporter, putative
AFUA_5G07500	367.703	0.927609	0.270315	3.43159	0.000600054	0.00146954	beta-lactamase family protein
AFUA_3G07460	36.6833	0.926467	0.400952	2.31067	0.0208513	0.0384227	NACHT and WD domain protein
AFUA_4G00290	927.628	0.925633	0.106287	8.7088	3.07112e-18	2.35965e-17	succinyl-CoA synthetase beta subunit, putative
AFUA_6G11580	466.971	0.924497	0.138591	6.67069	2.54612e-11	1.33436e-10	carboxy-cis,cis-muconate cyclase, putative
AFUA_1G04455	25.5413	0.923403	0.498475	1.85246	0.0639604	0.104481	hypothetical protein
AFUA_5G06620	25.7833	0.92254	0.523833	1.76113	0.0782156	0.1246	conserved hypothetical protein
AFUA_4G08150	9.88206	0.920521	0.619728	1.48536	0.137448	0.20336	conserved hypothetical protein
AFUA_7G05830	184.52	0.92023	0.232133	3.96424	7.36303e-05	0.000207272	MFS sugar transporter, putative
AFUA_1G04700	9887.26	0.918163	0.0782251	11.7374	8.19207e-32	1.01727e-30	Ras guanyl-nucleotide exchange factor RasGEF, putative
AFUA_3G14240	12139.1	0.91667	0.0707925	12.9487	2.38989e-38	3.43394e-37	tRNA splicing protein (Spl1), putative
AFUA_2G13650	787.911	0.916285	0.124527	7.35814	1.86493e-13	1.12917e-12	endonuclease/exonuclease/phosphatase family protein
AFUA_4G00680	35.6833	0.915502	0.431209	2.1231	0.0337452	0.0589611	aquaglyceroporin, putative
AFUA_2G10530	3237.36	0.91422	0.130508	7.00511	2.4679e-12	1.38739e-11	MFS transporter, putative
AFUA_5G07530	1179.53	0.912917	0.109392	8.34539	7.09763e-17	5.13014e-16	conserved hypothetical protein
AFUA_3G07300	2084.53	0.912453	0.0987611	9.23899	2.4884e-20	2.08543e-19	ABC multidrug transporter, putative
AFUA_6G02490	777.536	0.912098	0.144065	6.33116	2.43331e-10	1.18878e-09	aspartate transaminase, putative
AFUA_4G00970	5008.32	0.911266	0.0809648	11.2551	2.18592e-29	2.53566e-28	IMP-specific 5'-nucleotidase (Isn1), putative
AFUA_5G00920	1356.23	0.908568	0.338692	2.68258	0.00730566	0.0147949	transesterase (LovD), putative
AFUA_6G13400	1811.9	0.908394	0.0958476	9.47748	2.60489e-21	2.28156e-20	arsenate reductase (Arc2), putative
AFUA_7G04080	1433.36	0.908338	0.0895782	10.1402	3.66509e-24	3.54653e-23	3-ketoacyl-CoA thiolase (POT1), putative
AFUA_6G05350	11408.7	0.906848	0.0761858	11.9031	1.14009e-32	1.43636e-31	aspartic-type endopeptidase (OpsB), putative
AFUA_7G06610	440.499	0.906701	0.148333	6.11259	9.80276e-10	4.57302e-09	isochorismatase family hydrolase, putative
AFUA_6G00600	582.886	0.905741	0.178625	5.07064	3.96476e-07	1.47373e-06	conserved hypothetical protein
AFUA_2G09650	23684.1	0.905739	0.105917	8.55137	1.21639e-17	9.16825e-17	aspartate transaminase, putative
AFUA_6G04490	6068.35	0.905424	0.0813769	11.1263	9.34243e-29	1.05918e-27	camp independent regulatory protein
AFUA_6G00270	2.78143	0.904176	0.744301	1.2148	0.224443	0.310214	conserved hypothetical protein
AFUA_5G07210	2413.72	0.903717	0.127408	7.09308	1.31158e-12	7.51099e-12	homoserine O-acetyltransferase, putative
AFUA_8G04860	2347.95	0.903145	0.115277	7.83456	4.70498e-15	3.12963e-14	GPI anchored glycoprotein, putative
AFUA_2G17900	46.2284	0.901149	0.367783	2.45022	0.014277	0.0272529	conserved hypothetical protein
AFUA_4G07030	18609.1	0.90104	0.0851966	10.576	3.84969e-26	3.98892e-25	conserved hypothetical protein
AFUA_1G05170	1000.72	0.900681	0.154579	5.82668	5.65416e-09	2.50734e-08	MFS monocarboxylate transporter, putative
AFUA_4G13520	77.1615	0.900661	0.330763	2.72298	0.00646966	0.0132286	oxidoreductase, short-chain dehydrogenase/reductase family
AFUA_2G13265	10.3829	0.900442	0.614589	1.46511	0.14289	0.21017	conserved hypothetical protein
AFUA_2G10390	353.565	0.900327	0.160778	5.59982	2.14571e-08	9.06306e-08	hypothetical protein
AFUA_4G14030	1618.46	0.899312	0.134861	6.66843	2.58546e-11	1.35423e-10	conserved hypothetical protein
AFUA_1G03870	2138.9	0.899186	0.117709	7.63909	2.18756e-14	1.40122e-13	Cut9 interacting protein Scn1, putative
AFUA_1G05550	3587.18	0.89902	0.102992	8.72903	2.56876e-18	1.98167e-17	conserved hypothetical protein
AFUA_5G11840	12055	0.898718	0.0678317	13.2492	4.55898e-40	6.87242e-39	protein kinase, putative
AFUA_7G06320	2058.13	0.898168	0.140999	6.37004	1.88979e-10	9.29937e-10	C6 transcription factor, putative
AFUA_3G03295	48.0147	0.898035	0.406458	2.20941	0.0271458	0.0486639	conserved hypothetical protein
AFUA_2G13930	420.473	0.89746	0.194201	4.6213	3.8135e-06	1.2795e-05	conserved hypothetical protein
AFUA_5G07620	1364.03	0.89628	0.098274	9.12021	7.49783e-20	6.18554e-19	DUF1212 domain membrane protein
AFUA_1G04160	405.876	0.895121	0.181399	4.93453	8.03439e-07	2.89262e-06	aspartate aminotransferase, putative
AFUA_5G02040	509.605	0.894294	0.175776	5.08769	3.62458e-07	1.35098e-06	extracellular lipase, putative
AFUA_1G05960	2892.57	0.893936	0.0766548	11.6618	1.99658e-31	2.46322e-30	Peptidase family M28 family
AFUA_4G04160	1113.39	0.893561	0.145303	6.14964	7.76585e-10	3.65506e-09	glutamyl-tRNA(Gln) amidotransferase subunit A, putative
AFUA_5G09260	4801.15	0.892398	0.0891448	10.0107	1.36827e-23	1.29117e-22	phosphatidylinositol transporter, putative
AFUA_2G03050	402.069	0.891891	0.273353	3.26278	0.00110325	0.00258031	forkhead domain protein
AFUA_3G14500	7085.67	0.891368	0.077957	11.4341	2.82436e-30	3.34146e-29	isochorismatase family protein family
AFUA_2G15230	1850.94	0.888905	0.0884127	10.054	8.81718e-24	8.37852e-23	cytochrome P450 benzoate 4-monooxygenase, putative
AFUA_6G07130	2432.27	0.888267	0.0881734	10.0741	7.19261e-24	6.87599e-23	C6 transcription factor, putative
AFUA_7G03820	4332.38	0.888092	0.100804	8.81005	1.25085e-18	9.78459e-18	DNA excision repair protein Rad16, putative
AFUA_4G10960	388.909	0.887853	0.151399	5.86432	4.50979e-09	2.01489e-08	conserved hypothetical protein
AFUA_2G03740	633.087	0.887078	0.131185	6.76203	1.36072e-11	7.27964e-11	exosome complex endonuclease 1/ribosomal RNA processing protein, putative
AFUA_4G07510	9237.93	0.885904	0.0658411	13.4552	2.87014e-41	4.44639e-40	proteasome component Pre1, putative
AFUA_1G12310	5851.73	0.885671	0.0960068	9.22508	2.8334e-20	2.36208e-19	GABA permease, putative
AFUA_8G00930	14.4338	0.885225	0.60507	1.46301	0.143464	0.210949	chitosanase, putative
AFUA_1G03280	16.7719	0.883731	0.551465	1.60251	0.109042	0.16611	MFS alpha-glucoside transporter, putative
AFUA_8G06840	523.758	0.883407	0.527535	1.67459	0.0940138	0.146221	oxidoreductase, short chain dehydrogenase/reductase family
AFUA_2G15915	2665.79	0.882202	0.101104	8.72573	2.64458e-18	2.03851e-17	glycosyltransferase family protein
AFUA_3G07410	229.214	0.881842	0.180737	4.87913	1.06554e-06	3.80459e-06	isoamyl alcohol oxidase
AFUA_6G03620	2504.78	0.87993	0.173174	5.08119	3.75076e-07	1.39692e-06	FAD/FMN-containing isoamyl alcohol oxidase MreA
AFUA_8G07050	1223.62	0.879825	0.532185	1.65323	0.0982837	0.152012	conserved hypothetical protein
AFUA_3G09320	19843.3	0.87943	0.0930844	9.44766	3.46499e-21	3.02932e-20	serine hydroxymethyltransferase, putative
AFUA_6G09860	317.669	0.878007	0.162995	5.3867	7.17643e-08	2.85139e-07	hypothetical protein
AFUA_1G00110	145.177	0.877441	0.227612	3.85499	0.000115734	0.000316339	hypothetical protein
AFUA_4G08170	3681.16	0.876922	0.110675	7.92336	2.31173e-15	1.56173e-14	succinate-semialdehyde dehydrogenase Uga2, putative
AFUA_4G08990	5589.28	0.87639	0.0683898	12.8146	1.35782e-37	1.91059e-36	molybdenum cofactor sulfurase protein (HxB), putative
AFUA_4G14120	143.451	0.875327	0.225822	3.87618	0.000106111	0.000291881	cutinase, putative
AFUA_3G07200	171.09	0.87462	0.247562	3.53293	0.000410977	0.00103336	DEAD/DEAH box RNA helicase, putative
AFUA_1G14970	662.143	0.874192	0.137289	6.36752	1.92114e-10	9.44388e-10	ADP-ribosylation factor family protein
AFUA_2G12070	3792.27	0.873618	0.0736885	11.8556	2.01396e-32	2.51401e-31	C6 transcription factor, putative
AFUA_1G10250	196.186	0.872512	0.29419	2.96581	0.00301887	0.00658914	hypothetical protein
AFUA_2G16630	272.422	0.870232	0.205564	4.23338	2.30204e-05	7.0093e-05	acyl-CoA dehydrogenase
AFUA_6G09590	2623.95	0.868795	0.0914266	9.50266	2.04596e-21	1.79697e-20	zinc alcohol dehydrogenase, putative
AFUA_2G01620	1760.05	0.868611	0.0951623	9.12768	6.99839e-20	5.78355e-19	conserved hypothetical protein
AFUA_4G00195	5018.13	0.868571	0.0828058	10.4893	9.67853e-26	9.89916e-25	conserved hypothetical protein
AFUA_7G06670	6207.11	0.867512	0.105902	8.19168	2.57607e-16	1.82318e-15	NACHT and TPR domain protein
AFUA_2G11190	2660.06	0.86693	0.0957897	9.05034	1.42523e-19	1.16768e-18	Pol II transcription elongation factor subunit Cdc73, putative
AFUA_1G11580	229.578	0.866448	0.18915	4.58075	4.63304e-06	1.54035e-05	MFS quinate transporter QutD
AFUA_7G05085	183.6	0.864794	0.258117	3.35039	0.000806976	0.00193252	conserved hypothetical protein
AFUA_3G01450	3710.77	0.864533	0.0883361	9.78686	1.28219e-22	1.18066e-21	3-methyl-2-oxobutanoate dehydrogenase, putative
AFUA_5G03770	4556.69	0.864365	0.102402	8.44094	3.14788e-17	2.31575e-16	lipase, putative
AFUA_8G04850	4661.63	0.863766	0.0752738	11.475	1.76211e-30	2.1004e-29	MFS transporter, putative
AFUA_3G10910	3827.21	0.863594	0.0885684	9.75059	1.83401e-22	1.67902e-21	glutaminase, putative
AFUA_3G06010	7351.44	0.862985	0.0688634	12.5318	4.99934e-36	6.80311e-35	RNA processing protein Emg1, putative
AFUA_8G07040	61.3025	0.861566	0.374289	2.30187	0.0213424	0.0392108	FAD-binding monooxygenase, putative
AFUA_3G14520	1231.04	0.861104	0.0984501	8.7466	2.1988e-18	1.70318e-17	enoyl-CoA hydratase/isomerase family protein
AFUA_3G01980	5082.17	0.861031	0.0807361	10.6648	1.48784e-26	1.56726e-25	chromatin structure remodeling complex protein RSC3, putative
AFUA_5G10360	50.5645	0.860882	0.372182	2.31307	0.020719	0.0382085	actin-binding protein Fragmin, putative
AFUA_2G01680	25.7868	0.858642	0.500674	1.71497	0.0863503	0.13583	monooxygenase, putative
AFUA_2G17460	227.961	0.857606	0.1887	4.5448	5.49866e-06	1.81106e-05	aldehyde dehydrogenase (AldH12), putative
AFUA_4G10130	299.824	0.857485	0.158429	5.41242	6.21796e-08	2.48197e-07	alpha-amylase, putative
AFUA_2G12450	4642.78	0.856731	0.0806786	10.6191	2.42995e-26	2.53718e-25	hydroxymethylglutaryl-CoA lyase
AFUA_3G09960	5134.08	0.85617	0.0786004	10.8927	1.24892e-27	1.36236e-26	aureobasidin resistance protein Aur1
AFUA_5G01430	452.099	0.855796	0.160465	5.33321	9.64917e-08	3.79739e-07	ThiJ/PfpI family protein
AFUA_2G03800	1892.58	0.854429	0.108432	7.87985	3.27775e-15	2.19563e-14	hypothetical protein
AFUA_3G11510	2030.82	0.854381	0.0931114	9.17591	4.47788e-20	3.71024e-19	O-acetyltransferase, putative
AFUA_5G14700	24.0915	0.853616	0.457071	1.86758	0.061821	0.101421	conserved hypothetical protein
AFUA_6G10930	554.218	0.852434	0.125125	6.81264	9.5824e-12	5.19065e-11	extracellular protein, putative
AFUA_7G01690	15635.9	0.852174	0.0769134	11.0797	1.57473e-28	1.77265e-27	acetamidase, putative
AFUA_2G05010	1120.79	0.851977	0.100798	8.45231	2.85606e-17	2.10596e-16	conserved hypothetical protein
AFUA_7G05890	1296.2	0.851714	0.140189	6.07549	1.23612e-09	5.73003e-09	conserved hypothetical protein
AFUA_2G03410	1638.93	0.850724	0.106544	7.98469	1.40872e-15	9.60558e-15	conserved hypothetical protein
AFUA_4G00560	621.682	0.850665	0.164814	5.16138	2.45141e-07	9.23844e-07	NAD binding Rossmann fold oxidoreductase, putative
AFUA_4G09630	1825.6	0.850381	0.0825494	10.3015	6.93863e-25	6.86074e-24	conserved hypothetical protein
AFUA_3G10010	518.524	0.846588	0.144713	5.85011	4.91236e-09	2.18552e-08	conserved hypothetical protein
AFUA_2G11860	2703.15	0.84586	0.0941575	8.98346	2.6238e-19	2.12225e-18	conserved hypothetical protein
AFUA_1G09890	8698.89	0.845368	0.0778355	10.861	1.76886e-27	1.91633e-26	conserved hypothetical protein
AFUA_3G03330	2364.53	0.844274	0.129195	6.53489	6.36547e-11	3.25529e-10	mitochondrial enoyl reductase, putative
AFUA_4G10620	4176.91	0.843002	0.10872	7.75386	8.91377e-15	5.83536e-14	4-hydroxyphenylpyruvate dioxygenase, putative
AFUA_5G09130	997.47	0.842055	0.126061	6.67975	2.39347e-11	1.25644e-10	polysaccharide deacetylase family protein
AFUA_7G01860	30643.2	0.841083	0.0757853	11.0982	1.27952e-28	1.44718e-27	heat shock protein (Sti1), putative
AFUA_1G16720	3396.67	0.838181	0.0896359	9.35096	8.68591e-21	7.44999e-20	conserved hypothetical protein
AFUA_3G11450	2409.62	0.837733	0.119965	6.98312	2.88697e-12	1.61155e-11	conserved hypothetical protein
AFUA_6G13820	18.5386	0.836999	0.518831	1.61324	0.106692	0.16316	conserved hypothetical protein
AFUA_4G04170	1097.27	0.834692	0.136027	6.13621	8.45119e-10	3.96585e-09	conserved hypothetical protein
AFUA_4G13070	513.52	0.833507	0.150197	5.54941	2.86629e-08	1.18798e-07	alpha/beta hydrolase, putative
AFUA_1G10820	1614.23	0.833045	0.110434	7.5434	4.57862e-14	2.86903e-13	adenylylsulfate kinase
AFUA_3G03880	12.4957	0.832756	0.62709	1.32797	0.184189	0.262158	spherulin, putative
AFUA_6G12670	27711.5	0.832301	0.0939446	8.85948	8.03855e-19	6.33493e-18	beta-alanine synthase, putative
AFUA_8G04200	2128.38	0.831861	0.0989474	8.4071	4.2027e-17	3.07745e-16	G-patch domain protein, putative
AFUA_3G03240	420.666	0.831813	0.178035	4.67218	2.98021e-06	1.01605e-05	MFS monocarboxylate transporter, putative
AFUA_2G04590	707.5	0.831391	0.129819	6.40425	1.51108e-10	7.49393e-10	alcohol dehydrogenase, putative
AFUA_4G10140	102.66	0.831335	0.33437	2.48628	0.0129088	0.0248158	glucoamylase/glucan 1,4-alpha-glucosidase, putative
AFUA_5G14500	500.59	0.829805	0.135478	6.12504	9.06629e-10	4.24194e-09	MFS transporter, putative
AFUA_2G09330	27840.7	0.829186	0.136769	6.06266	1.33888e-09	6.19127e-09	C6 finger domain protein, putative
AFUA_5G10320	10.0225	0.829113	0.64569	1.28407	0.199116	0.280592	toxin biosynthesis protein (GliH), putative
AFUA_8G07060	11.5615	0.827934	0.650428	1.27291	0.203051	0.285375	hydrophobin, putative
AFUA_8G06760	959.441	0.827709	0.113956	7.26343	3.77406e-13	2.23252e-12	MFS transporter, putative
AFUA_5G13940	1392.93	0.825665	0.111166	7.42728	1.10854e-13	6.80288e-13	FAD dependent oxidoreductase superfamily
AFUA_6G12940	1159.34	0.825661	0.0983425	8.39577	4.62864e-17	3.38414e-16	metallo-beta-lactamase domain protein, putative
AFUA_3G03010	561.874	0.825176	0.440203	1.87453	0.0608568	0.100012	phosphate-repressible Na+/phosphate cotransporter Pho89, putative
AFUA_4G07070	1457.56	0.823625	0.0970336	8.48804	2.10149e-17	1.55802e-16	conserved hypothetical protein
AFUA_2G03520	687.311	0.823416	0.137773	5.97661	2.2783e-09	1.03492e-08	MFS monocarboxylate transporter, putative
AFUA_6G13080	198.209	0.823371	0.18915	4.35301	1.34279e-05	4.21122e-05	DEAD/DEAH box DNA helicase (Mer3), putative
AFUA_5G12862	6.27442	0.822335	0.711805	1.15528	0.247976	0.337735	#N/A
AFUA_5G10380	355.222	0.821346	0.177346	4.63131	3.63361e-06	1.2239e-05	pectin lyase, putative
AFUA_3G14330	301.528	0.820734	0.15814	5.18993	2.10378e-07	7.97576e-07	mating-type alpha-pheromone receptor PreB
AFUA_8G04515	4.15787	0.820542	0.74661	1.09902	0.271758	0.364284	#N/A
AFUA_3G03930	28.3445	0.820095	0.492756	1.6643	0.0960524	0.148948	cytochrome P450 monooxygenase, putative
AFUA_2G03790	8313.97	0.819661	0.0748913	10.9447	7.04695e-28	7.7492e-27	oxysterol binding protein (Osh7), putative
AFUA_2G01350	1916.38	0.818716	0.119858	6.83069	8.45086e-12	4.59078e-11	NAD+ kinase Utr1, putative
AFUA_2G07860	147.218	0.817014	0.236602	3.45311	0.000554154	0.00136569	hypothetical protein
AFUA_2G16900	602.186	0.815801	0.142901	5.70886	1.13736e-08	4.91978e-08	epoxide hydrolase, putative
AFUA_5G06580	3051.05	0.81543	0.135639	6.01175	1.83536e-09	8.40134e-09	MFS multidrug transporter, putative
AFUA_4G14460	37.2207	0.814603	0.44247	1.84104	0.0656161	0.106892	conserved hypothetical protein
AFUA_2G00150	3.98777	0.81438	0.748818	1.08755	0.276792	0.36947	catecholamine-O-methyltransferase, putative
AFUA_1G10230	1687.11	0.812996	0.0874596	9.29568	1.46268e-20	1.24112e-19	C2H2 transcription factor (Egr2), putative
AFUA_1G10465	1.27169	0.812467	0.627069	1.29566	0.195093	0.275739	#N/A
AFUA_1G02570	11320.6	0.812221	0.0619305	13.1151	2.70001e-39	4.00663e-38	aspartyl-tRNA synthetase, cytoplasmic
AFUA_7G01230	12223	0.812095	0.0689243	11.7824	4.80951e-32	5.99581e-31	DnaJ domain protein
AFUA_4G02700	24.2945	0.811735	0.450087	1.80351	0.0713084	0.114944	metalloproteinase, putative
AFUA_4G11980	10815	0.811435	0.0816387	9.93934	2.80672e-23	2.62513e-22	anthranilate phosphoribosyltransferase, putative
AFUA_2G00840	118.84	0.810729	0.309022	2.62353	0.00870226	0.0172882	MFS transporter, putative
AFUA_5G07570	66.7512	0.809826	0.357913	2.26263	0.0236583	0.0428725	pyruvate carboxylase, putative
AFUA_4G13290	1507.1	0.808711	0.10209	7.92156	2.34552e-15	1.58231e-14	HAD superfamily hydrolase, putative
AFUA_4G04060	1585.62	0.80815	0.139958	5.77422	7.73109e-09	3.39042e-08	conserved hypothetical protein
AFUA_7G05220	7176.86	0.806938	0.100419	8.03569	9.30511e-16	6.39525e-15	mitochondrial carrier protein, putative
AFUA_3G00870	5355.37	0.806854	0.0892153	9.0439	1.51184e-19	1.23651e-18	GNAT family N-acetyltransferase, putative
AFUA_5G09150	1718.41	0.806709	0.108728	7.41954	1.17531e-13	7.19867e-13	oxidoreductase, short-chain dehydrogenase/reductase family
AFUA_6G10280	5583.31	0.806493	0.149546	5.39294	6.93125e-08	2.75858e-07	conserved hypothetical protein
AFUA_4G02760	485.01	0.80618	0.147699	5.45826	4.80821e-08	1.94207e-07	DUF829 domain protein (PaxU), putative
AFUA_4G12870	7489.44	0.805592	0.0833749	9.66228	4.36062e-22	3.92415e-21	methylmalonate-semialdehyde dehydrogenase, putative
AFUA_3G12780	833.699	0.805146	0.121352	6.63482	3.24898e-11	1.68876e-10	C6 transcription factor, putative
AFUA_2G03540	1316.35	0.804827	0.111013	7.24983	4.17285e-13	2.46076e-12	extracellular threonine rich protein, putative
AFUA_5G07630	168.932	0.804709	0.316519	2.54237	0.0110104	0.021479	ubiE/COQ5 methyltransferase, putative
AFUA_6G06510	2174.09	0.804474	0.0819869	9.81223	9.9742e-23	9.22905e-22	extracellular triacylglycerol lipase, putative
AFUA_8G05730	8.45831	0.803808	0.713937	1.12588	0.260216	0.351438	beta-glucosidase, putative
AFUA_4G04320	366.855	0.801501	0.207613	3.86056	0.000113129	0.000309753	homeobox transcription factor, putative
AFUA_1G03300	16.2901	0.801409	0.548326	1.46156	0.143863	0.211503	carboxylesterase, putative
AFUA_1G16510	2890.91	0.801108	0.0790846	10.1298	4.07671e-24	3.93282e-23	heme/steroid binding domain protein, putative
AFUA_1G02450	660.177	0.800981	0.121977	6.56667	5.14518e-11	2.64403e-10	conserved hypothetical protein
AFUA_2G09300	123.095	0.800902	0.281166	2.8485	0.00439257	0.00932845	conserved hypothetical protein
AFUA_4G00480	6.23533	0.799909	0.734398	1.0892	0.276064	0.368758	MFS multidrug transporter, putative
AFUA_2G15590	8572.39	0.799175	0.0810498	9.8603	6.18658e-23	5.74675e-22	sulfite reductase, putative
AFUA_5G03790	643.079	0.799123	0.183829	4.3471	1.3795e-05	4.31922e-05	ferrooxidoreductase Fet3, putative
AFUA_4G11220	54455.3	0.796272	0.116195	6.85286	7.23862e-12	3.9503e-11	xanthine dehydrogenase HxA, putative
AFUA_5G06500	3670.93	0.795528	0.0909651	8.74542	2.22189e-18	1.71826e-17	acyl-CoA dehydrogenase family protein
AFUA_8G05690	798.97	0.795286	0.116946	6.80044	1.04298e-11	5.63684e-11	acetyltransferase, GNAT family family
AFUA_2G13390	162.952	0.792815	0.226939	3.49351	0.000476714	0.00118704	MFS transporter, putative
AFUA_1G16810	7335.4	0.792339	0.104078	7.6129	2.68009e-14	1.70408e-13	aminotransferase, class III
AFUA_3G14630	33.011	0.791451	0.440958	1.79485	0.0726783	0.116678	extracellular dioxygenase, putative
AFUA_3G14560	4522.6	0.79077	0.0816058	9.69013	3.32107e-22	3.00571e-21	MFS multidrug transporter, putative
AFUA_3G06280	13902.1	0.790421	0.0651452	12.1332	7.04299e-34	9.1271e-33	Rho GTPase activator (Rgd1), putative
AFUA_7G06640	882.237	0.790367	0.114347	6.91203	4.77769e-12	2.6391e-11	hypothetical protein
AFUA_4G10570	929.172	0.789863	0.113094	6.9841	2.86697e-12	1.60133e-11	cell cycle regulatory protein, putative
AFUA_5G07580	104.986	0.789416	0.318511	2.47845	0.0131953	0.0253308	methylmalonyl-CoA decarboxylase, alpha subunit, putative
AFUA_1G04330	1011.65	0.788817	0.100437	7.85382	4.0355e-15	2.69373e-14	Ser/Thr protein phosphatase family protein
AFUA_8G00650	16.418	0.78878	0.598969	1.3169	0.187874	0.266486	LPS glycosyltransferase, putative
AFUA_6G07900	35035.1	0.788288	0.10284	7.66519	1.78567e-14	1.15155e-13	carbon catabolite repression protein CreD, putative
AFUA_6G02170	692.612	0.788034	0.168094	4.68805	2.75824e-06	9.45797e-06	metalloreductase transmembrane component, putative
AFUA_4G06770	7038.74	0.787837	0.0686967	11.4683	1.90254e-30	2.26495e-29	iron-sulfur cofactor synthesis protein (Isu1), putative
AFUA_1G02250	1.29191	0.787268	0.692355	1.13709	0.255502	0.346152	conserved hypothetical protein
AFUA_4G12420	2.19257	0.7868	0.71249	1.1043	0.269464	0.36172	hypothetical protein
AFUA_6G11420	364.913	0.785884	0.166196	4.72867	2.25995e-06	7.81695e-06	DUF1446 domain protein
AFUA_1G12560	2100.07	0.781645	0.125065	6.24989	4.10736e-10	1.9712e-09	endoglucanase, putative
AFUA_6G06670	5766.19	0.78136	0.0770152	10.1455	3.46881e-24	3.36001e-23	conserved hypothetical protein
AFUA_3G00680	6773.73	0.78012	0.0996578	7.82799	4.9574e-15	3.29293e-14	copper amine oxidase
AFUA_8G02020	5.53596	0.779838	0.739714	1.05424	0.291772	0.38638	glycosyltransferase, putative
AFUA_5G11090	1041.12	0.779773	0.11607	6.71815	1.84041e-11	9.74721e-11	conserved hypothetical protein
AFUA_7G01240	881.155	0.778833	0.123157	6.32391	2.55024e-10	1.24336e-09	phytase, putative
AFUA_2G00230	130.035	0.778069	0.245159	3.17373	0.00150493	0.00345687	Amid-like NADH oxidoreductase, putative
AFUA_7G02300	2404.2	0.777184	0.0920695	8.44128	3.13887e-17	2.3109e-16	conserved hypothetical protein
AFUA_2G03750	1390.88	0.776567	0.0970163	8.00449	1.19961e-15	8.22093e-15	DNA excision repair protein (Rad26L), putative
AFUA_3G08850	2746.38	0.776549	0.161942	4.79523	1.62491e-06	5.70547e-06	FAD dependent sulfhydryl oxidase Erv1, putative
AFUA_2G11590	705.893	0.776346	0.132614	5.85417	4.79387e-09	2.1368e-08	UDP-glucoronosyl and UDP-glucosyl transferase family protein
AFUA_4G09920	148.442	0.775068	0.256266	3.02447	0.00249066	0.00550701	conserved hypothetical protein
AFUA_5G02870	2275.24	0.775001	0.0907597	8.53904	1.35343e-17	1.01529e-16	oxidoreductase, short-chain dehydrogenase/reductase family
AFUA_1G07200	10484.2	0.774806	0.0851288	9.10157	8.90373e-20	7.31999e-19	mitochondrial cytochrome b2, putative
AFUA_2G04090	2070.39	0.774206	0.0867124	8.92843	4.32104e-19	3.46557e-18	hypothetical protein
AFUA_6G08870	3086.51	0.773998	0.0805751	9.60591	7.54855e-22	6.72931e-21	nicotinamide mononucleotide adenylyl transferase
AFUA_2G00490	4.43223	0.773906	0.749118	1.03309	0.301562	0.397679	glycosyl hydrolase, family 31
AFUA_2G06010	59.2557	0.772097	0.337988	2.28439	0.0223486	0.0407553	alkaline lipase, putative
AFUA_4G07430	3917.48	0.769835	0.0819184	9.39759	5.5828e-21	4.84575e-20	UBX domain protein, putative
AFUA_2G01270	550.267	0.769377	0.147728	5.20806	1.90825e-07	7.26341e-07	ferric-chelate reductase, putative
AFUA_1G11600	71.4088	0.769131	0.309525	2.48488	0.0129596	0.0249083	inositol monophosphatase QutG, putative
AFUA_3G11990	8740.78	0.768664	0.0687941	11.1734	5.50345e-29	6.25434e-28	C6 transcription factor (Mut3), putative
AFUA_2G09400	16.259	0.768414	0.598108	1.28474	0.198882	0.280304	cyclohexanone monooxygenase, putative
AFUA_1G01690	1835.55	0.767957	0.409288	1.87633	0.0606104	0.0996588	cytochrome P450 alkane hydroxylase, putative
AFUA_5G03600	1504.21	0.766534	0.110575	6.93225	4.14205e-12	2.29065e-11	nucleotide binding protein, putative
AFUA_1G06640	456.203	0.765701	0.137191	5.58129	2.38741e-08	1.0004e-07	zinc-binding oxidoreductase, putative
AFUA_5G09750	37846.7	0.764062	0.106828	7.15226	8.53577e-13	4.94171e-12	nucleoside transporter, putative
AFUA_8G01222	379.621	0.763157	0.172078	4.43496	9.20911e-06	2.95238e-05	NRPS-like enzyme, putative
AFUA_1G01890	312.651	0.763119	0.162378	4.69964	2.60621e-06	8.97221e-06	enoyl-CoA hydratase/isomerase family protein
AFUA_2G17270	2666.97	0.762984	0.0988552	7.71819	1.17992e-14	7.67152e-14	MFS transporter, putative
AFUA_2G14800	2580.69	0.762445	0.0781764	9.75288	1.79305e-22	1.64311e-21	HLH transcription factor (Hpa3), putative
AFUA_2G02700	1643.71	0.762194	0.0957516	7.96011	1.71883e-15	1.16615e-14	mitochondrial DnaJ chaperone (Tim14), putative
AFUA_8G02500	807.538	0.761865	0.139408	5.46499	4.62933e-08	1.87539e-07	glutathione S-transferase
AFUA_3G02930	60.6772	0.761559	0.318307	2.39253	0.0167325	0.0314794	extracellular soluble lytic transglycosylase, putative
AFUA_1G14040	230.87	0.761186	0.205928	3.69637	0.000218705	0.000574991	blue light-inducible protein Bli-3
AFUA_6G10800	183.2	0.760421	0.204354	3.7211	0.000198356	0.000524101	carboxylesterase, putative
AFUA_2G12310	3050.02	0.757631	0.0790521	9.58394	9.34096e-22	8.30385e-21	HLH transcription factor, putative
AFUA_1G17725	9.17927	0.756324	0.696881	1.0853	0.277789	0.37049	cytochrome P450 oxidoreductase, putative
AFUA_2G11880	2209.17	0.755999	0.081888	9.23212	2.65337e-20	2.21782e-19	conserved hypothetical protein
AFUA_1G10170	182.009	0.755579	0.205249	3.68128	0.000232069	0.000607106	conserved hypothetical protein
AFUA_5G14240	60.6385	0.755407	0.380505	1.98527	0.0471141	0.0795579	ThiJ/PfpI family protein
AFUA_2G01410	2468.43	0.755216	0.104789	7.207	5.71996e-13	3.3482e-12	aldo-keto reductase, putative
AFUA_2G12710	458.963	0.754555	0.656683	1.14904	0.25054	0.340886	MFS monocarboxylate transporter, putative
AFUA_2G04440	3996.02	0.751722	0.0880313	8.53926	1.35084e-17	1.01414e-16	C2H2 finger domain protein, putative
AFUA_2G16770	1872.48	0.751214	0.0908572	8.26807	1.36144e-16	9.71495e-16	mitochondrial carrier protein (Leu5), putative
AFUA_3G13890	72.6526	0.751209	0.318887	2.35572	0.0184866	0.0344726	conserved hypothetical protein
AFUA_4G11370	51.6151	0.750263	0.327318	2.29215	0.0218969	0.0400468	hypothetical protein
AFUA_3G05870	5026.13	0.749861	0.0677136	11.074	1.67733e-28	1.88591e-27	IFRD domain protein
AFUA_4G00570	864.961	0.748695	0.122599	6.10688	1.01595e-09	4.73016e-09	MFS multidrug transporter, putative
AFUA_1G02320	151.259	0.748186	0.227625	3.28693	0.00101286	0.00238769	conserved hypothetical protein
AFUA_2G07500	8018.8	0.748091	0.092966	8.04693	8.48961e-16	5.84321e-15	prolidase pepP, putative
AFUA_2G09340	19417.6	0.7478	0.141629	5.28	1.29186e-07	4.99926e-07	fungal specific trascription factor, putative
AFUA_4G03390	3372.67	0.747457	0.16502	4.52951	5.91217e-06	1.93919e-05	aquaporin
AFUA_5G07510	1932.66	0.747081	0.0924336	8.08236	6.35248e-16	4.40735e-15	C6 transcription factor AlcR
AFUA_4G10370	1805.75	0.746847	0.10282	7.26364	3.768e-13	2.23032e-12	3-demethylubiquinone-9 3-methyltransferase
AFUA_8G01420	730.887	0.745908	0.145959	5.11041	3.21461e-07	1.20147e-06	quinone oxidoreductase, putative
AFUA_1G02170	7408.38	0.745183	0.0782772	9.51979	1.73521e-21	1.52686e-20	ATP-dependent Clp protease, putative
AFUA_3G06910	6418.99	0.745121	0.0773465	9.63355	5.77013e-22	5.16812e-21	WD repeat protein
AFUA_8G00680	307.267	0.744735	0.183735	4.05332	5.04958e-05	0.000145418	glycosyl transferase, putative
AFUA_4G12340	996.989	0.742019	0.104245	7.11805	1.09463e-12	6.29129e-12	mitochondrial carrier protein, putative
AFUA_1G10360	5108.79	0.741599	0.069656	10.6466	1.80864e-26	1.89678e-25	conserved hypothetical protein
AFUA_6G03140	1062.46	0.740803	0.099238	7.46491	8.33541e-14	5.15852e-13	oligopeptide transporter, putative
AFUA_5G13970	788.244	0.740392	0.411144	1.80081	0.071733	0.115472	WD domain, G-beta repeat protein
AFUA_7G06820	40.9604	0.740297	0.466556	1.58672	0.112575	0.170893	galactose oxidase, putative
AFUA_1G06560	152.293	0.740252	0.230741	3.20815	0.00133591	0.00308952	alpha-glucosidase, putative
AFUA_1G05380	1527.65	0.739734	0.0881407	8.39264	4.75339e-17	3.47268e-16	conserved hypothetical protein
AFUA_1G10660	3732.45	0.739627	0.0798323	9.26476	1.9551e-20	1.64866e-19	C6 finger domain protein, putative
AFUA_5G03040	4596.88	0.736765	0.0828606	8.89162	6.02233e-19	4.78167e-18	DnaJ domain protein
AFUA_6G03550	6.11944	0.736193	0.729178	1.00962	0.312678	0.409724	conserved hypothetical protein
AFUA_3G07050	375.978	0.735323	0.181478	4.05187	5.08099e-05	0.000146278	WSC domain protein, putative
AFUA_2G15350	20.979	0.735268	0.529605	1.38833	0.165036	0.238357	hypothetical protein
AFUA_6G10260	3837.16	0.733891	0.155907	4.70723	2.51102e-06	8.65394e-06	aldehyde reductase (AKR1), putative
AFUA_3G05730	5514.93	0.733426	0.101574	7.22063	5.1747e-13	3.04402e-12	nicotinate-nucleotide pyrophosphorylase
AFUA_2G04280	2063.1	0.732377	0.0959894	7.62976	2.35183e-14	1.50239e-13	asparaginase, putative
AFUA_4G14540	3.14618	0.732176	0.744556	0.983372	0.325425	0.423376	C6 transcription factor (AflR), putative
AFUA_3G11355	623.962	0.731511	0.214152	3.41584	0.000635854	0.00155202	conserved hypothetical protein
AFUA_3G14680	58101.7	0.731202	0.0925545	7.90023	2.78385e-15	1.86874e-14	lysophospholipase Plb3
AFUA_3G13710	15.018	0.731165	0.574531	1.27263	0.20315	0.285472	GTP cyclohydrolase I, putative
AFUA_2G15420	120.694	0.730425	0.23588	3.0966	0.00195757	0.00440719	conserved hypothetical protein
AFUA_5G02340	297.433	0.729323	0.185154	3.939	8.18223e-05	0.000228977	hypothetical protein
AFUA_8G01490	4.65578	0.729233	0.75036	0.971845	0.331128	0.429464	endoglucanase, putative
AFUA_3G03030	810.981	0.728033	0.105693	6.88816	5.6517e-12	3.11105e-11	catechol dioxygenase, putative
AFUA_6G04640	564.103	0.727671	0.155059	4.69286	2.69414e-06	9.2582e-06	hydrolase, alpha/beta fold family, putative
AFUA_2G01730	423.16	0.726647	0.170453	4.26303	2.01671e-05	6.19179e-05	conserved hypothetical protein
AFUA_6G00412	90.7529	0.726399	0.359955	2.01803	0.0435886	0.0742372	amino acid permease, putative
AFUA_2G12720	163.637	0.72607	0.715793	1.01436	0.310412	0.407148	conserved hypothetical protein
AFUA_2G04500	97.0126	0.725288	0.289709	2.5035	0.012297	0.0237839	hypothetical protein
AFUA_8G04710	883.319	0.723834	0.128795	5.62005	1.90908e-08	8.09591e-08	xylosidase, putative
AFUA_7G06630	8837.31	0.72196	0.0896191	8.05587	7.89134e-16	5.45908e-15	cytochrome P450 monooxygenase, putative
AFUA_3G10040	379.231	0.721946	0.165245	4.36894	1.24849e-05	3.94672e-05	cyclin-like protein (Clg1), putative
AFUA_4G06990	7036.29	0.72177	0.0920587	7.84032	4.49415e-15	2.99149e-14	amino acid transporter, putative
AFUA_8G04720	325.917	0.721056	0.15424	4.67488	2.94124e-06	1.0042e-05	conserved hypothetical protein
AFUA_1G03730	5516.56	0.720351	0.111599	6.45484	1.08333e-10	5.44354e-10	MFS transporter, putative
AFUA_7G05080	208.853	0.720124	0.220252	3.26954	0.00107721	0.002525	C6 transcription factor, putative
AFUA_1G03890	5787.92	0.720021	0.0742414	9.69837	3.06342e-22	2.78046e-21	alpha/beta hydrolase, putative
AFUA_3G06560	3413.98	0.719084	0.0898257	8.00532	1.19152e-15	8.17139e-15	lipoic acid synthetase precursor
AFUA_6G02535	389.137	0.718095	0.183997	3.90275	9.5105e-05	0.000263283	conserved hypothetical protein
AFUA_6G08260	2076.33	0.718063	0.106368	6.75073	1.47102e-11	7.83444e-11	conserved hypothetical protein
AFUA_6G06770	142831	0.717356	0.085517	8.38845	4.92585e-17	3.59315e-16	enolase/allergen Asp F 22
AFUA_2G08090	20685.1	0.71657	0.0678005	10.5688	4.15776e-26	4.30344e-25	conserved hypothetical protein
AFUA_2G15470	312.091	0.716164	0.166508	4.30107	1.69976e-05	5.26119e-05	neutral amino acid permease, putative
AFUA_5G04310	1732.28	0.716164	0.0948953	7.54688	4.45813e-14	2.79537e-13	peroxisomal membrane protein Pmp47, putative
AFUA_3G14590	3479.44	0.715935	0.0870456	8.22482	1.95478e-16	1.3876e-15	copper amine oxidase, putative
AFUA_6G07660	42.8598	0.715767	0.420107	1.70377	0.0884232	0.138701	conserved hypothetical protein
AFUA_4G10510	5981.9	0.714696	0.0879511	8.12606	4.43459e-16	3.10846e-15	mitochondrial chaperone Frataxin, putative
AFUA_5G14010	413.853	0.714365	0.160078	4.4626	8.09697e-06	2.61168e-05	HIT finger domain protein, putative
AFUA_5G11245	143.497	0.714167	0.239948	2.97634	0.00291713	0.0063832	PTH11-like integral membrane protein
AFUA_5G03410	948.643	0.713455	0.104544	6.82444	8.8266e-12	4.79216e-11	exopolyphosphatase, putative
AFUA_1G03530	319.507	0.712877	0.167928	4.24514	2.18453e-05	6.67285e-05	MFS sugar transporter, putative
AFUA_3G13140	2724.35	0.712613	0.45754	1.55749	0.119355	0.179864	methyltransferase, putative
AFUA_4G13720	17277.5	0.712102	0.0754634	9.43639	3.85852e-21	3.37027e-20	MAP kinase MpkA
AFUA_7G06210	20.5825	0.711581	0.634681	1.12116	0.262218	0.35359	hypothetical protein
AFUA_3G12430	9963.47	0.711407	0.0705044	10.0903	6.10126e-24	5.85032e-23	guanine nucleotide exchange factor, putative
AFUA_4G04355	1157.67	0.710433	0.106687	6.65907	2.75571e-11	1.43866e-10	PaaI_thioesterase family protein, putative
AFUA_1G15410	462.129	0.709882	0.161229	4.40293	1.06796e-05	3.40089e-05	CUE domain protein, putative
AFUA_4G03615	1.78093	0.709209	0.72148	0.982992	0.325611	0.423522	conidiation protein Con-6, putative
AFUA_1G08812	5.43853	0.707935	0.723513	0.978469	0.327843	0.4259	#N/A
AFUA_6G08400	31.4808	0.70763	0.451295	1.568	0.116882	0.176613	conserved hypothetical protein
AFUA_6G14580	1.14345	0.707618	0.679753	1.04099	0.297879	0.39362	C6 finger domain protein, putative
AFUA_1G14490	1428.63	0.707437	0.111442	6.34803	2.18096e-10	1.06824e-09	aminotransferase, putative
AFUA_5G01840	17842.3	0.706732	0.066758	10.5865	3.44339e-26	3.57962e-25	DUF455 domain protein
AFUA_7G04870	13990.5	0.706669	0.0832574	8.48776	2.1065e-17	1.56052e-16	glutamine-serine-proline rich protein, putative
AFUA_3G08430	16700.2	0.704867	0.0724865	9.72411	2.37989e-22	2.17042e-21	mitochondrial phosphate carrier protein, putative
AFUA_3G09730	522.818	0.704864	0.170808	4.12665	3.68089e-05	0.000107964	hypothetical protein
AFUA_4G06310	58.9731	0.703482	0.321627	2.18726	0.0287238	0.0511458	conserved hypothetical protein
AFUA_7G00380	2824.22	0.702948	0.099808	7.043	1.88145e-12	1.06717e-11	GNAT family acetyltransferase, putative
AFUA_6G02990	153.381	0.702681	0.21966	3.19895	0.0013793	0.0031829	short chain dehydrogenase/reductase, putative
AFUA_7G05330	5554.69	0.702432	0.080016	8.77864	1.6546e-18	1.28899e-17	conserved hypothetical protein
AFUA_3G08070	120.858	0.702151	0.256862	2.73357	0.0062651	0.0128435	GMC oxidoreductase, putative
AFUA_1G14800	20180.3	0.701161	0.103081	6.80201	1.03167e-11	5.57885e-11	conserved hypothetical protein
AFUA_4G08840	161.904	0.699913	0.252906	2.76749	0.00564906	0.0116965	RING finger protein, putative
AFUA_7G02050	10055.6	0.699793	0.0762171	9.18157	4.24836e-20	3.52314e-19	arrestin (or S-antigen), N-terminal domain protein
AFUA_5G00530	26.99	0.698626	0.480792	1.45307	0.146204	0.214579	inulinase, putative
AFUA_2G13950	56.3015	0.698156	0.358844	1.94557	0.0517061	0.0862857	hypothetical protein
AFUA_4G08750	3405.82	0.697671	0.0906742	7.69426	1.42316e-14	9.22145e-14	conserved hypothetical protein
AFUA_2G11120	254.206	0.697265	0.212449	3.28204	0.0010306	0.00242531	conserved hypothetical protein
AFUA_3G11480	1661.38	0.696455	0.0965488	7.2135	5.45306e-13	3.19787e-12	mitochondrial methylglutaconyl-CoA hydratase (Auh), putative
AFUA_5G06680	18211.6	0.696323	0.0858027	8.1154	4.8417e-16	3.39133e-15	4-aminobutyrate transaminase GatA
AFUA_2G11260	5815.52	0.695951	0.108297	6.42629	1.30752e-10	6.51501e-10	3-isopropylmalate dehydratase, putative
AFUA_2G08660	29276.5	0.695823	0.074738	9.31017	1.27624e-20	1.08486e-19	conserved hypothetical protein
AFUA_2G02630	5082.28	0.695673	0.0784163	8.87153	7.21508e-19	5.70015e-18	conserved hypothetical protein
AFUA_2G04580	172.296	0.695614	0.212397	3.27506	0.0010564	0.00248234	hypothetical protein
AFUA_8G01730	1929.83	0.695168	0.130634	5.32149	1.02923e-07	4.03548e-07	glycosyl transferase family protein
AFUA_8G00380	227.858	0.694948	0.610725	1.13791	0.255159	0.345737	DltD N-terminal domain protein
AFUA_4G08080	2408.82	0.694928	0.0967909	7.17968	6.98744e-13	4.07258e-12	conserved hypothetical protein
AFUA_1G04210	6808.25	0.694354	0.0681199	10.1931	2.12843e-24	2.07648e-23	IQ and HECT domain protein
AFUA_1G13970	11843.6	0.693933	0.0828472	8.37606	5.47313e-17	3.98015e-16	MFS transporter, putative
AFUA_2G01030	494.674	0.693621	0.12709	5.4577	4.8233e-08	1.94734e-07	1-aminocyclopropane-1-carboxylate deaminase, putative
AFUA_3G11400	66372.5	0.692808	0.0670109	10.3387	4.70753e-25	4.6888e-24	aspartic endopeptidase Pep2
AFUA_6G00160	6.65197	0.69275	0.69545	0.996118	0.319193	0.416598	Ser/Thr protein phosphatase family protein
AFUA_5G06056	3.37426	0.692738	0.745883	0.928748	0.35302	0.451152	#N/A
AFUA_1G08910	416.281	0.691964	0.169628	4.07931	4.51695e-05	0.000131071	DUF1680 domain protein
AFUA_6G13440	3176.73	0.689577	0.0991372	6.95579	3.506e-12	1.94682e-11	choline sulfatase, putative
AFUA_2G01405	121.284	0.689367	0.245793	2.80466	0.00503695	0.0105346	cyanovirin-N family protein
AFUA_1G14450	639.584	0.688734	0.156125	4.41144	1.02684e-05	3.27542e-05	exo-beta-1,3-glucanase Exg0
AFUA_3G10650	11806.7	0.688489	0.0671324	10.2557	1.11577e-24	1.09981e-23	glutamate carboxypeptidase Tre2, putative
AFUA_1G11100	386.362	0.688474	0.160273	4.29565	1.74185e-05	5.38113e-05	hypothetical protein
AFUA_8G02210	48.0125	0.688444	0.387265	1.77771	0.0754521	0.120766	alpha-ketoglutarate-dependent taurine dioxygenase
AFUA_4G06980	79.769	0.688223	0.293577	2.34426	0.0190647	0.035442	conserved hypothetical protein
AFUA_3G13760	11903.5	0.687505	0.0657575	10.4551	1.38786e-25	1.41039e-24	conserved hypothetical protein
AFUA_3G06660	2239.79	0.687495	0.126973	5.41448	6.14673e-08	2.45766e-07	NIPSNAP family protein
AFUA_1G05140	245.908	0.686148	0.209663	3.27262	0.00106555	0.00250136	conserved hypothetical protein
AFUA_7G06060	1234.4	0.685736	0.198226	3.45937	0.00054144	0.00133667	siderochrome-iron transporter Sit1, putative
AFUA_2G05400	1359.71	0.685528	0.114999	5.96119	2.50412e-09	1.13641e-08	sugar hydrolase, putative
AFUA_1G15610	1135.12	0.685215	0.179508	3.81718	0.000134984	0.000365385	oxidoreductase, zinc-binding dehydrogenase family, putative
AFUA_7G06920	54.9415	0.685181	0.393509	1.74121	0.0816474	0.129309	NmrA family transcriptional regulator, putative
AFUA_3G02710	5.94872	0.684769	0.748646	0.914677	0.360361	0.458563	zinc-binding oxidoreductase, putative
AFUA_1G12370	7508.51	0.684629	0.079304	8.63297	5.97774e-18	4.55247e-17	DUF255 domain protein
AFUA_2G12540	4451.28	0.683532	0.0729157	9.37427	6.96556e-21	6.01784e-20	conserved hypothetical protein
AFUA_7G06340	617.808	0.683109	0.147971	4.6165	3.90269e-06	1.30897e-05	conserved hypothetical protein
AFUA_1G17160	25.3536	0.682582	0.447346	1.52585	0.127048	0.189803	MFS transporter, putative
AFUA_3G06597	4145.36	0.682475	0.0818656	8.33653	7.65006e-17	5.51686e-16	conserved hypothetical protein
AFUA_2G11040	4611.91	0.681893	0.0887152	7.68632	1.51424e-14	9.77831e-14	U-box domain protein, putative
AFUA_1G09520	694.757	0.67911	0.129281	5.25296	1.49673e-07	5.74532e-07	conserved hypothetical protein
AFUA_4G10660	1210.75	0.678912	0.101404	6.69512	2.15492e-11	1.13497e-10	histone acetylase complex subunit MRG15-2
AFUA_2G00140	2.94336	0.67776	0.749465	0.904325	0.365823	0.464395	FAD monooxygenase, putative
AFUA_1G12660	13267.2	0.677394	0.0677795	9.99408	1.61777e-23	1.52058e-22	conserved hypothetical protein
AFUA_3G13270	2630.21	0.677378	0.0968281	6.99567	2.63992e-12	1.47894e-11	phosphatidate cytidylyltransferase, putative
AFUA_7G01970	1743.02	0.677004	0.101879	6.64521	3.02789e-11	1.57556e-10	RTA1 domain protein, putative
AFUA_5G06060	9933.1	0.676461	0.0845586	7.99991	1.24511e-15	8.50826e-15	sulfur metabolism regulator SkpA, putative
AFUA_3G06130	5457.35	0.676443	0.0730391	9.26138	2.0181e-20	1.70028e-19	conserved hypothetical protein
AFUA_5G08325	1.14651	0.676351	0.674734	1.0024	0.316152	0.413196	#N/A
AFUA_5G08200	1080.76	0.676126	0.187536	3.60531	0.000311775	0.000800217	conserved hypothetical protein
AFUA_5G03420	718.101	0.675053	0.134186	5.03072	4.8865e-07	1.7953e-06	1-aminocyclopropane-1-carboxylate deaminase, putative
AFUA_4G00580	1022.32	0.674751	0.135505	4.97955	6.37324e-07	2.31294e-06	hypothetical protein
AFUA_2G04535	841.115	0.674172	0.112753	5.97922	2.24213e-09	1.01995e-08	conserved hypothetical protein
AFUA_5G01450	1313.09	0.674102	0.119129	5.65857	1.52638e-08	6.54004e-08	NADH-dependent flavin oxidoreductase, putative
AFUA_1G10240	384.961	0.673439	0.14363	4.68872	2.74924e-06	9.43391e-06	hypothetical protein
AFUA_1G10830	800.112	0.672853	0.120944	5.56333	2.64668e-08	1.10031e-07	succinyl-CoA synthetase subunit alpha, putative
AFUA_4G12530	3684.6	0.670588	0.0995454	6.7365	1.62242e-11	8.6263e-11	calcium transporter, putative
AFUA_6G11590	237.977	0.669974	0.1867	3.5885	0.000332589	0.000848373	4-carboxymuconolactone decarboxylase family protein
AFUA_2G09210	33754.2	0.669582	0.0757549	8.83879	9.67572e-19	7.59996e-18	60S ribosomal protein L10
AFUA_2G04560	615.471	0.669381	0.125014	5.35446	8.58145e-08	3.39828e-07	oxidoreductase, short-chain dehydrogenase/reductase family
AFUA_2G02750	1083.45	0.669203	0.098695	6.78051	1.19749e-11	6.44625e-11	S-adenosylmethionine-dependent methyltransferase, putative
AFUA_2G04100	2638.34	0.668497	0.0838593	7.97165	1.56568e-15	1.06605e-14	hypothetical protein
AFUA_2G00625	30.501	0.668487	0.46918	1.4248	0.154216	0.224847	conserved hypothetical protein
AFUA_4G12050	254.202	0.667877	0.198881	3.35817	0.00078461	0.00188275	thermoresistant gluconokinase family protein
AFUA_2G09700	6406.8	0.664244	0.0683729	9.71502	2.60191e-22	2.37063e-21	superoxide dismutase copper chaperone Lys7, putative
AFUA_2G13620	732.835	0.663926	0.129664	5.12035	3.04976e-07	1.14255e-06	thiamine pyrophosphate enzyme, putative
AFUA_3G03430	256.954	0.662702	0.226072	2.93138	0.00337465	0.00730867	ABC multidrug transporter SitT
AFUA_3G14230	7093.96	0.660883	0.0897915	7.3602	1.83639e-13	1.1126e-12	BAR adaptor protein RVS167, putative
AFUA_3G13720	45.6276	0.660674	0.386033	1.71144	0.0869994	0.136693	oxidoreductase, 2OG-Fe(II) oxygenase family, putative
AFUA_6G07530	3376.8	0.660237	0.0785274	8.40773	4.18021e-17	3.06334e-16	bZIP transcription factor, putative
AFUA_8G05870	110.841	0.660125	0.240495	2.74486	0.00605366	0.0124476	2-haloalkanoic acid dehalogenase, putative
AFUA_4G04700	729.181	0.659072	0.135895	4.84986	1.23547e-06	4.37683e-06	F-box domain protein
AFUA_7G01020	200.503	0.659031	0.241728	2.72634	0.00640412	0.0131143	hypothetical protein
AFUA_3G01920	2607.65	0.658516	0.0797636	8.25584	1.50834e-16	1.0739e-15	acyl-CoA dehydrogenase, putative
AFUA_2G10920	9236.55	0.658011	0.0860092	7.65047	2.00245e-14	1.28524e-13	enoyl-CoA hydratase/isomerase family protein
AFUA_4G11590	1128.05	0.657953	0.119287	5.51572	3.47354e-08	1.42784e-07	conserved hypothetical protein
AFUA_4G10200	27700.7	0.657583	0.061412	10.7077	9.36393e-27	9.91868e-26	transcription factor RfeF, putative
AFUA_3G12350	15246.1	0.656846	0.0778677	8.43541	3.30054e-17	2.42618e-16	stress response RCI peptide, putative
AFUA_2G09620	463.18	0.656771	0.151836	4.32553	1.52166e-05	4.74558e-05	phytanoyl-CoA dioxygenase family protein
AFUA_5G06510	2539.09	0.656648	0.0919081	7.14462	9.0247e-13	5.21842e-12	ribosome biogenesis GTPase Lsg1, putative
AFUA_7G06800	10.7425	0.656312	0.624759	1.0505	0.293486	0.388267	glutamyl-tRNA(Gln) amidotransferase, subunit A
AFUA_6G12570	13711.5	0.656144	0.0759867	8.63498	5.87352e-18	4.47668e-17	EH domain binding protein epsin 2
AFUA_5G12470	5755.81	0.656079	0.118625	5.53068	3.18992e-08	1.31695e-07	oxidoreductase, 2OG-Fe(II) oxygenase family
AFUA_1G01490	841.281	0.655851	0.14695	4.46309	8.07878e-06	2.60669e-05	NACHT domain protein
AFUA_1G07230	239.35	0.654795	0.187191	3.498	0.000468767	0.0011697	DSBA-like thioredoxin domain protein
AFUA_2G00750	1190.29	0.653872	0.10634	6.14887	7.80388e-10	3.67114e-09	oxidoreductase, 2OG-Fe(II) oxygenase family, putative
AFUA_1G05260	5729.03	0.653818	0.074423	8.78515	1.56149e-18	1.21845e-17	DNA-directed DNA polymerase theta, putative
AFUA_8G01480	31.4753	0.653127	0.447775	1.45861	0.144674	0.212498	potassium channel, putative
AFUA_3G05800	282.331	0.652239	0.162012	4.02586	5.67665e-05	0.000162444	serum paraoxonase/arylesterase family protein
AFUA_3G05570	4186.9	0.651791	0.0766149	8.50736	1.77942e-17	1.32648e-16	spindle poison sensitivity protein Scp3, putative
AFUA_3G12600	101.103	0.65118	0.28523	2.283	0.0224302	0.0408885	beta-glucosidase, putative
AFUA_6G06970	422.328	0.651116	0.162569	4.00517	6.19725e-05	0.000176439	conserved hypothetical protein
AFUA_2G07920	943.86	0.650663	0.129607	5.0203	5.15922e-07	1.89185e-06	cytochrome P450 monooxygenase, putative
AFUA_3G02760	775.215	0.650317	0.116825	5.56658	2.59789e-08	1.08192e-07	ABC multidrug transporter, putative
AFUA_5G02020	1132.5	0.64998	0.361792	1.79656	0.0724061	0.116291	aldehyde reductase (GliO), putative
AFUA_8G04160	236.428	0.649975	0.196763	3.30334	0.000955411	0.00226123	folylpolyglutamate synthetase, putative
AFUA_1G02440	267.834	0.649826	0.182924	3.55244	0.000381673	0.000964526	indole-diterpene biosynthesis protein PaxU, putative
AFUA_4G11580	9534.02	0.648093	0.0888855	7.29133	3.06918e-13	1.83379e-12	Mn superoxide dismutase SodB
AFUA_2G05940	4793.7	0.647884	0.0691215	9.37311	7.04246e-21	6.07875e-20	conserved hypothetical protein
AFUA_4G14550	78.5837	0.647396	0.302577	2.13961	0.0323862	0.0568477	toxin biosynthesis regulatory protein AflJ, putative
AFUA_7G06450	347.512	0.647337	0.216886	2.98468	0.00283873	0.00622452	hypothetical protein
AFUA_1G11360	59.2516	0.645257	0.339542	1.90038	0.0573838	0.0949113	aldehyde reductase II
AFUA_6G10890	2734.91	0.644713	0.0782639	8.23768	1.7558e-16	1.24822e-15	actin cytoskeleton organization protein App1, putative
AFUA_2G05730	4512.68	0.64384	0.0919494	7.00211	2.52143e-12	1.41581e-11	siderochrome-iron transporter MirC
AFUA_3G13080	5140.27	0.643767	0.085963	7.48888	6.94615e-14	4.31842e-13	conserved hypothetical protein
AFUA_2G08100	683.551	0.643551	0.129912	4.95373	7.28036e-07	2.63311e-06	hypothetical protein
AFUA_3G02000	6141.06	0.643301	0.116522	5.52084	3.3738e-08	1.38864e-07	C6 transcription factor Ctf1B-like, putative
AFUA_2G12660	1.02087	0.643256	0.583412	1.10258	0.270211	0.362518	polyprenyl synthetase family protein
AFUA_1G07400	1862.13	0.642608	0.14412	4.45884	8.24029e-06	2.65521e-05	conserved hypothetical protein
AFUA_7G01820	307.716	0.642592	0.153798	4.17817	2.93865e-05	8.79283e-05	C6 transcription factor, putative
AFUA_6G03450	30.5625	0.6421	0.51055	1.25766	0.208514	0.291631	conserved hypothetical protein
AFUA_1G02540	22564.6	0.642017	0.0657078	9.77079	1.50277e-22	1.3811e-21	EF hand domain protein
AFUA_4G03435	173.463	0.641889	0.233498	2.74901	0.0059775	0.0123149	formate/nitrite transporter family protein, putative
AFUA_5G00510	116.478	0.641492	0.313622	2.04543	0.0408125	0.0699727	conserved hypothetical protein
AFUA_2G07840	1136.03	0.641107	0.108442	5.91199	3.38008e-09	1.52016e-08	competence/damage-inducible protein CinA, putative
AFUA_3G10370	1202.97	0.640504	0.11045	5.79902	6.67044e-09	2.94155e-08	conserved hypothetical protein
AFUA_2G09880	11.8731	0.639115	0.604946	1.05648	0.290748	0.38518	hypothetical protein
AFUA_1G01430	53.8515	0.638816	0.365042	1.74998	0.0801213	0.127263	AMP-binding enzyme, putative
AFUA_1G01280	0.996225	0.638647	0.58225	1.09686	0.272702	0.365244	polyketide synthase, putative
AFUA_4G10280	11241.4	0.638103	0.10065	6.33983	2.30013e-10	1.12604e-09	phosphotransmitter protein Ypd1, putative
AFUA_1G15420	424.05	0.637847	0.145397	4.38693	1.1496e-05	3.64987e-05	LysM domain protein
AFUA_4G10950	1353.41	0.637074	0.106908	5.95907	2.53674e-09	1.15067e-08	3-ketoacyl-coA thiolase peroxisomal A precursor
AFUA_2G14547	3.57178	0.636926	0.74902	0.850346	0.395133	0.496041	conserved hypothetical protein
AFUA_3G08660	15755.2	0.636708	0.0621868	10.2386	1.33107e-24	1.30797e-23	isocitrate dehydrogenase Idp1, putative
AFUA_4G00600	1820.13	0.636609	0.109436	5.81718	5.98473e-09	2.64899e-08	integral membrane protein
AFUA_2G05280	147.298	0.636516	0.253823	2.50771	0.0121515	0.0235407	F-box domain protein
AFUA_1G10120	243.768	0.636358	0.177848	3.57811	0.000346092	0.000880929	UPF0261 domain protein
AFUA_2G09530	5831.36	0.635949	0.0963745	6.59873	4.14691e-11	2.14144e-10	DUF833 domain protein
AFUA_6G04290	7898.8	0.635716	0.0868816	7.31704	2.53498e-13	1.52323e-12	phosphoethanolamine N-methyltransferase, putative
AFUA_2G12860	3723.15	0.635704	0.0736109	8.636	5.8214e-18	4.44051e-17	DUF726 domain protein
AFUA_7G04520	306.556	0.6352	0.229642	2.76604	0.00567415	0.0117383	conserved hypothetical protein
AFUA_3G03480	20.3881	0.634685	0.593006	1.07028	0.284492	0.378156	cytochrome P450 monooxygenase, putative
AFUA_4G13850	38.6899	0.634444	0.403922	1.57071	0.116251	0.175762	TfdA family oxidoreductase, putative
AFUA_6G13160	3176.39	0.634232	0.093695	6.76911	1.29577e-11	6.94777e-11	serine/threonine protein kinase, putative
AFUA_5G04290	11230	0.633461	0.0724724	8.74073	2.31615e-18	1.7897e-17	WW domain protein, putative
AFUA_6G09610	23.6136	0.633013	0.519448	1.21862	0.222987	0.308516	nonribosomal peptide synthase, putative
AFUA_3G10440	601.682	0.632848	0.16094	3.93221	8.417e-05	0.000234788	conserved hypothetical protein
AFUA_1G11370	168.795	0.632574	0.27142	2.33061	0.0197738	0.0366644	versicolorin B synthase, putative
AFUA_2G16320	511.02	0.632353	0.135432	4.66917	3.02423e-06	1.02995e-05	MFS multidrug transporter, putative
AFUA_3G01210	538.804	0.630564	0.133805	4.71256	2.44627e-06	8.44301e-06	ThiJ/PfpI family protein
AFUA_4G01270	884.255	0.630399	0.148815	4.23614	2.27397e-05	6.92825e-05	integral membrane protein
AFUA_4G13250	5617.08	0.630177	0.0722833	8.71816	2.82762e-18	2.17432e-17	calponin homology domain protein
AFUA_1G06270	1062.11	0.629934	0.114113	5.52025	3.38514e-08	1.39271e-07	zinc metallopeptidase, putative
AFUA_5G10980	28.1189	0.629387	0.479138	1.31358	0.188987	0.267945	conserved hypothetical protein
AFUA_1G12475	98.7643	0.629186	0.370806	1.69681	0.0897335	0.140447	conserved hypothetical protein
AFUA_3G06492	1427.04	0.628921	0.0939523	6.69405	2.17084e-11	1.14273e-10	iron-sulfur cluster biosynthesis protein Isd11, putative
AFUA_3G12930	617.715	0.628641	0.13518	4.65041	3.3127e-06	1.12137e-05	dimethylallyl tryptophan synthase SirD-like, putative
AFUA_4G02740	73.4021	0.627016	0.281036	2.23109	0.0256751	0.0462542	hypothetical protein
AFUA_1G07195	1984.85	0.6268	0.0891095	7.03405	2.00626e-12	1.13592e-11	conserved hypothetical protein
AFUA_7G05470	14011	0.626409	0.0789029	7.93898	2.03856e-15	1.38111e-14	electron transfer flavoprotein alpha subunit, putative
AFUA_2G11570	3669.02	0.626213	0.0849353	7.37282	1.67057e-13	1.01601e-12	F-box domain protein
AFUA_4G00960	37555.2	0.626203	0.0680325	9.20447	3.43373e-20	2.85503e-19	6-phosphofructokinase alpha subunit
AFUA_4G03310	478.596	0.625681	0.136069	4.59825	4.2605e-06	1.42096e-05	C6 finger domain protein, putative
AFUA_1G17290	587.65	0.624969	0.143577	4.35286	1.34375e-05	4.21284e-05	conserved hypothetical protein
AFUA_3G03635	2.64074	0.624884	0.728377	0.857913	0.390941	0.491622	#N/A
AFUA_4G04590	4455.42	0.624464	0.0943786	6.61658	3.67596e-11	1.90135e-10	ubiquinone biosynthesis protein, putative
AFUA_8G01060	196.879	0.62383	0.242844	2.56885	0.0102038	0.020012	hypothetical protein
AFUA_2G13890	7634.45	0.622911	0.129692	4.80299	1.56312e-06	5.50273e-06	annexin ANXC3.2
AFUA_8G05910	29.7355	0.622658	0.494017	1.2604	0.207526	0.290463	pectate lyase, putative
AFUA_3G14810	15.559	0.622651	0.571031	1.0904	0.275538	0.368313	pathogenesis associated protein Pep2, putative
AFUA_4G03160	2193.79	0.622543	0.0837699	7.43159	1.07301e-13	6.59758e-13	cell cycle control protein (Cwf26), putative
AFUA_3G09820	9320.18	0.622302	0.0741598	8.39137	4.80502e-17	3.5077e-16	C2H2 transcription factor, putative
AFUA_4G03722	1906.51	0.621835	0.134787	4.61346	3.96022e-06	1.32593e-05	conserved hypothetical protein
AFUA_5G02270	916.561	0.621679	0.116449	5.33865	9.3639e-08	3.68665e-07	C6 transcription factor, putative
AFUA_2G00100	17263	0.621341	0.0595713	10.4302	1.80502e-25	1.82071e-24	C6 transcription factor Aro80, putative
AFUA_3G07930	3627.03	0.62124	0.0854733	7.26823	3.6422e-13	2.15989e-12	glutathione S-transferase, putative
AFUA_6G08750	3664.69	0.619688	0.107478	5.76569	8.13233e-09	3.55981e-08	delta-1-pyrroline-5-carboxylate dehydrogenase PrnC
AFUA_8G01150	462.15	0.618647	0.143727	4.30432	1.67501e-05	5.18982e-05	C6 transcription factor, putative
AFUA_7G06430	2655.42	0.618345	0.0926198	6.67616	2.45289e-11	1.28692e-10	BNR/Asp-box repeat domain protein
AFUA_7G02040	1007	0.618185	0.106217	5.82004	5.8834e-09	2.60778e-08	triacylglycerol lipase, putative
AFUA_2G08380	6314.07	0.617555	0.0670759	9.20681	3.35976e-20	2.79598e-19	diacylglycerol O-acyltransferase (DgaT), putative
AFUA_6G02850	20964.3	0.617371	0.0848723	7.27411	3.48712e-13	2.07309e-12	C6 finger domain protein, putative
AFUA_4G08440	2827.29	0.615894	0.0926564	6.64708	2.9897e-11	1.55739e-10	Patatin family phospholipase, putative
AFUA_2G03140	2816.18	0.615425	0.0760903	8.08809	6.06062e-16	4.20793e-15	peptide methionine sulfoxide reductase
AFUA_8G04770	1702.3	0.615277	0.11127	5.52961	3.20944e-08	1.32386e-07	acetoacetyl-CoA synthase
AFUA_6G12540	11095	0.61478	0.0682904	9.00245	2.20738e-19	1.79458e-18	RING finger protein
AFUA_3G15030	2.57456	0.614114	0.720085	0.852836	0.39375	0.494632	oxidoreductase, zinc-binding dehydrogenase family, putative
AFUA_2G07870	6511.74	0.613362	0.0760071	8.0698	7.0414e-16	4.87821e-15	Patatin-like serine hydrolase, putative
AFUA_3G05990	4331.43	0.613242	0.075803	8.08994	5.96922e-16	4.15053e-15	conserved hypothetical protein
AFUA_6G10010	3404.13	0.613127	0.0875233	7.0053	2.4645e-12	1.38712e-11	C6 transcription factor, putative
AFUA_8G01050	42.7455	0.612758	0.403319	1.51929	0.12869	0.191925	lipase/esterase, putative
AFUA_5G06770	3281.65	0.61231	0.0729962	8.38824	4.93474e-17	3.59688e-16	GTP binding protein (Gtp1), putative
AFUA_2G08080	12140.7	0.611759	0.100744	6.07241	1.26007e-09	5.83818e-09	phospholipid metabolism enzyme regulator, putative
AFUA_7G05770	643.341	0.61114	0.123064	4.96605	6.83311e-07	2.47512e-06	conserved hypothetical protein
AFUA_3G01660	4.53963	0.610825	0.731853	0.834628	0.403927	0.50475	glycosyl hydrolase, family 43, putative
AFUA_2G15650	2908.25	0.610516	0.0948143	6.43907	1.20209e-10	6.01487e-10	DUF323 domain protein
AFUA_3G14700	123.115	0.60992	0.280184	2.17686	0.0294913	0.0524142	polyketide synthase, putative
AFUA_8G00730	3731.23	0.609761	0.0755359	8.07247	6.88893e-16	4.77605e-15	transcription regulator (RTG2), putative
AFUA_7G03830	3093.62	0.609172	0.0989638	6.1555	7.48417e-10	3.53122e-09	DNA repair protein Rad7, protein
AFUA_3G12040	872.78	0.608796	0.129387	4.70525	2.53554e-06	8.73524e-06	conserved hypothetical protein
AFUA_3G07420	52.235	0.608627	0.398002	1.52921	0.126214	0.188824	conserved hypothetical protein
AFUA_1G16420	152.632	0.60834	0.224948	2.70436	0.00684363	0.0139304	GPI anchored protein, putative
AFUA_1G16635	407.838	0.606592	0.15864	3.82371	0.00013146	0.000356557	DSBA family oxidoreductase, putative
AFUA_3G09620	42620	0.606292	0.0675687	8.97297	2.88619e-19	2.32657e-18	RNA binding protein, putative
AFUA_2G05115	72.0996	0.606176	0.309517	1.95846	0.0501765	0.0839984	conserved hypothetical protein
AFUA_3G07340	364.233	0.605494	0.163766	3.69731	0.000217897	0.000573183	conserved hypothetical protein
AFUA_3G01560	3201.38	0.605466	0.0798742	7.58024	3.44906e-14	2.17153e-13	amino acid permease (Can1), putative
AFUA_7G05190	34.0026	0.60499	0.478452	1.26448	0.206059	0.288835	MFS alpha-glucoside transporter, putative
AFUA_8G06850	715.646	0.604933	0.138945	4.35377	1.33816e-05	4.19947e-05	conserved hypothetical protein
AFUA_6G03240	2750.4	0.604796	0.120261	5.02901	4.9302e-07	1.81066e-06	conserved hypothetical protein
AFUA_5G03850	2848.71	0.604741	0.0892919	6.77264	1.26456e-11	6.79354e-11	class III chitinase, putative
AFUA_5G04050	2102.27	0.604596	0.0987432	6.12291	9.18821e-10	4.29264e-09	scramblase family protein
AFUA_5G14640	41.3108	0.60417	0.440327	1.37209	0.170034	0.24487	haloacid dehalogenase, type II
AFUA_1G05770	1662.78	0.604169	0.111536	5.41683	6.06655e-08	2.42968e-07	beta-glucosidase, putative
AFUA_2G01590	137.566	0.60402	0.212326	2.84477	0.00444429	0.00942146	non-classical export protein Nce102, putative
AFUA_4G09110	23021.3	0.60337	0.0688012	8.76976	1.79048e-18	1.39143e-17	cytochrome c peroxidase Ccp1, putative
AFUA_6G06820	1206.46	0.602502	0.10368	5.81117	6.20369e-09	2.74208e-08	DNA 3'-phosphatase Tpp1, putative
AFUA_1G05060	3668.41	0.601201	0.0746446	8.05417	8.00187e-16	5.52751e-15	uroporphyrinogen decarboxylase
AFUA_4G10990	2772.88	0.601095	0.0934821	6.43006	1.27555e-10	6.36905e-10	transporter protein smf2
AFUA_7G01100	8.50216	0.600598	0.708697	0.847468	0.396734	0.497726	conserved hypothetical protein
AFUA_1G10645	2735.17	0.600254	0.0779507	7.70044	1.35601e-14	8.79831e-14	conserved hypothetical protein
AFUA_3G11500	8719.29	0.600087	0.0744986	8.05502	7.94654e-16	5.49328e-15	LipA and NB-ARC domain protein
AFUA_5G03350	4637.33	0.599115	0.0899145	6.66316	2.67993e-11	1.4014e-10	glutamine dependent NAD+ synthetase, putative
AFUA_5G12035	2978.79	0.598874	0.100194	5.97712	2.2711e-09	1.03214e-08	conserved hypothetical protein
AFUA_5G12360	2758.74	0.598848	0.0829767	7.21706	5.31216e-13	3.12017e-12	mitochondrial oxaloacetate transporter (Oac), putative
AFUA_5G01290	539.941	0.598697	0.140269	4.26822	1.97037e-05	6.05368e-05	zinc-binding oxidoreductase, putative
AFUA_2G07820	774.019	0.597757	0.133186	4.48812	7.18534e-06	2.33505e-05	MOSC domain protein
AFUA_1G16270	647.586	0.597751	0.115773	5.16314	2.42841e-07	9.1554e-07	xylitol dehydrogenase XdhB
AFUA_1G10340	2389.03	0.596233	0.0843063	7.07223	1.52465e-12	8.70496e-12	integral membrane protein, Mpv17/PMP22 family, putative
AFUA_4G11150	15819.8	0.595821	0.0717333	8.30606	9.89309e-17	7.10212e-16	ADAM family of metalloprotease ADM-B
AFUA_1G15220	1070.6	0.595794	0.0973034	6.12305	9.17995e-10	4.29089e-09	conserved hypothetical protein
AFUA_1G10260	84.2964	0.595226	0.290192	2.05115	0.0402528	0.0692081	conserved hypothetical protein
AFUA_6G08700	1674.41	0.595049	0.103482	5.75029	8.90922e-09	3.88558e-08	beta glucosidase, putative
AFUA_6G03940	21481.3	0.593845	0.0609419	9.74444	1.94856e-22	1.78047e-21	GTPase activating protein (Gyp7), putative
AFUA_8G06440	8745.8	0.593841	0.0697554	8.51319	1.69219e-17	1.26343e-16	fructosyl amino acid oxidase, putative
AFUA_6G04970	5079.9	0.593665	0.076839	7.7261	1.10896e-14	7.21999e-14	phosphoserine aminotransferase
AFUA_3G03000	490.002	0.593127	0.153086	3.87448	0.000106854	0.000293672	phosphatidylethanolamine-binding protein, putative
AFUA_4G04710	1065.08	0.592935	0.107306	5.52564	3.28284e-08	1.35355e-07	protein tyrosine phosphatase (Pyp1), putative
AFUA_2G00450	910.068	0.592731	0.633298	0.935942	0.349303	0.447605	hexokinase, putative
AFUA_4G03540	10.9193	0.592711	0.645805	0.917787	0.35873	0.456857	integral membrane protein , putative
AFUA_4G02810	1446.76	0.592496	0.109418	5.41501	6.12869e-08	2.45148e-07	oxidoreductase, putative
AFUA_3G03350	1377.71	0.591742	0.110643	5.3482	8.88354e-08	3.50915e-07	nonribosomal peptide synthase SidE
AFUA_3G12360	1369.54	0.591471	0.0917773	6.44464	1.15879e-10	5.81042e-10	conserved hypothetical protein
AFUA_6G05020	4756.86	0.590812	0.0844604	6.99513	2.65012e-12	1.48369e-11	acetamidase
AFUA_7G04890	375.781	0.59058	0.149323	3.95505	7.65198e-05	0.000214834	C6 transcription factor, putative
AFUA_4G06530	10449.6	0.590233	0.0916519	6.43994	1.1952e-10	5.98353e-10	bZIP transcription factor (MetR), putative
AFUA_3G08010	92826.9	0.589995	0.0639534	9.22539	2.82539e-20	2.35747e-19	C2H2 transcription factor (Ace1), putative
AFUA_4G04220	4202.65	0.589911	0.0732471	8.05371	8.0324e-16	5.54457e-15	conserved hypothetical protein
AFUA_4G05915	2219.92	0.589268	0.116089	5.07599	3.85493e-07	1.43403e-06	disrupter of telomere silencing protein Dot5, putative
AFUA_2G01440	721.057	0.588795	0.189712	3.10362	0.00191169	0.00431821	mitochondrial carrier protein, putative
AFUA_5G08480	1165.75	0.588511	0.107747	5.46194	4.70948e-08	1.90705e-07	serine/threonine protein kinase, putative
AFUA_3G14430	6037.03	0.587724	0.0758897	7.74445	9.59936e-15	6.26481e-14	NEDD8 conjugating enzyme (UbcL), putative
AFUA_4G08250	2728.02	0.586621	0.0845095	6.94148	3.88017e-12	2.14832e-11	raffinose synthase protein Sip1, putative
AFUA_6G08560	1099.53	0.585959	0.110765	5.29011	1.22243e-07	4.75379e-07	NRPS-like enzyme, putative
AFUA_5G02880	3035.86	0.58534	0.0852159	6.8689	6.46971e-12	3.54084e-11	C6 transcription factor, putative
AFUA_3G09130	2956.44	0.585188	0.0854041	6.85199	7.2829e-12	3.97219e-11	C6 transcription factor, putative
AFUA_2G14570	5831.56	0.584821	0.081572	7.16939	7.53332e-13	4.37733e-12	zinc/cadmium resistance protein
AFUA_1G11030	16.7543	0.584314	0.572056	1.02143	0.307051	0.403631	xylitol dehydrogenase
AFUA_4G04280	4552.83	0.583757	0.433588	1.34634	0.178193	0.254959	AN1 zinc finger protein
AFUA_1G13680	123.536	0.583451	0.278051	2.09836	0.0358731	0.0623356	conserved hypothetical protein
AFUA_3G14950	114.346	0.583023	0.279544	2.08562	0.037013	0.0640589	multicopper oxidase, putative
AFUA_6G02400	434.567	0.582165	0.130883	4.44798	8.66806e-06	2.78549e-05	MFS drug efflux pump, putative
AFUA_5G12243	148.465	0.581781	0.225947	2.57486	0.0100282	0.0197086	#N/A
AFUA_3G09890	14.7765	0.581604	0.553548	1.05068	0.293403	0.388212	hypothetical membrane protein, putative
AFUA_2G17940	1.86894	0.581587	0.722677	0.804768	0.420954	0.521912	MAK1-like monooxygenase, putative
AFUA_5G02780	8625.81	0.580931	0.0782859	7.42063	1.16563e-13	7.14858e-13	nicotinamide nucleotide transhydrogenase, putative
AFUA_5G11440	124.356	0.580855	0.235535	2.46611	0.0136589	0.0261521	conserved hypothetical protein
AFUA_4G11930	3558.99	0.580831	0.0876671	6.62542	3.46268e-11	1.79591e-10	formamidopyrimidine-DNA glycosylase, putative
AFUA_3G05810	1354.7	0.57859	0.112949	5.12259	3.01372e-07	1.12949e-06	hypothetical protein
AFUA_6G07400	346.691	0.578268	0.1571	3.6809	0.000232414	0.000607842	conserved hypothetical protein
AFUA_1G11770	5946.42	0.577447	0.0839882	6.87534	6.18425e-12	3.39438e-11	COPII-coated vesicle protein SurF4/Erv29, putative
AFUA_1G17010	358.114	0.577372	0.158255	3.64836	0.000263921	0.000683664	glutathione S-transferase, putative
AFUA_5G07350	14.5706	0.576711	0.642086	0.898184	0.369087	0.468226	hypothetical protein
AFUA_3G08020	21946.9	0.576479	0.0656445	8.78184	1.60821e-18	1.25388e-17	PX domain protein
AFUA_1G14150	4456.59	0.574631	0.0834478	6.88612	5.73356e-12	3.15247e-11	conserved hypothetical protein
AFUA_2G04520	3217.83	0.574121	0.0884439	6.49136	8.50658e-11	4.32236e-10	Fe-containing alcohol dehydrogenase, putative
AFUA_2G04670	10748	0.574027	0.0776215	7.39521	1.4119e-13	8.62e-13	SH3 domain protein
AFUA_4G12680	12750.3	0.57262	0.0722923	7.92089	2.35808e-15	1.58966e-14	DNA repair protein Rad50
AFUA_6G09930	16335.2	0.572617	0.0703792	8.13616	4.08014e-16	2.87058e-15	bZIP transcription factor AP-1/Yap1, putative
AFUA_1G15630	343.651	0.572236	0.149411	3.82996	0.000128166	0.000348218	hypothetical protein
AFUA_1G14420	4248.35	0.570277	0.0927111	6.15112	7.6937e-10	3.6229e-09	conserved hypothetical protein
AFUA_5G04350	393.322	0.5676	0.163895	3.4632	0.000533791	0.00131951	hypothetical protein
AFUA_5G12870	3032.82	0.566003	0.0902704	6.27008	3.60863e-10	1.73975e-09	NAD+ kinase, putative
AFUA_2G00630	34.9462	0.565422	0.492981	1.14694	0.251404	0.341881	GDSL lipase/acylhydrolase family protein
AFUA_2G01390	545.852	0.564878	0.140119	4.03142	5.54405e-05	0.000159032	S-adenosylmethionine-dependent methyltransferase, putative
AFUA_7G00960	9.62487	0.564873	0.713396	0.791809	0.428472	0.529715	extracellular cysteine-rich protein, putative
AFUA_8G07010	1.111	0.564706	0.637638	0.885622	0.375821	0.475437	hypothetical protein
AFUA_6G06570	7012.9	0.564354	0.0726775	7.76517	8.15339e-15	5.36342e-14	conserved hypothetical protein
AFUA_4G04570	1017.66	0.564135	0.135323	4.16881	3.06194e-05	9.12157e-05	conserved hypothetical protein
AFUA_1G15360	2016.9	0.56409	0.107416	5.25146	1.50898e-07	5.79002e-07	conserved hypothetical protein
AFUA_1G07470	32920.2	0.564046	0.0798881	7.06045	1.65964e-12	9.45867e-12	autophagic death protein Aut7/IDI-7, putative
AFUA_2G01140	13407.7	0.56403	0.0803534	7.01936	2.22879e-12	1.25743e-11	GPI anchored cell wall protein (Dan4), putative
AFUA_7G00260	6.15484	0.563933	0.707846	0.796689	0.425632	0.527075	squalene-hopene-cyclase, putative
AFUA_7G06050	6126.97	0.563744	0.0827106	6.81587	9.36969e-12	5.07832e-11	DNA damage-inducible v-SNARE binding protein Ddi1, putative
AFUA_1G06140	35.6455	0.563452	0.448986	1.25494	0.209499	0.292751	extracellular exo-polygalacturonase, putative
AFUA_1G02380	147.3	0.563128	0.233204	2.41474	0.0157465	0.0298308	conserved hypothetical protein
AFUA_3G02740	320.119	0.56271	0.154669	3.63816	0.000274591	0.00070918	calcium/calmodulin dependent protein kinase, putative
AFUA_4G08600	13980.1	0.561974	0.0821245	6.84295	7.75796e-12	4.22402e-11	aldehyde dehydrogenase, putative
AFUA_1G10570	1698.85	0.56195	0.100818	5.5739	2.49096e-08	1.04241e-07	glycerol-3-phosphate phosphatase (GppA), putative
AFUA_2G01970	603.75	0.561757	0.123407	4.55207	5.31203e-06	1.75262e-05	conserved hypothetical protein
AFUA_5G01190	71.3626	0.560314	0.325841	1.71959	0.085507	0.134749	conserved hypothetical protein
AFUA_4G11477	2463.04	0.559981	0.0794862	7.04501	1.85455e-12	1.05253e-11	sucrase/ferredoxin-like family protein, putative
AFUA_1G03610	31373.6	0.559569	0.146225	3.82677	0.000129835	0.000352553	conserved hypothetical protein
AFUA_6G07590	2628.9	0.559265	0.0872169	6.41235	1.43293e-10	7.12121e-10	conserved hypothetical protein
AFUA_2G01220	29211.9	0.558162	0.0801125	6.96723	3.23247e-12	1.79704e-11	GTP cyclohydrolase II, putative
AFUA_7G04170	2779.55	0.55795	0.103319	5.40028	6.65375e-08	2.65146e-07	C6 transcription factor, putative
AFUA_5G07880	881.626	0.557853	0.125468	4.44619	8.74057e-06	2.80784e-05	a-pheromone receptor PreA
AFUA_2G13770	1453.69	0.557425	0.13101	4.25482	2.09216e-05	6.41128e-05	C2H2 conidiation transcription factor FlbC
AFUA_1G07520	620.926	0.557255	0.139931	3.98237	6.82317e-05	0.000193094	dimeric dihydrodiol dehydrogenase, putative
AFUA_6G08550	1768.45	0.557121	0.0928876	5.9978	2.00015e-09	9.12051e-09	C6 transcription factor, putative
AFUA_8G01690	12401.2	0.556654	0.315848	1.76241	0.0779997	0.124402	conserved hypothetical protein
AFUA_3G12770	319.341	0.556563	0.177227	3.14039	0.00168721	0.00385048	nucleoside-diphosphate-sugar epimerase, putative
AFUA_3G07360	3204.51	0.556318	0.112539	4.94335	7.67919e-07	2.77209e-06	mitochondrial metallochaperone Sco1, putative
AFUA_5G03530	74.6642	0.554878	0.345511	1.60596	0.108282	0.16514	class III chitinase, putative
AFUA_8G05805	1124.91	0.554716	0.0989306	5.60713	2.05713e-08	8.69278e-08	cellobiose dehydrogenase, putative
AFUA_6G13590	1000.85	0.554346	0.104827	5.2882	1.23529e-07	4.79791e-07	3-isopropylmalate dehydrogenase
AFUA_4G03260	0.838537	0.553972	0.555068	0.998026	0.318267	0.41556	epoxide hydrolase, putative
AFUA_2G03070	8298.34	0.553692	0.0791025	6.99968	2.56551e-12	1.43971e-11	conserved hypothetical protein
AFUA_2G09510	9093.97	0.553562	0.109615	5.05004	4.41722e-07	1.63045e-06	conserved hypothetical protein
AFUA_1G02580	2267.8	0.55278	0.0961702	5.74793	9.03411e-09	3.93644e-08	lipase, putative
AFUA_4G03340	2031.67	0.55277	0.0856853	6.45117	1.10988e-10	5.57402e-10	DUF1212 domain membrane protein
AFUA_2G05830	3806.38	0.552693	0.0811557	6.81027	9.74154e-12	5.27385e-11	C6 finger domain protein, putative
AFUA_2G07720	3327.74	0.552613	0.0907906	6.08668	1.1528e-09	5.35681e-09	cytochrome b5, putative
AFUA_1G05370	5300.12	0.552585	0.0872031	6.33676	2.34643e-10	1.14811e-09	conserved hypothetical protein
AFUA_2G04550	590.318	0.552182	0.185555	2.97584	0.0029219	0.0063907	MFS sugar transporter, putative
AFUA_3G01930	198.321	0.551345	0.216737	2.54384	0.0109642	0.0213932	conserved hypothetical protein
AFUA_2G11740	8514.22	0.551291	0.0673219	8.18887	2.63695e-16	1.86488e-15	mitochondrial serine protease Pim1, putative
AFUA_2G16720	516.344	0.550529	0.148978	3.69537	0.000219566	0.000576937	DUF1237 domain protein
AFUA_2G03710	8276.94	0.549415	0.0799248	6.87415	6.23625e-12	3.41898e-11	cell polarity protein, putative
AFUA_1G09980	740.27	0.549087	0.122	4.5007	6.7729e-06	2.2063e-05	mitochondrial carrier protein, putative
AFUA_3G06590	7377.44	0.548852	0.0722817	7.59324	3.12012e-14	1.97594e-13	deoxyribose-phosphate aldolase, putative
AFUA_4G14090	52041.9	0.548712	0.0688558	7.969	1.5996e-15	1.08759e-14	UDP-glucose 4-epimerase
AFUA_6G14420	751.416	0.5486	0.129389	4.23993	2.23586e-05	6.81869e-05	ADAM family of metalloprotease ADM-A
AFUA_4G11780	95.0585	0.548545	0.264889	2.07085	0.0383726	0.0662432	MFS multidrug transporter, putative
AFUA_1G13835	1.16322	0.548274	0.551837	0.993543	0.320445	0.417946	#N/A
AFUA_4G04300	3333.54	0.5479	0.0752252	7.28345	3.25384e-13	1.94047e-12	alanine racemase family protein, putative
AFUA_2G12530	4362.58	0.547045	0.0809176	6.76052	1.37498e-11	7.34765e-11	carnitine acetyl transferase
AFUA_1G05020	7363.68	0.546806	0.0786616	6.95137	3.61759e-12	2.00644e-11	sulfate transporter, putative
AFUA_4G03900	6123.06	0.546736	0.0743215	7.35637	1.88981e-13	1.1435e-12	peroxisomal multifunctional beta-oxidation protein (MFP), putative
AFUA_5G13440	6507.3	0.546538	0.10413	5.24862	1.53244e-07	5.8729e-07	conserved hypothetical protein
AFUA_1G06580	87750	0.546271	0.075692	7.21702	5.31399e-13	3.12017e-12	high expression lethality protein Hel10, putative
AFUA_5G12170	15862.7	0.546219	0.0849722	6.42821	1.29114e-10	6.44352e-10	conserved hypothetical protein
AFUA_2G14320	54.3683	0.546216	0.360627	1.51463	0.129867	0.193468	HHE domain protein
AFUA_5G00960	72.3575	0.545744	0.294027	1.8561	0.0634392	0.103808	feruloyl esterase, putative
AFUA_2G17550	43.8259	0.545737	0.461622	1.18222	0.23712	0.32542	conidial pigment biosynthesis protein Ayg1
AFUA_5G07450	38044.4	0.544596	0.0671985	8.10428	5.30567e-16	3.70268e-15	conserved hypothetical protein
AFUA_2G04840	7896.17	0.543968	0.0721823	7.53603	4.84509e-14	3.03001e-13	BSD domain protein
AFUA_4G14260	764.728	0.543454	0.144667	3.75658	0.000172252	0.000459211	MFS monocarboxylate transporter, putative
AFUA_2G11780	22393.1	0.543251	0.0923256	5.88408	4.00266e-09	1.79422e-08	C2H2 transcription factor (Crea), putative
AFUA_5G09770	1537.26	0.543174	0.0952706	5.70138	1.1884e-08	5.1359e-08	hypothetical protein
AFUA_2G03700	13703.9	0.54246	0.0757911	7.1573	8.22839e-13	4.77247e-12	HMG-CoA reductase
AFUA_5G08740	3271.45	0.542457	0.0838779	6.46723	9.98171e-11	5.04227e-10	DHHC zinc finger membrane protein
AFUA_1G07560	271.982	0.542415	0.187354	2.89514	0.00378995	0.00813953	MYB DNA-binding domain protein
AFUA_7G01102	3.19607	0.542279	0.746158	0.726761	0.467372	0.565892	conserved hypothetical protein
AFUA_1G02390	1254.47	0.541625	0.128916	4.2014	2.65275e-05	7.99524e-05	alpha/beta hydrolase, putative
AFUA_2G09470	5730.13	0.541274	0.0751783	7.19988	6.02671e-13	3.52342e-12	HVA22 domain membrane protein
AFUA_6G08020	1330.2	0.539986	0.0959877	5.62557	1.84891e-08	7.86181e-08	ABC transporter, putative
AFUA_6G12210	4.12263	0.539844	0.744049	0.725549	0.468115	0.566647	endo-1,4-beta-xylanase (XynG1), putative
AFUA_1G07350	3812.45	0.539759	0.0695793	7.75746	8.6644e-15	5.6848e-14	RNA12 protein, putative
AFUA_1G04140	626.337	0.539138	0.132528	4.06812	4.73938e-05	0.000137149	C6 finger domain protein, putative
AFUA_4G08895	4.07407	0.539075	0.748601	0.720111	0.471457	0.569243	#N/A
AFUA_6G10880	2261.5	0.538979	0.0807465	6.67495	2.47313e-11	1.29683e-10	acyl-CoA dehydrogenase family protein
AFUA_7G01810	643.215	0.538975	0.126722	4.25322	2.10722e-05	6.45326e-05	C6 transcription factor, putative
AFUA_6G05030	14911.8	0.538825	0.113096	4.76432	1.8949e-06	6.59989e-06	polysaccharide deacetylase family protein
AFUA_1G15070	4687.64	0.538753	0.0736815	7.31192	2.63352e-13	1.57945e-12	mtDNA inheritance protein Dml1, putative
AFUA_1G06700	16577.2	0.538079	0.072053	7.46783	8.15305e-14	5.04894e-13	metacaspase CasA
AFUA_1G12020	4492.34	0.537873	0.0721897	7.45083	9.27543e-14	5.72536e-13	arrestin domain protein
AFUA_2G04570	395.412	0.537838	0.163256	3.29444	0.00098617	0.00232708	BNR/Asp-box repeat domain protein
AFUA_2G17430	838.835	0.536629	0.121136	4.42997	9.42452e-06	3.01737e-05	oxidoreductase 2-nitropropane dioxygenase family, putative
AFUA_6G03730	11519.7	0.536546	0.0813521	6.59535	4.24254e-11	2.18845e-10	2-methylcitrate dehydratase, putative
AFUA_3G13497	2.84905	0.536481	0.74933	0.715948	0.474024	0.571689	#N/A
AFUA_2G01760	2593.29	0.536161	0.100624	5.32835	9.91111e-08	3.89564e-07	NACHT domain protein
AFUA_4G13310	767.098	0.535577	0.120261	4.45346	8.44978e-06	2.71994e-05	metallo-beta-lactamase domain protein, putative
AFUA_2G11250	1293.09	0.53553	0.144096	3.71648	0.000202017	0.000533034	aryl-alcohol dehydrogenase Aad14, putative
AFUA_2G08180	87.9146	0.535415	0.264347	2.02542	0.0428239	0.0730526	flotillin domain protein
AFUA_4G06380	1519.09	0.535168	0.104345	5.12884	2.91538e-07	1.0935e-06	sterol carrier protein, putative
AFUA_4G09940	76.5403	0.53469	0.305604	1.74961	0.0801848	0.127311	polysaccharide deacetylase family protein
AFUA_2G14650	40.9523	0.534554	0.439352	1.21669	0.223724	0.309401	protein kinase domain-containing protein
AFUA_7G01270	4248.71	0.534189	0.0956366	5.58561	2.3288e-08	9.77561e-08	DNA-directed polymerase kappa, putative
AFUA_1G03740	13192.4	0.53406	0.0847355	6.30267	2.92565e-10	1.41839e-09	glutamate carboxypeptidase, putative
AFUA_5G12218	1.17543	0.533766	0.546806	0.976151	0.32899	0.427095	#N/A
AFUA_4G12650	2461.64	0.533202	0.0905625	5.88768	3.91663e-09	1.75731e-08	histone acetyltransferase (Gcn5), putative
AFUA_2G13310	4523.74	0.533156	0.0852501	6.25402	4.00026e-10	1.92174e-09	RING finger domain protein, putative
AFUA_5G09140	364.321	0.532643	0.149526	3.5622	0.000367754	0.000932822	amidase, putative
AFUA_5G14670	16298.9	0.53149	0.0805715	6.5965	4.20967e-11	2.17268e-10	conserved hypothetical protein
AFUA_2G17470	121.215	0.531192	0.272323	1.9506	0.051105	0.0853725	L-PSP endoribonuclease family protein, putative
AFUA_5G11320	21478.2	0.531118	0.10565	5.02715	4.97824e-07	1.8276e-06	thioredoxin TrxA
AFUA_3G15020	4.09223	0.531084	0.749493	0.708591	0.478578	0.576086	methionine permease, putative
AFUA_6G12640	1477.62	0.530949	0.0893555	5.94198	2.81594e-09	1.27367e-08	conserved hypothetical protein
AFUA_7G06523	115.951	0.530722	0.343255	1.54614	0.12207	0.183403	integral membrane protein
AFUA_6G13765	289.41	0.530202	0.183376	2.89134	0.003836	0.00822729	PHD finger protein
AFUA_2G17960	6.79103	0.528334	0.679756	0.777241	0.437016	0.537775	NADPH dehydrogenase Oye3, putative
AFUA_5G02970	5684.29	0.527598	0.0753828	6.99891	2.57953e-12	1.44673e-11	LCCL domain protein
AFUA_2G11670	1689.27	0.526745	0.0938607	5.61199	2.00014e-08	8.45572e-08	conserved hypothetical protein
AFUA_4G07410	462.572	0.526182	0.148077	3.55345	0.00038022	0.000961365	epoxide hydrolase, putative
AFUA_1G16920	192.064	0.526085	0.193489	2.71893	0.00654926	0.0133741	beta-xylosidase XylA
AFUA_1G10090	2179.34	0.526085	0.0932937	5.63901	1.71028e-08	7.29843e-08	hypothetical protein
AFUA_5G07340	13486.5	0.526049	0.286733	1.83463	0.0665604	0.108245	DnaJ domain protein Psi, putative
AFUA_6G12680	7828.33	0.525816	0.102384	5.13572	2.8106e-07	1.05586e-06	HIT domain protein
AFUA_4G10350	126342	0.525626	0.0774889	6.78324	1.17511e-11	6.33294e-11	polyubiquitin UbiD/Ubi4, putative
AFUA_6G12040	323.439	0.525184	0.205734	2.55273	0.0106882	0.0209146	MFS sugar permease, putative
AFUA_6G10040	1080.99	0.524914	0.137094	3.82887	0.000128731	0.000349653	fructosyl amine
AFUA_6G02200	2477.93	0.524696	0.0985726	5.32294	1.02105e-07	4.00504e-07	C2HC5 finger protein
AFUA_5G05720	2317.53	0.524688	0.0766441	6.84577	7.60644e-12	4.1439e-11	negative regulation of gluconeogenesis, putative
AFUA_5G07470	3685.79	0.524603	0.0941385	5.57268	2.50855e-08	1.04885e-07	oxidoreductase, short-chain dehydrogenase/reductase family
AFUA_2G02740	827.828	0.524433	0.182608	2.8719	0.00408013	0.00871161	hypothetical protein
AFUA_4G04230	5618	0.524362	0.0849583	6.17199	6.74344e-10	3.19599e-09	hypothetical protein
AFUA_4G02900	6869.42	0.524195	0.0665403	7.87786	3.33045e-15	2.22779e-14	sensor histidine kinase/response regulator, putative
AFUA_6G07710	629.631	0.524188	0.180107	2.91042	0.00360944	0.00777467	mitochondrial dicarboxylate carrier protein, putative
AFUA_2G17110	68175.3	0.523971	0.0587071	8.92518	4.44969e-19	3.56275e-18	cell division control protein Cdc48
AFUA_1G02120	1647.66	0.523693	0.119856	4.36936	1.24613e-05	3.94319e-05	F-box domain protein
AFUA_4G10210	5870.49	0.523261	0.085319	6.13299	8.62421e-10	4.04305e-09	phospholipid-transporting ATPase (DRS2), putative
AFUA_5G08810	3608.38	0.522493	0.120499	4.33607	1.45053e-05	4.53566e-05	epoxide hydrolase, putative
AFUA_2G00410	8.91216	0.521592	0.685416	0.760986	0.446665	0.546778	amidase family protein
AFUA_3G00360	597.999	0.521254	0.126702	4.11402	3.88823e-05	0.000113765	riboflavin biosynthesis protein Rib7, putative
AFUA_8G00570	162.154	0.520896	0.697048	0.747289	0.454889	0.553666	alpha/beta hydrolase, putative
AFUA_4G02730	252.648	0.519644	0.21706	2.39401	0.0166652	0.0313776	O-methylsterigmatocystin oxidoreductase, putative
AFUA_1G04100	963.276	0.519485	0.103195	5.03402	4.803e-07	1.76531e-06	conserved hypothetical protein
AFUA_1G15200	17636.5	0.519402	0.0761843	6.81771	9.2506e-12	5.01663e-11	Hsp70 family protein
AFUA_3G14820	8.07473	0.519285	0.696584	0.745473	0.455986	0.554718	4-hydroxyphenylpyruvate dioxygenase, putative
AFUA_4G00460	985.208	0.519184	0.141263	3.67529	0.000237579	0.000620073	chlorohydrolase family protein, putative
AFUA_6G11970	5.69229	0.518857	0.697861	0.743495	0.457182	0.556102	WSC domain protein, putative
AFUA_5G10740	8204.6	0.518776	0.0666828	7.77975	7.26697e-15	4.79691e-14	20S proteasome maturation protein Ump1, putative
AFUA_4G10330	3523.98	0.518566	0.0765318	6.77583	1.23695e-11	6.65114e-11	CaaX farnesyltransferase beta subunit Ram1
AFUA_4G04745	2747.94	0.518185	0.0858952	6.03276	1.61184e-09	7.40312e-09	replication fork protection component Swi3, putative
AFUA_8G06610	15.8808	0.518085	0.530918	0.97583	0.329149	0.427188	MFS transporter, putative
AFUA_6G10610	4137.65	0.517749	0.0818594	6.32485	2.53472e-10	1.23706e-09	ribose 5-phosphate isomerase A
AFUA_2G13320	2815.31	0.515935	0.0841879	6.12838	8.87807e-10	4.15796e-09	mitochondrial membrane fission protein (Fis1), putative
AFUA_2G16980	918.689	0.515362	0.111153	4.63652	3.54332e-06	1.19603e-05	conserved hypothetical protein
AFUA_1G06110	4438.03	0.515262	0.0908591	5.671	1.41967e-08	6.10485e-08	conserved hypothetical protein
AFUA_6G13510	7101.33	0.51423	0.0919877	5.5902	2.26806e-08	9.54171e-08	conserved hypothetical protein
AFUA_6G13286	3.43313	0.514163	0.750211	0.685358	0.493118	0.5897	#N/A
AFUA_4G01280	383.895	0.514057	0.206283	2.49199	0.0127028	0.0244841	hypothetical protein
AFUA_6G01840	4735.06	0.513868	0.130624	3.93396	8.3556e-05	0.00023328	C6 transcription factor, putative
AFUA_4G09290	13.1668	0.513724	0.557161	0.922039	0.356508	0.454694	hypothetical protein
AFUA_8G07120	41.95	0.513665	0.367739	1.39682	0.162468	0.235256	beta-1,6-glucanase Neg1, putative
AFUA_3G02090	14.153	0.513323	0.63722	0.805566	0.420493	0.521477	beta-xylosidase, putative
AFUA_5G00310	348.631	0.512727	0.188497	2.72009	0.00652651	0.0133334	flavin-containing monooxygenase, putative
AFUA_1G14400	2237.68	0.512678	0.0958878	5.34664	8.96032e-08	3.53507e-07	hydroxyisocaproate dehydrogenase, putative
AFUA_1G05130	16806.4	0.512283	0.0700748	7.31052	2.66116e-13	1.59502e-12	PH domain protein
AFUA_6G10120	3492.44	0.512224	0.333513	1.53585	0.124576	0.186756	zinc-binding oxidoreductase ToxD, putative
AFUA_2G00870	219.276	0.512201	0.258143	1.98417	0.0472364	0.0797178	conserved hypothetical protein
AFUA_5G09050	5663.95	0.511813	0.106636	4.79963	1.58961e-06	5.59185e-06	conserved hypothetical protein
AFUA_1G12440	612.646	0.511714	0.116572	4.38968	1.13518e-05	3.60649e-05	isoflavone reductase family protein CipA, putative
AFUA_3G04150	2804.34	0.511566	0.084889	6.0263	1.67755e-09	7.69747e-09	mitochondrial enoyl reductase, putative
AFUA_4G11460	5164.78	0.511303	0.0941633	5.42996	5.63657e-08	2.26415e-07	aminotransferase, classes I and II, putative
AFUA_2G13025	60.7599	0.511036	0.331007	1.54388	0.122617	0.184081	conserved hypothetical protein
AFUA_8G00630	0.984065	0.510909	0.62883	0.812476	0.416518	0.517763	conserved hypothetical protein
AFUA_1G09757	508.015	0.510657	0.138945	3.67525	0.000237612	0.000620073	cytochrome c oxidase assembly protein Cox19, putative
AFUA_6G05270	861.965	0.51062	0.131473	3.88383	0.000102823	0.000283494	conserved hypothetical protein
AFUA_3G11930	1959.47	0.510516	0.0836426	6.10354	1.03743e-09	4.82646e-09	NAD binding Rossmann fold oxidoreductase, putative
AFUA_5G09200	4094.64	0.508913	0.0688159	7.39528	1.41108e-13	8.62e-13	ubiquitin conjugating enzyme (UbcC), putative
AFUA_4G06220	2575.64	0.508735	0.359282	1.41598	0.156782	0.228134	conserved hypothetical protein
AFUA_8G05000	1229.45	0.508616	0.112681	4.51377	6.36863e-06	2.08388e-05	bis(5'-nucleosyl)-tetraphosphatase, putative
AFUA_5G02310	1340	0.508095	0.117338	4.33018	1.48987e-05	4.65255e-05	alpha/beta hydrolase, putative
AFUA_2G17320	2352.32	0.507906	0.103258	4.91878	8.70831e-07	3.12778e-06	conserved hypothetical protein
AFUA_5G13680	1.71125	0.507869	0.713427	0.711873	0.476544	0.574073	hypothetical protein
AFUA_2G15510	3017.91	0.507704	0.0949468	5.34725	8.93013e-08	3.52462e-07	DUF866 domain protein
AFUA_1G15280	1874.41	0.507372	0.100381	5.05447	4.31599e-07	1.59618e-06	polysaccharide deacetylase family protein
AFUA_5G01220	1.45142	0.507362	0.668049	0.759468	0.447573	0.547432	hypothetical protein
AFUA_2G17440	185.231	0.507299	0.260713	1.94581	0.0516773	0.0862527	2-amino-3-carboxymuconate-6-semialdehyde decarboxylase, putative
AFUA_3G01540	6.20385	0.506614	0.721826	0.70185	0.482773	0.579961	MFS monocarboxylate transporter, putative
AFUA_4G07940	650.934	0.506342	0.114704	4.41435	1.01314e-05	3.23281e-05	oxidoreductase, 2-nitropropane dioxygenase family, putative
AFUA_1G15270	46884.9	0.505757	0.470899	1.07402	0.282812	0.376239	heat shock protein Hsp98/Hsp104/ClpA, putative
AFUA_2G09550	2530.58	0.504592	0.0907511	5.56018	2.69498e-08	1.11942e-07	biotin apo-protein ligase, putative
AFUA_1G02980	10620.2	0.504483	0.0716771	7.03827	1.94647e-12	1.10339e-11	6-phosphogluconolactonase, putative
AFUA_8G01570	3698.93	0.503163	0.0761565	6.60696	3.92286e-11	2.02795e-10	ADP-ribosylglycohydrolase family protein
AFUA_4G06430	11.7873	0.502901	0.623194	0.806974	0.419681	0.520742	hypothetical protein
AFUA_4G03780	286.3	0.502891	0.212272	2.36909	0.017832	0.0333303	rhamnogalacturonase B, putative
AFUA_1G11180	15377.6	0.502646	0.304822	1.64898	0.0991519	0.153091	heat shock protein/chaperonin HSP78, putative
AFUA_6G13050	4182.2	0.502196	0.0801889	6.26267	3.78439e-10	1.82172e-09	meiosis specific protein Hop1, putative
AFUA_1G17220	85.544	0.50125	0.278162	1.80201	0.0715446	0.115266	extracellular polygalacturonase, putative
AFUA_5G09460	1695.65	0.501236	0.101473	4.93962	7.82748e-07	2.82026e-06	ABC transporter, putative
AFUA_3G08610	5200.98	0.501193	0.105176	4.7653	1.88577e-06	6.57112e-06	DUF124 domain protein
AFUA_1G15290	750.883	0.50116	0.141071	3.55253	0.000381545	0.000964457	conserved hypothetical protein
AFUA_3G10390	3339.56	0.500672	0.0746292	6.7088	1.96235e-11	1.03699e-10	conserved hypothetical protein
AFUA_2G12060	5276.77	0.50039	0.0681409	7.34347	2.08129e-13	1.25697e-12	F-box and WD repeat-containing protein
AFUA_8G06870	433.381	0.500198	0.173269	2.88683	0.00389139	0.0083367	MFS sugar transporter, putative
AFUA_5G12866	1.60863	0.500195	0.724855	0.690062	0.490155	0.58703	#N/A
AFUA_6G07270	3682.42	0.500146	0.0713127	7.01342	2.32559e-12	1.31126e-11	long-chain fatty acid transporter, putative
AFUA_2G13190	511.638	0.500027	0.144674	3.45624	0.000547777	0.00135126	xylosidase
AFUA_5G09780	2252.33	0.499351	0.0914563	5.45999	4.76159e-08	1.92569e-07	MFS multidrug transporter, putative
AFUA_5G09895	0.699314	0.499302	0.535719	0.932021	0.351326	0.44953	#N/A
AFUA_3G09340	1602.48	0.498643	0.107567	4.63566	3.558e-06	1.20013e-05	PDCD2_C domain protein, putative
AFUA_7G00486	0.717779	0.498288	0.535137	0.931141	0.351781	0.450052	#N/A
AFUA_7G00470	1259.74	0.498274	0.100047	4.9804	6.34539e-07	2.3046e-06	hypothetical protein
AFUA_8G02100	199.879	0.498208	0.231591	2.15124	0.0314572	0.0554216	beta-glucosidase, putative
AFUA_7G01310	3083.65	0.498124	0.083622	5.95685	2.57142e-09	1.16529e-08	C6 transcription factor, putative
AFUA_2G15150	141.307	0.497885	0.207678	2.39739	0.0165121	0.0311263	choline transport protein, putative
AFUA_2G16290	3427.11	0.49754	0.0727677	6.83738	8.06571e-12	4.38406e-11	DnaJ domain protein (Mas5), putative
AFUA_8G00660	5.52453	0.497401	0.712236	0.698365	0.484949	0.581988	solute transporter, putative
AFUA_6G03080	1192.13	0.496501	0.11493	4.32002	1.56018e-05	4.85436e-05	ABC multidrug transporter, putative
AFUA_3G15000	787.184	0.496378	0.131709	3.76875	0.000164068	0.000438253	DUF895 domain membrane protein
AFUA_6G12800	1086.96	0.496259	0.0933254	5.31751	1.05197e-07	4.12122e-07	uroporphyrinogen-III synthase (UroS), putative
AFUA_7G03860	1449.08	0.495369	0.106683	4.64336	3.42791e-06	1.15872e-05	DNA-directed RNA polymerase II subunit RPB11a, putative
AFUA_2G10700	1194.94	0.495338	0.107038	4.62769	3.69774e-06	1.2433e-05	alpha-tubulin suppressor protein Aats1, putative
AFUA_8G02350	1264.53	0.495108	0.115723	4.2784	1.88244e-05	5.79661e-05	PKS-like enzyme, putative
AFUA_7G04530	361.747	0.495021	0.162766	3.0413	0.00235555	0.00523016	alcohol dehydrogenase, zinc-containing
AFUA_5G09720	1462.92	0.494777	0.164323	3.01099	0.00260394	0.00573083	flavin containing polyamine oxidase, putative
AFUA_6G08270	14323.7	0.494378	0.10225	4.83501	1.3314e-06	4.70614e-06	hypothetical protein
AFUA_3G11920	949.754	0.493927	0.106381	4.64301	3.43367e-06	1.16025e-05	dihydrodipicolinate synthetase family protein
AFUA_1G04380	1889.68	0.493755	0.0949203	5.20179	1.97377e-07	7.50681e-07	F-box domain protein
AFUA_6G07070	433.713	0.493511	0.163886	3.01131	0.00260122	0.00572617	cellobiohydrolase celD
AFUA_5G05690	1572.32	0.493496	0.100751	4.89819	9.67229e-07	3.46588e-06	chorismate mutase/prephenate dehydratase
AFUA_3G09510	28.4301	0.493366	0.430166	1.14692	0.251415	0.341881	3-oxoacyl-(acyl-carrier-protein) reductase
AFUA_8G01000	3.82028	0.493299	0.750308	0.657462	0.510884	0.605518	ankyrin repeat protein
AFUA_2G01800	188.841	0.492838	0.24532	2.00896	0.0445419	0.0757116	hypothetical pathogenicity factor
AFUA_8G06880	915.149	0.492481	0.132701	3.7112	0.000206281	0.000543831	pectin methylesterase, putative
AFUA_7G06810	1.00973	0.492324	0.632781	0.778032	0.43655	0.537328	L-amino acid oxidase LaoA
AFUA_2G14160	9245.93	0.491824	0.066286	7.41972	1.17364e-13	7.19307e-13	autophagy protein Atg20, putative
AFUA_7G04630	68.1626	0.491589	0.301003	1.63317	0.102433	0.157432	hypothetical protein
AFUA_2G17360	1794.4	0.491483	0.10274	4.78374	1.72061e-06	6.0237e-06	MFS monocarboxylate transporter (Mct), putative
AFUA_8G00490	74.7475	0.491097	0.518546	0.947066	0.343605	0.442031	PKS-like enzyme, putative
AFUA_2G08810	1318.4	0.490999	0.105174	4.66845	3.03479e-06	1.03318e-05	conserved hypothetical protein
AFUA_6G02080	1319.31	0.490338	0.105794	4.63483	3.57223e-06	1.20408e-05	hypothetical protein
AFUA_4G04415	133.87	0.489856	0.226287	2.16476	0.0304064	0.0538294	IBR domain protein
AFUA_3G12400	6245.24	0.489368	0.0734483	6.66275	2.68751e-11	1.40459e-10	G protein complex alpha subunit GanA
AFUA_2G12170	374.381	0.489257	0.148952	3.28466	0.00102104	0.00240459	conserved hypothetical protein
AFUA_1G04410	2460.85	0.489128	0.0978506	4.99872	5.77126e-07	2.1025e-06	conserved hypothetical protein
AFUA_4G11040	471.32	0.489005	0.145033	3.37168	0.000747101	0.00180174	SET domain protein
AFUA_4G09850	97.1905	0.488926	0.275012	1.77783	0.0754313	0.120766	hypothetical protein
AFUA_4G13740	16420.5	0.488915	0.0701141	6.97313	3.09959e-12	1.7272e-11	metal homeostatis protein bsd2
AFUA_4G10340	28931.8	0.488838	0.0674635	7.24596	4.29372e-13	2.53048e-12	C6 finger domain protein, putative
AFUA_2G01290	1072.48	0.488132	0.109615	4.45316	8.46148e-06	2.72279e-05	polyketide synthase, putative
AFUA_7G04020	417.028	0.488034	0.181229	2.69291	0.00708319	0.0143841	lipase, putative
AFUA_3G01330	3340.27	0.48724	0.0976242	4.99098	6.00747e-07	2.18604e-06	class II aldolase/adducin domain protein
AFUA_3G07400	4.53357	0.486584	0.730925	0.66571	0.505597	0.600929	conserved hypothetical protein
AFUA_4G11380	1097.71	0.486235	0.114891	4.23215	2.31464e-05	7.04089e-05	hypothetical protein
AFUA_1G01760	3940.01	0.486103	0.0762349	6.37638	1.81327e-10	8.93668e-10	integral membrane protein
AFUA_4G11970	495.817	0.485958	0.144134	3.37156	0.00074744	0.00180174	metallothionein-I gene transcription activator
AFUA_2G02680	12269.9	0.485404	0.0659042	7.36529	1.76767e-13	1.07233e-12	mitochondrial inner membrane AAA protease Yta12, putative
AFUA_5G14130	37.4189	0.485338	0.431994	1.12348	0.261233	0.352561	NmrA-like family protein
AFUA_2G14560	127.893	0.485185	0.241036	2.01291	0.0441237	0.0750463	dihydrodipicolinate synthetase family protein
AFUA_1G03080	3255.11	0.485134	0.0806294	6.01683	1.77862e-09	8.14943e-09	ribosomal protein/carboxylic ester hydrolase (Ppe1), putative
AFUA_4G03840	4593.55	0.48486	0.0717988	6.75304	1.44777e-11	7.7193e-11	DNA repair protein Rhp26/Rad26, putative
AFUA_1G04780	6342.83	0.484781	0.0827531	5.85816	4.68014e-09	2.08708e-08	peroxisomal ABC transporter (PXA1), putative
AFUA_1G15210	1119.14	0.484308	0.124076	3.90331	9.48859e-05	0.000262752	conserved hypothetical protein
AFUA_2G01850	5870.51	0.484195	0.091995	5.26327	1.41514e-07	5.44752e-07	phytanoyl-CoA dioxygenase family protein
AFUA_2G02620	7807.06	0.483935	0.0660105	7.33119	2.28119e-13	1.37334e-12	Ku family DNA helicase, putative
AFUA_6G09740	586.452	0.483913	0.207416	2.33306	0.0196451	0.0364542	thioredoxin reductase GliT
AFUA_5G13640	2614.04	0.483812	0.0970485	4.98526	6.18775e-07	2.25078e-06	thioredoxin, putative
AFUA_5G09020	14323.5	0.483667	0.086078	5.61894	1.92134e-08	8.14427e-08	ER membrane protein Wsc4, putative
AFUA_4G11840	2451.17	0.483151	0.0848196	5.69622	1.22496e-08	5.28905e-08	glyoxylate reductase
AFUA_2G05230	1722.1	0.482934	0.127831	3.77791	0.000158151	0.000423297	conserved hypothetical protein
AFUA_2G08750	1918.41	0.482896	0.0857862	5.62907	1.81187e-08	7.71464e-08	mitochondrial inner membrane nuclease Nuc1, putative
AFUA_3G10670	693.549	0.482556	0.129188	3.73529	0.000187501	0.000497076	conserved hypothetical protein
AFUA_6G14240	5188.29	0.482225	0.0968978	4.97664	6.46979e-07	2.34619e-06	calcium sensor (NCS-1), putative
AFUA_7G05410	386.595	0.482177	0.149768	3.21949	0.00128417	0.0029771	thiamine pyrophosphokinase Thi80, putative
AFUA_8G04900	1536.28	0.481995	0.0986588	4.88547	1.03181e-06	3.69109e-06	conserved hypothetical protein
AFUA_1G16690	2852.02	0.481963	0.0952647	5.0592	4.21029e-07	1.56012e-06	MFS transporter, putative
AFUA_1G16860	210.506	0.481597	0.212487	2.26648	0.0234221	0.0425093	conserved hypothetical protein
AFUA_5G12325	6372.49	0.48157	0.0976315	4.93253	8.1172e-07	2.92133e-06	conserved hypothetical protein
AFUA_2G05190	2382.78	0.481561	0.0835273	5.76531	8.15055e-09	3.56451e-08	MFS monosaccharide transporter, putative
AFUA_6G11700	4.27893	0.48099	0.750387	0.640989	0.52153	0.615941	hypothetical protein
AFUA_4G07960	120.591	0.48097	0.258126	1.86332	0.0624175	0.102241	hypothetical protein
AFUA_5G12864	9.56609	0.480689	0.666186	0.721554	0.470569	0.568736	#N/A
AFUA_4G10160	1008.99	0.480657	0.115348	4.16701	3.08617e-05	9.18799e-05	C6 transcription factor (AmyR), putative
AFUA_3G07240	2685.69	0.480613	0.0920054	5.22375	1.75336e-07	6.69797e-07	multidomain presynaptic cytomatrix related protein
AFUA_1G07040	1247.94	0.480023	0.133761	3.58867	0.000332369	0.000848041	fructosamine-3-kinase, putative
AFUA_1G05270	1648.66	0.479568	0.0950447	5.0457	4.51853e-07	1.66525e-06	conserved hypothetical protein
[truncated: 7,515 more rows]

## Sheet: Table S2
Up-regulated ≥ 2FC in the Tet-eneA strain
GeneID	Base mean	log2(FC)	StdErr	P-adj	annotation
AFUA_1G00100	140.43	4.08028	0.376259	2.29018e-26	MFS monocarboxylate transporter, putative
AFUA_1G00420	237.707	1.05077	0.215668	3.92923e-06	carboxypeptidase S1, putative
AFUA_1G01120	78.6802	2.60841	0.338578	8.56733e-14	pectate lyase, putative
AFUA_1G01160	12115.5	5.87603	0.145865	0	5'-nucleotidase, putative
AFUA_1G01190	236.446	2.9237	0.712308	0.00011813	conserved hypothetical protein
AFUA_1G01200	52.5299	5.52446	0.577553	9.919e-21	alpha-galactosidase
AFUA_1G01300	21.0332	2.09768	0.599316	0.00116102	GPI anchored protein, putative
AFUA_1G01360	486.322	1.50013	0.173777	4.56735e-17	conserved hypothetical protein
AFUA_1G01370	297.527	2.17537	0.216169	7.65201e-23	glutathione S-transferase, putative
AFUA_1G01460	107.64	1.18214	0.25022	7.97518e-06	Zn-dependent hydrolases of the beta-lactamase fold, putative
AFUA_1G01530	8100.95	4.45068	0.0888413	0	GrpB domain protein
AFUA_1G01540	575.982	3.73192	0.146773	6.37821e-141	endonuclease/exonuclease/phosphatase family protein
AFUA_1G01550	543.258	3.11442	0.152912	1.10249e-90	high affinity zinc ion transporter, putative
AFUA_1G01560	4245.27	3.72539	0.0951498	0	C6 finger domain protein, putative
AFUA_1G01610	817.296	1.31172	0.153469	9.50509e-17	conserved hypothetical protein
AFUA_1G01660	2227.92	1.87042	0.100123	1.98418e-76	alpha-L-rhamnosidase A, putative
AFUA_1G01670	1201.52	2.27286	0.121887	3.73079e-76	formaldehyde dehydrogenase, putative
AFUA_1G01680	21047.2	3.13508	0.0865637	2.9986e-285	branched-chain amino acid aminotransferase
AFUA_1G01812	1737.99	2.94633	0.111656	9.84294e-152	MFS transporter, putative
AFUA_1G01820	51.6039	2.82095	0.488186	3.31105e-08	conserved hypothetical protein
AFUA_1G01920	733.422	3.42345	0.148608	8.38571e-116	plasma membrane protein Pth11-like, putative
AFUA_1G01940	1622.47	1.09894	0.102313	6.95287e-26	conserved hypothetical protein
AFUA_1G02080	3712.04	1.04132	0.0825778	2.55164e-35	conserved hypothetical protein
AFUA_1G02090	3388.66	1.43263	0.0888892	4.15023e-57	quinone oxidoreductase, putative
AFUA_1G02636	19.0975	1.77205	0.615504	0.0085306	#N/A
AFUA_1G02950	413.023	1.03748	0.225211	1.36728e-05	RNA binding protein
AFUA_1G02960	52.1249	1.47644	0.386519	0.000361894	conserved hypothetical protein
AFUA_1G02970	13703.5	4.65683	0.105597	0	salicylate hydroxylase, putative
AFUA_1G03290	4.86997	1.7189	0.74488	0.0386895	Myo-inositol transporter 1
AFUA_1G03320	13.5762	1.60637	0.644291	0.0244037	hypothetical protein
AFUA_1G03800	1732.43	1.13421	0.127222	3.88775e-18	C6 transcription factor, putative
AFUA_1G03880	8511.63	1.11049	0.0834726	3.35086e-39	conserved hypothetical protein
AFUA_1G04310	598.116	1.0498	0.142605	1.10187e-12	hypothetical protein
AFUA_1G04390	6343.81	1.09444	0.0868218	2.69926e-35	cytochrome P450 monooxygenase, putative
AFUA_1G04440	4539.46	1.53722	0.0909651	1.07689e-62	proline utilization protein PrnX-like, putative
AFUA_1G04540	13457.1	1.13476	0.0800127	2.01465e-44	NADH-cytochrome b5 reductase, putative
AFUA_1G04750	2170.31	1.06838	0.307306	0.00125956	cyclin (Pcl1), putative
AFUA_1G04870	56820.9	1.19977	0.102971	2.77291e-30	urea transporter (Dur3), putative
AFUA_1G05010	1237.26	2.98906	0.150678	4.52183e-86	MFS multidrug transporter, putative
AFUA_1G05350	320.541	1.14358	0.184168	2.5354e-09	conserved hypothetical protein
AFUA_1G05680	3331.99	1.08374	0.127391	1.32722e-16	hypothetical protein
AFUA_1G05730	6358.47	1.37023	0.0938096	4.51962e-47	vacuolar sorting receptor (Mrl1), putative
AFUA_1G05780	1637.89	4.00234	0.101521	0	conserved hypothetical protein
AFUA_1G05860	290.437	1.80129	0.203101	5.82857e-18	conserved hypothetical protein
AFUA_1G05950	1883.71	1.23294	0.0912068	1.9123e-40	integral membrane protein
AFUA_1G06000	864.15	1.73557	0.170828	2.91677e-23	Ser/Thr protein phosphatase family protein
AFUA_1G06040	3595.2	1.78924	0.0789358	3.88337e-112	sterol o-acyltransferase (APE2), putaitve
AFUA_1G06510	2701.66	1.2792	0.0799721	2.90789e-56	conserved hypothetical protein
AFUA_1G06600	6181.67	1.05506	0.106458	3.49359e-22	60S ribosome biogenesis protein Rrp14, putative
AFUA_1G06910	346.087	1.00739	0.171578	1.93473e-08	arabinogalactan endo-1,4-beta-galactosidase GalA
AFUA_1G07650	5621.08	1.15327	0.0901285	2.43114e-36	ketoreductase, putative
AFUA_1G09754	1632.18	1.54	0.096594	6.73885e-56	DUF636 domain protein
AFUA_1G09930	19335.1	2.07385	0.0827072	4.54649e-137	glycerol dehydrogenase Gcy1, putative
AFUA_1G10130	55744.3	1.49314	0.13145	7.86619e-29	adenosylhomocysteinase
AFUA_1G10150	164.407	1.70285	0.318224	3.45621e-07	conserved hypothetical protein
AFUA_1G10180	105.761	1.44687	0.305684	7.65228e-06	conserved hypothetical protein
AFUA_1G10630	38370	1.68127	0.109008	2.24641e-52	S-adenosylmethionine synthetase
AFUA_1G10870	287.994	1.81736	0.175496	3.94396e-24	urea hydro-lyase/cyanamide hydratase, putative
AFUA_1G10980	992.094	1.20709	0.110503	9.75878e-27	sphingosine kinase (SphK), putative
AFUA_1G11260	19.1652	3.6554	0.628316	2.64073e-08	conserved hypothetical protein
AFUA_1G11270	109.17	1.83023	0.308549	1.34993e-08	conserved hypothetical protein
AFUA_1G11280	57.0429	1.73843	0.327963	4.50335e-07	oxidoreductase, putative
AFUA_1G11300	91.2316	1.38533	0.26723	8.22561e-07	methyltransferase, putative
AFUA_1G11310	110.861	4.12819	0.321572	1.42833e-36	AMP-binding enzyme domain protein
AFUA_1G11320	200.219	6.27335	0.403816	4.00788e-53	class II DAHP synthetase family protein
AFUA_1G11330	43.2491	1.79135	0.449924	0.000193729	lactonohydrolase, putative
AFUA_1G11590	365.686	1.18165	0.189078	1.97434e-09	quinate 5-dehydrogenase QutB, putative
AFUA_1G11740	852.976	1.50465	0.188119	8.60752e-15	conserved hypothetical protein
AFUA_1G11800	9125.81	1.81017	0.0784445	3.47427e-116	HLH transcription factor, putative
AFUA_1G11805	3487.28	1.41703	0.103712	2.69245e-41	#N/A
AFUA_1G11810	2410.51	1.10663	0.0963907	1.96844e-29	conserved hypothetical protein
AFUA_1G11820	349.121	1.25545	0.176602	6.70625e-12	MFS transporter, putative
AFUA_1G12400	787.316	2.68608	0.207086	2.58787e-37	conserved hypothetical protein
AFUA_1G12410	802.477	2.11933	0.205432	5.88336e-24	salicylate hydroxylase, putative
AFUA_1G12420	160.986	3.39315	0.305738	1.44718e-27	hypothetical protein
AFUA_1G12460	1830.56	2.13557	0.184897	8.89088e-30	oxidoreductase CipA-like, putative
AFUA_1G12500	93.4281	1.04305	0.262463	0.000199229	hypothetical protein
AFUA_1G12510	2896.56	2.90026	0.0898835	1.56751e-226	isoflavone reductase family protein
AFUA_1G12620	65923.1	5.38761	0.307774	3.30508e-67	MFS toxin efflux pump (AflT), putative
AFUA_1G12640	4217.08	1.1921	0.115436	5.2767e-24	zinc metalloproteinase, putative
AFUA_1G12650	2568.41	1.61695	0.0978988	6.28745e-60	3-ketoacyl-CoA ketothiolase (Kat1), putative
AFUA_1G13110	450.491	1.72964	0.20439	1.93196e-16	4-coumarate-CoA ligase, putative
AFUA_1G13250	3720.82	1.65361	0.0895532	1.07963e-74	1-phosphatidylinositol-4,5-bisphosphate phosphodiesterase Plc1, putative
AFUA_1G13270	500.813	1.01907	0.12735	8.37637e-15	6-hexanolactone hydrolase, putative
AFUA_1G13360	1620.53	2.51378	0.111676	1.33905e-110	C4-dicarboxylate transporter/malic acid transport protein, putative
AFUA_1G13370	19500.2	4.70082	0.0956003	0	aflatoxin B1-aldehyde reductase GliO-like, putative
AFUA_1G13440	2507.09	1.49266	0.0928836	8.78378e-57	amine oxidase
AFUA_1G13660	157362	8.72644	0.307097	7.74199e-176	phenol 2-monooxygenase, putative
AFUA_1G13670	6586.98	5.97907	0.277194	1.28803e-101	conserved hypothetical protein
AFUA_1G13760	9194.35	1.63034	0.0701901	1.04674e-117	cell wall anchored protein, putative
AFUA_1G13800	1177.32	2.09273	0.325412	6.33275e-10	MFS multidrug transporter, putative
AFUA_1G13810	38.2254	2.21226	0.46273	6.10796e-06	hypothetical protein
AFUA_1G14050	3564.97	4.37968	0.115505	0	F-box domain protein
AFUA_1G14060	2256.78	1.62523	0.102018	8.16551e-56	C2H2 finger domain protein, putative
AFUA_1G14300	16567.1	4.29885	0.137591	2.01917e-212	Fasciclin domain family protein
AFUA_1G14330	16153.9	1.07752	0.0744239	2.92268e-46	ABC transporter, putative
AFUA_1G14540	3545.29	3.37205	0.108148	1.46775e-211	oxidoreductase, short-chain dehydrogenase/reductase family
AFUA_1G14550	37139.7	8.04947	0.133982	0	Mn superoxide dismutase MnSOD
AFUA_1G14720	1656.91	1.04548	0.0919014	6.48566e-29	Kelch motif domain protein
AFUA_1G14850	6492.36	1.02207	0.0688561	1.40644e-48	acyl-CoA dehydrogenase, putative
AFUA_1G14860	586.099	1.29171	0.141529	5.82281e-19	bZIP transcription factor, putative
AFUA_1G14880	1118.79	2.52149	0.131378	1.2472e-80	N-acylethanolamine amidohydrolase, putative
AFUA_1G14890	1668.8	1.35879	0.0938422	2.87058e-46	cAMP-specific phosphodiesterase, putative
AFUA_1G15170	1122.61	1.04459	0.111448	6.0854e-20	acyl-CoA thioesterase II
AFUA_1G15350	10408.1	1.03245	0.101925	3.93976e-23	homoserine acetyltransferase family protein
AFUA_1G15430	31287.9	4.48012	0.0871589	0	lipase/esterase, putative
AFUA_1G15910	60236.7	9.45406	0.112002	0	C6 transcription factor RosA-like, putative
AFUA_1G15960	19241.9	1.9235	0.0828878	1.71094e-117	glutathione oxidoreductase Glr1, putative
AFUA_1G16556	324.97	2.08332	0.591164	0.00106672	phosphatase, putative
AFUA_1G16600	14257.7	4.52348	0.0801203	0	ribonuclease T2, putative
AFUA_1G16630	316.92	1.04931	0.189537	1.27848e-07	short chain dehydrogenase family protein
AFUA_1G17120	7493.99	2.75973	0.284616	2.83106e-21	translation elongation factor eEF-1B gamma subunit, putative
AFUA_1G17130	384.77	1.35414	0.184095	1.14896e-12	F-box domain protein
AFUA_1G17140	1404.35	1.01311	0.108743	1.02304e-19	voltage-gated K+ channel beta subunit (KCNAB), putative
AFUA_1G17180	55.6762	1.99378	0.391164	1.28692e-06	pyridine nucleotide-disulphide oxidoreductase AMID-like, putative
AFUA_1G17270	259.635	3.2261	0.248431	2.13008e-37	FRE family ferric-chelate reductase, putative
AFUA_1G17280	3597.76	1.65619	0.0822056	9.55306e-89	conserved hypothetical protein
AFUA_1G17440	55.2461	1.23613	0.407722	0.00538643	ABC drug exporter AbcA
AFUA_1G17480	3727.18	2.11797	0.108959	1.09894e-82	MFS transporter, putative
AFUA_1G17490	3696.29	1.75172	0.0977704	2.32056e-70	glucokinase regulator family protein, putative
AFUA_1G17610	12.4072	1.95281	0.625427	0.00407874	hypothetical protein
AFUA_1G17620	4148.25	4.70245	0.121372	0	TPR domain protein
AFUA_1G17640	35.4019	1.34346	0.48151	0.0109796	C6 transcription factor RegA
AFUA_2G00260	488.419	4.90152	0.208469	1.35316e-120	phenylacetaldoxime dehydratase family protein, putative
AFUA_2G00270	769.741	3.52133	0.169956	8.13231e-94	conserved hypothetical protein
AFUA_2G00340	472.618	1.04652	0.162804	6.44373e-10	diaminopropionate ammonia-lyase, putative
AFUA_2G00460	11.9909	2.11611	0.645881	0.00247191	short-chain dehydrogenase/reductase family protein, putative
AFUA_2G00470	101.771	1.93329	0.274916	1.14894e-11	C6 transcription factor, putative
AFUA_2G00510	7.21468	2.54606	0.72489	0.00111216	cellulose-binding GDSL lipase/acylhydrolase, putative
AFUA_2G00520	23.1675	2.42721	0.530327	1.56742e-05	conserved hypothetical protein
AFUA_2G00530	597.519	5.25706	0.215393	6.65536e-130	DUF1275 domain protein
AFUA_2G00540	2579.7	7.94962	0.199871	0	carboxyphosphonoenolpyruvate phosphonomutase, putative
AFUA_2G00550	17.5151	1.67616	0.616753	0.0134204	conserved hypothetical protein
AFUA_2G00560	27.3303	2.91461	0.564479	9.14845e-07	hypothetical protein
AFUA_2G00570	1376.12	1.40275	0.147627	1.80717e-20	GNAT family acetyltransferase, putative
AFUA_2G00580	1056.23	3.15676	0.641783	3.12778e-06	hypothetical protein
AFUA_2G00590	5459.92	1.87131	0.634115	0.00688386	glutathione S-transferase, putative
AFUA_2G00600	206.542	2.38609	0.749271	0.00333822	conserved hypothetical protein
AFUA_2G00620	73.3944	4.79528	0.462914	3.81817e-24	GDSL-like lipase/acylhydrolase domain protein
AFUA_2G00690	236.161	1.13878	0.177832	7.51829e-10	glucan 1,4-alpha-glucosidase, putative
AFUA_2G00730	8199.11	1.67327	0.0778328	6.00763e-101	FAD binding domain protein
AFUA_2G00800	308.821	1.46566	0.16553	6.62141e-18	pectate lyase, putative
AFUA_2G00810	3702.85	1.99274	0.413527	5.09366e-06	purine nucleoside permease, putative
AFUA_2G00830	982.432	1.18494	0.109281	2.31979e-26	short chain dehydrogenase/reductase
AFUA_2G00940	1257.93	1.27599	0.0974448	5.21899e-38	hypothetical protein
AFUA_2G00960	341.025	1.33333	0.148147	1.83306e-18	NACHT domain protein
AFUA_2G00963	219.596	1.30124	0.199056	3.21234e-10	hypothetical protein
AFUA_2G00967	443.927	3.81385	0.192013	2.76588e-86	Cupin domain protein
AFUA_2G00980	566.353	4.81146	0.209964	1.359e-114	conserved hypothetical protein
AFUA_2G00990	688.117	2.69952	0.184329	2.58463e-47	glycerophosphoryl diester phosphodiesterase family protein
AFUA_2G01040	17386.1	1.02548	0.0785479	8.67016e-38	formaldehyde dehydrogenase
AFUA_2G01180	3916.35	3.18374	0.0878233	8.63271e-286	cellobiose dehydrogenase, putative
AFUA_2G01190	1741.43	1.47168	0.115393	4.16295e-36	Cu-dependent DNA-binding protein, putative
AFUA_2G01230	1918.62	1.04794	0.119399	1.30971e-17	dihydrodipicolinate synthetase family protein
AFUA_2G01310	1639.02	1.02953	0.108088	1.45633e-20	EF-hand calcium-binding domain protein, putative
AFUA_2G01340	44.6508	1.40284	0.417317	0.00186295	hypothetical protein
AFUA_2G01740	921.762	1.08886	0.113147	5.694e-21	sulfate transporter, putative
AFUA_2G02020	12357	1.24778	0.108031	8.88941e-30	formamidase FmdS
AFUA_2G02030	709.592	1.93459	0.124052	1.58923e-53	fructosyl amine
AFUA_2G02040	262.58	1.48875	0.190669	3.84651e-14	MFS transporter, putative
AFUA_2G02090	816.994	1.42738	0.118145	1.70072e-32	methylated-DNA-protein-cysteine methyltransferase
AFUA_2G02110	2327.78	1.6207	0.0947892	3.71838e-64	MFS monosaccharide transporter, putative
AFUA_2G02440	2797.23	1.26799	0.0857145	2.94946e-48	conserved hypothetical protein
AFUA_2G02485	52.9629	1.30171	0.366098	0.000954434	hypothetical protein
AFUA_2G02490	3637.69	2.23145	0.275278	3.65079e-15	conserved hypothetical protein
AFUA_2G02500	4058.5	4.5261	0.105733	0	conserved hypothetical protein
AFUA_2G02690	11178	1.11152	0.08341	2.49622e-39	fungal specific transcription factor, putative
AFUA_2G03130	52.1394	1.60297	0.370802	4.79428e-05	conserved hypothetical protein
AFUA_2G03280	1677.75	1.03762	0.0983767	5.39535e-25	bZIP transcription factor, putative
AFUA_2G03510	4454.39	1.06031	0.0842917	3.77414e-35	pheromone processing carboxypeptidase (Sxa2), putative
AFUA_2G03670	1395.01	3.24231	0.104036	2.2965e-211	hypothetical protein
AFUA_2G03730	71343.3	7.38145	0.240167	1.3718e-205	Ctr copper transporter family protein
AFUA_2G03780	1636.32	1.66991	0.0984053	3.26912e-63	conserved hypothetical protein
AFUA_2G04060	1216.52	1.78832	0.487877	0.000642217	NADH
AFUA_2G04150	6260.52	1.89867	0.0870382	6.54139e-104	C6 transcription factor, putative
AFUA_2G04160	207.957	1.0179	0.214673	7.35188e-06	hypothetical protein
AFUA_2G04190	10816.7	1.53956	0.124108	3.27696e-34	conserved hypothetical protein
AFUA_2G04290	4245.26	1.5853	0.10155	1.24007e-53	cytochrome P450 monooxygenase, putative
AFUA_2G04490	4388.41	2.15485	0.087255	5.55601e-133	D-3-phosphoglycerate dehydrogenase
AFUA_2G04510	1563.35	2.98483	0.140859	4.23504e-98	cysteine-binding protein FliY, putative
AFUA_2G04530	79.6502	1.44698	0.317489	1.7086e-05	hypothetical protein
AFUA_2G04533	39.7221	1.27442	0.375798	0.0016858	Bys1 family protein
AFUA_2G04710	37969	1.55867	0.0775204	2.13687e-88	cytochrome b5, putative
AFUA_2G04890	1242.79	2.17026	0.127106	5.56297e-64	TAM domain methyltransferase, putative
AFUA_2G04980	4409.47	1.00659	0.112944	3.98476e-18	tyrosine decarboxylase, putative
AFUA_2G05060	54459	3.51055	0.471366	5.86279e-13	alternative oxidase AlxA, putative
AFUA_2G05290	4514.83	5.88883	0.653822	1.72677e-18	isoflavone reductase family protein
AFUA_2G05300	64.044	6.36007	0.603273	5.66368e-25	hypothetical protein
AFUA_2G05310	1048.84	1.23127	0.109653	3.40095e-28	C6 transcription factor, putative
AFUA_2G05720	2641.18	3.16436	0.154742	2.07274e-91	conserved hypothetical protein
AFUA_2G05820	10733.4	2.11601	0.0797149	1.5599e-153	Riboflavin kinase, putative
AFUA_2G05840	1314.25	1.13294	0.0999417	1.02083e-28	MFS multidrug transporter, putative
AFUA_2G05980	1307.25	2.06402	0.150257	9.87589e-42	conserved hypothetical protein
AFUA_2G07620	15677.4	1.86693	0.0658824	7.08231e-175	cystathionine beta-synthase, putative
AFUA_2G07910	415.385	1.28183	0.196275	3.34258e-10	myo-inositol transporter
AFUA_2G08030	25.8798	1.20894	0.501624	0.0301873	hypothetical protein
AFUA_2G08110	2095.04	1.72172	0.0932357	1.0594e-74	hexokinase family protein
AFUA_2G08260	1223.42	1.41044	0.503825	0.0106891	FMN binding oxidoreductase, putative
AFUA_2G08280	1766.95	1.29088	0.16843	1.15979e-13	NADP-dependent malic enzyme MaeA
AFUA_2G08370	2019.45	1.16221	0.295692	0.000236076	glutathione S-transferase, putative
AFUA_2G09150	4248.21	1.6786	0.127121	1.2381e-38	adenosine deaminase
AFUA_2G09190	9901.39	1.4043	0.0706376	1.94023e-86	conserved hypothetical protein
AFUA_2G09282	872.502	1.43932	0.137896	1.68658e-24	conserved hypothetical protein
AFUA_2G09350	6967.09	2.01614	0.289137	1.72728e-11	endo-beta-1,6-glucanase, putative
AFUA_2G09520	1625.75	1.14298	0.103676	3.24511e-27	extracellular endoglucanase/cellulase, putative
AFUA_2G10130	1168.35	7.24563	0.247865	4.83999e-186	adhesin, putative
AFUA_2G10280	2789.03	1.31654	0.0806725	1.57245e-58	ketoreductase
AFUA_2G10480	200.21	1.26807	0.225382	7.83282e-08	conserved hypothetical protein
AFUA_2G10650	553.986	1.06747	0.144683	9.78914e-13	enoyl-CoA hydratase
AFUA_2G11020	1871.63	1.02606	0.125329	1.89274e-15	triosephosphate isomerase
AFUA_2G11300	8668.75	1.73331	0.118291	2.30671e-47	methylenetetrahydrofolate reductase, putative
AFUA_2G11580	33.076	1.81208	0.459625	0.00022578	MFS multidrug transporter, putative
AFUA_2G11600	1781.13	1.63636	0.0895361	3.47174e-73	6-phosphogluconate dehydrogenase family protein
AFUA_2G11610	18.6338	2.52805	0.571595	3.1151e-05	alpha-glucosidase/alpha-amylase, putative
AFUA_2G12550	1468.92	3.75164	0.132324	4.70851e-175	MFS multidrug transporter, putative
AFUA_2G12650	3015.19	3.70396	0.107401	1.06114e-258	DUF636 domain protein
AFUA_2G12680	1408.6	7.81494	0.254811	1.00725e-204	conserved hypothetical protein			sedB
AFUA_2G12690	155.325	6.61728	0.462558	3.47438e-45	hypothetical protein
AFUA_2G12700	9662.58	6.67288	0.337625	1.90814e-85	HET domain protein
AFUA_2G12730	1071.03	3.02661	0.745678	0.000142176	hypothetical protein
AFUA_2G12740	10061.7	6.71686	0.611752	5.29164e-27	methyltransferase, putative
AFUA_2G12760	299.304	7.83731	0.469188	2.85096e-61	conserved hypothetical protein
AFUA_2G12780	9701.25	1.50294	0.0647066	1.05657e-117	von Willebrand domain protein
AFUA_2G13020	2284.96	1.90843	0.111316	1.69349e-64	mitochondrial dicarboxylate carrier, putative
AFUA_2G13260	3264.1	1.02536	0.0824632	2.28202e-34	transcriptional regulator Medusa
AFUA_2G13270	3567.21	1.10452	0.102071	2.93924e-26	alcohol dehydrogenase, putative
AFUA_2G13295	2273.94	1.43484	0.476727	0.0057497	aminotransferase family protein (LolT), putative
AFUA_2G13300	539.846	1.29578	0.244733	4.6426e-07	conserved hypothetical protein
AFUA_2G13580	2432.81	1.23315	0.0903587	3.33894e-41	conserved hypothetical protein
AFUA_2G13615	97.4482	1.8487	0.30693	7.83896e-09	IQ calmodulin-binding motif protein
AFUA_2G14410	779.788	2.45388	0.14432	1.86325e-63	dioxygenase, putative
AFUA_2G14470	492.152	1.70641	0.147954	1.07794e-29	oxidoreductase, FAD-binding, putative
AFUA_2G14480	335.69	4.07449	0.208734	2.26249e-83	oxidoreductase, FAD-binding, putative
AFUA_2G14525	441.252	1.45033	0.207614	1.58506e-11	conserved hypothetical protein
AFUA_2G14610	2312.07	1.14886	0.101484	1.21128e-28	oxalate decarboxylase, putative
AFUA_2G14620	25948.9	1.2803	0.0886365	4.76274e-46	conserved hypothetical protein
AFUA_2G14850	763.633	1.22124	0.114085	1.02315e-25	enoyl-CoA hydratase/isomerase family protein
AFUA_2G15040	1648.58	1.49436	0.101475	7.87939e-48	ubiquitin conjugating enzyme, putative
AFUA_2G15130	12006.3	1.25592	0.0908127	2.75271e-42	ABC multidrug transporter, putative
AFUA_2G15340	128.911	1.26475	0.238449	4.42594e-07	AflR-like C6 transcription factor, putative
AFUA_2G15360	116.454	1.55682	0.266323	2.24468e-08	conserved hypothetical protein
AFUA_2G15370	4487.93	1.23361	0.0838219	9.03981e-48	MFS transporter family protein, putative
AFUA_2G15430	948.664	1.00575	0.161266	2.14083e-09	sorbitol/xylulose reductase Sou1-like, putative
AFUA_2G15770	6453.1	1.25368	0.0761193	1.34824e-59	cell wall biogenesis protein/glutathione transferase (Gto1), putative
AFUA_2G15920	63.7596	1.49595	0.352709	6.78107e-05	hypothetical protein
AFUA_2G15930	1400.26	1.27691	0.13598	5.18337e-20	alcohol dehydrogenase, zinc-containing
AFUA_2G16190	1260.66	3.73867	0.118397	5.68095e-217	hypothetical protein
AFUA_2G16380	744.726	1.10403	0.126842	2.45812e-17	oxidoreductase family, NAD-binding Rossmann fold protein
AFUA_2G16610	4718.92	4.71393	0.104967	0	N,N-dimethylglycine oxidase
AFUA_2G16860	1863.03	1.73642	0.14257	5.23114e-33	MFS multidrug transporter, putative
AFUA_2G16985	15364.6	2.36976	0.0832027	1.19256e-176	integral membrane protein
AFUA_2G17160	58.2336	3.05541	0.397875	1.03217e-13	conserved hypothetical protein
AFUA_2G17230	6212.34	1.91259	0.0960989	1.26069e-86	NACHT domain protein
AFUA_2G17240	3802.9	2.47333	0.135597	6.66094e-73	C2H2 finger domain protein, putative
AFUA_2G17280	4.47215	2.14013	0.748618	0.00904574	hypothetical protein
AFUA_2G17290	13763.3	9.86099	0.399792	1.1817e-132	hypothetical protein
AFUA_2G17300	916.272	3.16175	0.180411	2.33534e-67	glutathione S-transferase
AFUA_2G17450	85.5901	1.11517	0.33395	0.0020021	3-hydroxyanthranilate 3,4-dioxygenase, putative
AFUA_2G17480	341.017	2.54894	0.227266	3.93422e-28	amino acid transporter, putative
AFUA_2G17490	547.815	1.00633	0.146477	3.5106e-11	flavin-binding monooxygenase, putative
AFUA_2G17500	5316.23	4.2251	0.284818	1.60866e-48	cyanide hydratase/nitrilase, putative
AFUA_2G17520	767.833	4.39442	0.224806	1.33548e-83	GNAT family N-acetyltransferase, putative
AFUA_2G17810	2112.78	1.9082	0.124673	1.36032e-51	RTA1 domain protein, putative
AFUA_2G17880	869.368	2.24472	0.168949	4.2129e-39	C6 finger domain protein, putative
AFUA_2G17890	65.9438	1.37984	0.367245	0.000458197	RTA1 domain protein, putative
AFUA_2G17930	695.238	1.84995	0.221664	5.11884e-16	integral membrane protein
AFUA_2G18050	46.6035	1.53385	0.430361	0.000926345	FAD binding oxidoreductase CpoX1
AFUA_3G00170	152.045	1.15582	0.252012	1.50155e-05	hypothetical protein
AFUA_3G00175	149.187	4.17645	0.346315	2.21333e-32	hypothetical protein
AFUA_3G00180	5742.29	2.07332	0.550224	0.000439213	short chain dehydrogenase (AtsC), putative
AFUA_3G00280	2304.37	2.77403	0.0950975	2.91947e-185	metallo-beta-lactamase domain protein, putative
AFUA_3G00290	818.592	4.49439	0.155902	5.84487e-181	3-hydroxyacyl-CoA dehydrogenase, putative
AFUA_3G00380	103.188	1.16465	0.31204	0.000502465	beta-galactosidase, putative
AFUA_3G00400	43.4896	2.67902	0.413621	4.73434e-10	hypothetical protein
AFUA_3G00460	3.69424	2.14298	0.748834	0.00896503	hypothetical protein
AFUA_3G00480	194.224	1.62323	0.231567	1.34531e-11	RTA1 domain protein, putative
AFUA_3G00560	627.953	1.67306	0.471492	0.000978491	conserved hypothetical protein
AFUA_3G00580	187.562	1.42901	0.216782	2.23834e-10	conserved hypothetical protein
AFUA_3G00760	370.175	2.0768	0.53834	0.000313192	GNAT family N-acetyltransferase, putative
AFUA_3G00765	81.7511	1.89754	0.316338	9.08728e-09	N-acetyltransferase, GNAT family, putative
AFUA_3G00920	14300	5.68741	0.09119	0	RTA1 domain protein, putative
AFUA_3G00930	5003.86	1.2173	0.0732374	1.12015e-60	C6 transcription factor, putative
AFUA_3G00940	150.275	1.48743	0.210512	9.10792e-12	hypothetical protein
AFUA_3G00950	33.1543	4.55617	0.562402	3.79296e-15	ankyrin repeat protein
AFUA_3G00960	13451.9	5.34872	0.531495	7.63956e-23	conserved hypothetical protein
AFUA_3G00970	11.6479	2.26523	0.673527	0.00185322	conserved hypothetical protein
AFUA_3G01150	772.897	1.48814	0.159618	9.62432e-20	GPI anchored cell wall protein, putative
AFUA_3G01230	8.31025	1.66031	0.664428	0.0240587	MFS sugar transporte, putative
AFUA_3G01240	10326.5	8.48186	0.375696	2.97974e-111	hypothetical protein
AFUA_3G01250	625.092	1.92085	0.147419	1.20367e-37	short-chain dehydrogenase/reductase family protein, putative
AFUA_3G01260	1016.71	2.73961	0.160201	3.54168e-64	acetyltransferase, GNAT family family
AFUA_3G01270	1171.58	2.60712	0.17305	5.20111e-50	conserved hypothetical protein
AFUA_3G01370	77.9894	1.19194	0.286192	9.27072e-05	MFS transporter, putative
AFUA_3G01400	149826	6.64532	0.0842584	0	ABC multidrug transporter, putative
AFUA_3G01410	1477.87	2.96553	0.128673	6.71154e-116	polyketide synthase, putative
AFUA_3G01420	50.0689	1.55993	0.392114	0.000196146	DUF341 family oxidoreductase, putative
AFUA_3G01490	1548.29	2.95252	0.0963206	1.65932e-204	alcohol dehydrogenase, putative
AFUA_3G01500	8136.12	1.89447	0.0955599	5.77335e-86	integral membrane protein
AFUA_3G01610	385.873	2.40064	0.18899	7.95403e-36	conserved hypothetical protein
AFUA_3G01620	1865.81	5.21523	0.120132	0	Ankyrin and HET domain protein
AFUA_3G01700	185.872	1.21556	0.207471	2.0785e-08	MFS alpha-glucoside transporter, putative
AFUA_3G01710	65.7647	5.52653	0.517526	1.34944e-25	TPR domain protein
AFUA_3G01800	364.256	1.14911	0.160189	4.25045e-12	GPI anchored dioxygenase, putative
AFUA_3G01810	811.543	2.27915	0.147097	7.53091e-53	F-box domain protein
AFUA_3G01820	1345.04	2.38728	0.115792	6.69389e-93	amino acid permease
AFUA_3G01840	4348.74	2.32873	0.0768051	4.19121e-200	MFS transporter, putative
AFUA_3G01850	34694.4	3.21649	0.0721371	0	porphyromonas-type peptidyl-arginine deiminase superfamily
AFUA_3G01960	3121.75	1.65545	0.157587	8.39463e-25	conserved hypothetical protein
AFUA_3G01970	2092.07	1.49197	0.115143	3.07298e-37	hypothetical protein
AFUA_3G01990	3270.67	2.91376	0.12039	9.45072e-128	DUF636 domain protein
AFUA_3G02050	300.641	2.49991	0.18844	5.497e-39	conserved hypothetical protein
AFUA_3G02060	5708.94	2.55228	0.0891217	1.38093e-178	MFS multidrug transporter, putative
AFUA_3G02070	3986.15	1.05658	0.099451	2.40558e-25	C2H2 transcription factor, putative
AFUA_3G02080	2049.31	1.26386	0.083375	1.27377e-50	MFS allantoate transporter, putative
AFUA_3G02100	301.27	1.67598	0.211818	1.70045e-14	short-chain dehydrogenase/reductase, putative
AFUA_3G02110	57.2731	6.19643	0.60996	2.94021e-23	MFS multidrug transporter, putative
AFUA_3G02120	450.132	4.40152	0.725375	5.9977e-09	short-chain dehydrogenase/reductase family protein, putative
AFUA_3G02220	1353.71	2.91539	0.12241	9.98333e-124	DUF427 domain protein
AFUA_3G02230	219.801	2.10802	0.225105	6.57055e-20	conserved hypothetical protein
AFUA_3G02240	790.537	1.46502	0.126713	7.79159e-30	aromatic-L-amino-acid decarboxylase, putative
AFUA_3G02253	3850.89	1.23866	0.123716	1.27287e-22	YjgH family protein
AFUA_3G02257	398.632	1.3015	0.153638	1.79666e-16	conserved hypothetical protein
AFUA_3G02280	4548.59	1.11057	0.130437	1.25316e-16	alpha,alpha-trehalose glucohydrolase TreA/Ath1
AFUA_3G02290	26.2989	2.84083	0.509988	1.06128e-07	arylsulfatase, putative
AFUA_3G02300	23.7757	1.2762	0.496365	0.0198993	proline oxidase Put1, putative
AFUA_3G02670	611.336	1.14145	0.131072	2.36309e-17	NRPS-like enzyme, putative
AFUA_3G02680	354.167	2.75248	0.222417	4.7309e-34	C6 finger domain protein, putative
AFUA_3G02685	294.941	2.2175	0.186727	1.9886e-31	conserved hypothetical protein
AFUA_3G02770	1155.66	9.23319	0.400686	7.26341e-116	FAD binding domain protein
AFUA_3G02780	134.181	1.83817	0.330069	1.06806e-07	MFS multidrug transporter, putative
AFUA_3G02785	13.7155	3.34098	0.662282	1.67256e-06	conserved hypothetical protein
AFUA_3G02850	1107.96	2.24753	0.117207	1.72123e-80	conserved hypothetical protein
AFUA_3G03060	583.222	2.45139	0.201752	7.40532e-33	cell wall protein PhiA
AFUA_3G03130	143.564	1.91191	0.243841	2.98117e-14	hypothetical protein
AFUA_3G03210	346.567	4.04696	0.206327	3.63993e-84	hypothetical protein
AFUA_3G03220	52.305	1.38756	0.358692	0.000300593	conserved hypothetical protein
AFUA_3G03230	3388.98	1.42776	0.0860769	1.96859e-60	bZIP transcription factor, putative
AFUA_3G03280	4639	1.14053	0.146872	5.35346e-14	FAD binding monooxygenase, putative
AFUA_3G03320	12932.5	1.56539	0.301616	7.97576e-07	MFS monocarboxylate transporter, putative
AFUA_3G03380	206.022	3.96104	0.264789	2.54772e-49	sugar O-acetyltransferase, putative
AFUA_3G03600	2079.43	1.18663	0.103251	1.72057e-29	carboxylesterase, putative
AFUA_3G03820	1392.84	1.37311	0.347004	0.000213122	MFS nicotinic acid transporter Tna1, putative
AFUA_3G03900	132.857	1.69	0.244055	2.41526e-11	C6 transcription factor, putative
AFUA_3G03910	344.282	1.64045	0.154032	1.82914e-25	IQ calmodulin-binding motif protein
AFUA_3G03960	16.32	1.56196	0.610687	0.0206258	conserved hypothetical protein
AFUA_3G04010	156.868	1.5749	0.215639	1.67829e-12	MFS transporter, putative
AFUA_3G04020	2662.78	2.52374	0.119711	4.165e-97	conserved mitochondrial protein
AFUA_3G04030	5323.73	3.90968	0.114154	3.74738e-255	coenzyme A transferase, putative
AFUA_3G05740	6774.04	1.83971	0.0956291	5.22653e-81	aldose 1-epimerase, putative
AFUA_3G05760	14161.9	2.38669	0.0904258	8.36682e-152	C6 transcription factor (Fcr1), putative
AFUA_3G06530	16158.7	2.95757	0.0849404	1.06293e-263	ATP sulphurylase
AFUA_3G06540	756.287	1.79238	0.465195	0.000318867	3'-phosphoadenosine-5'-phosphosulfate reductase Met16, putative
AFUA_3G06720	6439.56	3.86055	0.139416	5.05373e-167	ThiJ/PfpI family protein
AFUA_3G06922	1807.97	1.21891	0.154148	1.7662e-14	DEAD/DEAH box helicase, putative
AFUA_3G07000	932.969	2.49072	0.201088	4.13398e-34	conserved hypothetical protein
AFUA_3G07040	2761.79	1.3644	0.0934011	4.43145e-47	vacuolar carboxypeptidase Cps1, putative
AFUA_3G07155	133.541	1.00808	0.248332	0.000141904	conserved hypothetical protein
AFUA_3G07620	14946.5	2.44146	0.0804361	1.5656e-200	ABC1 domain protein
AFUA_3G07625	257.658	1.36854	0.247851	1.38295e-07	conserved hypothetical protein
AFUA_3G07690	2067.68	1.09397	0.0848605	7.16363e-37	cytochrome c oxidase copper chaperone Cox17, putative
AFUA_3G07950	197.892	1.56174	0.217974	4.52346e-12	transporter, putative
AFUA_3G07960	75.4046	2.20479	0.352143	1.83959e-09	alpha-ketoglutarate-dependent taurine dioxygenase
AFUA_3G07965	33.7945	3.59296	0.52163	3.11411e-11	conserved hypothetical protein
AFUA_3G07990	241.113	2.53716	0.31714	8.49883e-15	GABA permease GabA
AFUA_3G08310	34526.2	4.29869	0.0857653	0	4-nitrophenylphosphatase
AFUA_3G08320	1237.38	1.01178	0.100033	4.57432e-23	conserved hypothetical protein
AFUA_3G08530	2747.48	2.22453	0.0939473	2.65617e-122	MFS drug transporter, putative
AFUA_3G08650	22284.5	1.10602	0.100234	2.91214e-27	C1 tetrahydrofolate synthase, putative
AFUA_3G08950	987.945	1.23254	0.101421	7.2207e-33	conserved hypothetical protein
AFUA_3G08960	12419.6	2.66825	0.0803728	9.14592e-240	epoxide hydrolase, putative
AFUA_3G09110	3947.28	1.32146	0.0998489	8.33486e-39	conserved hypothetical protein
AFUA_3G09120	277.575	1.35275	0.189766	5.84971e-12	hypothetical protein
AFUA_3G09170	93.6345	1.23355	0.381799	0.0028666	MFS transporter, putative
AFUA_3G09190	86.8704	1.55531	0.283458	1.6675e-07	aldehyde reductase I (ARI), putative
AFUA_3G09240	9160.95	2.0807	0.129072	3.94037e-57	CAIB/BAIF family enzyme
AFUA_3G09330	8620.53	1.13987	0.0767304	1.18015e-48	prenylcysteine lyase, putative
AFUA_3G09800	1068.12	1.37281	0.104005	1.32614e-38	class II aldolase/adducin domain protein
AFUA_3G10170	4472.18	1.56512	0.0746434	4.52026e-96	conserved hypothetical protein
AFUA_3G10175	3187.02	6.03557	0.132881	0	hypothetical protein
AFUA_3G10540	964.589	1.41607	0.109801	6.70989e-37	3-oxoacyl-(acyl-carrier-protein) reductase, putative
AFUA_3G10760	10403.3	2.0069	0.112903	2.87197e-69	phosphoketolase, putative
AFUA_3G10770	9426.81	3.83686	0.128316	1.23921e-194	RTA1 domain protein, putative
AFUA_3G10820	1967.91	2.30735	0.112538	6.93495e-92	ferric-chelate reductase, putative
AFUA_3G10830	19900.3	6.24189	0.113931	0	glutathione S-transferase GstA
AFUA_3G11490	84.1248	1.17719	0.277665	6.82689e-05	GABA permease, putative
AFUA_3G11620	10046.5	3.49004	0.116482	2.03823e-195	conserved hypothetical protein
AFUA_3G11890	72.0431	1.84394	0.310761	1.33526e-08	thermolabile L-asparaginase, putative
AFUA_3G11900	2223.54	3.7691	0.106562	4.32738e-272	oxidoreductase, zinc-binding
AFUA_3G12270	8728.46	1.19423	0.0752278	1.98463e-55	glutathione peroxidase Hyr1, putative
AFUA_3G12590	273.216	1.19721	0.192792	2.53138e-09	conserved hypothetical protein
AFUA_3G12610	756.436	2.61997	0.149851	4.79466e-67	conserved hypothetical protein
AFUA_3G12620	4093.41	2.68017	0.125086	2.78114e-100	acyl-CoA
AFUA_3G12830	2018.66	3.35038	0.110434	2.4144e-200	RTA1 domain protein, putative
AFUA_3G12910	248.423	1.83117	0.27231	9.33583e-11	O-methyltransferase GliM-like, putative
AFUA_3G12920	464.836	1.57408	0.156481	7.95426e-23	nonribosomal peptide synthase GliP-like, putative
AFUA_3G13000	2595.11	1.14844	0.0895611	1.71902e-36	mitochondrial chaperone BCS1, putative
AFUA_3G13010	13573	3.57257	0.109227	9.56599e-233	Zn-dependent hydrolase/oxidoreductase family protein, putative
AFUA_3G13640	10.6048	2.14884	0.693528	0.00438116	extracellular serine-rich protein, putative
AFUA_3G13650	20.9025	2.2931	0.561985	0.000130564	integral membrane protein
AFUA_3G13660	134.424	5.56626	0.39522	7.99807e-44	Ctr copper transporter family protein
AFUA_3G13670	1164.15	8.15764	0.306068	8.77296e-155	siderochrome-iron transporter, putative
AFUA_3G13680	1456.63	6.56196	0.66995	1.09684e-21	conserved hypothetical protein
AFUA_3G13690	1319.64	9.92206	0.458359	2.45313e-102	pyoverdine/dityrosine biosynthesis family protein, putative
AFUA_3G13700	4367.83	9.09854	0.231501	0	transferase family protein
AFUA_3G13880	317.686	1.09161	0.200137	1.98332e-07	extracellular lipase, putative
AFUA_3G13900	8940.95	1.2322	0.070611	8.52403e-67	glutamate-cysteine ligase Gcs1, putative
AFUA_3G14150	2666.87	1.44951	0.105956	2.13119e-41	F-box domain protein
AFUA_3G14160	445.523	1.31045	0.167613	3.55401e-14	conserved hypothetical protein
AFUA_3G14200	645.455	5.5868	0.203499	3.4541e-164	conserved hypothetical protein
AFUA_3G14210	293.694	5.36596	0.267966	1.09223e-87	conserved hypothetical protein
AFUA_3G14510	247.906	1.09643	0.171631	8.29368e-10	rhamnogalacturonan acetylesterase RgaE
AFUA_3G14530	2193.74	1.46884	0.0971915	2.55151e-50	lipase/esterase family protein, putative
AFUA_3G14640	369.543	1.00062	0.189452	4.9586e-07	C4-dicarboxylate transporter/malic acid transport protein
AFUA_3G14650	10792.4	1.61227	0.0816628	2.89288e-85	LipA and NB-ARC domain protein
AFUA_3G14910	12746.2	10.8581	0.224007	0	FacC-like extracellular signaling protein, putative
AFUA_3G14980	620.235	1.13451	0.121788	1.03354e-19	extracellular chitosanase CsnC, putative
AFUA_3G15240	1081.46	5.82731	0.178269	1.79114e-232	conserved hypothetical protein
AFUA_3G15250	5291.58	7.05262	0.134589	0	MFS drug efflux transporter, putative
AFUA_3G15270	39.4464	4.98013	0.567886	1.39235e-17	nonribosomal peptide synthase, putative
AFUA_3G15280	195.563	4.67109	0.337965	3.0975e-42	methyltransferase, putative
AFUA_3G15290	755.161	8.67296	0.404806	2.85919e-100	C6 transcription factor, putative
AFUA_4G00120	53.2989	2.25497	0.371547	5.95598e-09	MFS transporter, putative
AFUA_4G00240	6245.59	5.75491	0.109952	0	amino acid transporter, putative
AFUA_4G00250	3052.08	4.0067	0.0973117	0	WD40 repeat protein
AFUA_4G00260	60.386	1.05823	0.349473	0.00544536	MFS transporter, putative
AFUA_4G00280	2963.53	7.67552	0.209132	6.42869e-293	conserved hypothetical protein
AFUA_4G00550	714.784	1.03118	0.165491	2.21715e-09	MFS transporter, putative
AFUA_4G00670	1416.85	2.46364	0.138256	1.31262e-69	nucleoside-diphosphate-sugar epimerases, putative
AFUA_4G00700	777.711	1.56963	0.141955	2.27094e-27	zinc-binding oxidoreductase CipB
AFUA_4G00710	356.3	3.74718	0.229095	8.63601e-59	C6 transcription factor, putative
AFUA_4G00720	155.847	3.71113	0.28652	3.27721e-37	protein phosphatase 2C, putative
AFUA_4G00750	3768.09	1.52809	0.280031	1.95576e-07	conserved hypothetical protein
AFUA_4G00760	6496.64	6.47084	0.106227	0	conserved hypothetical protein
AFUA_4G00770	17603.1	5.9841	0.0856845	0	conserved hypothetical protein
AFUA_4G00790	888.99	1.44648	0.119768	1.78903e-32	hypothetical protein
AFUA_4G00800	12647.8	1.50197	0.0945236	1.56742e-55	MFS monosaccharide transporter, putative
AFUA_4G00830	1976.17	3.14805	0.149702	1.27015e-96	MFS peptide transporter, putative
AFUA_4G00860	43.6704	1.3863	0.473667	0.00740684	cell surface protein, putative
AFUA_4G00900	377.653	4.1505	0.214513	6.18152e-82	conserved hypothetical protein
AFUA_4G00910	56.453	2.23281	0.42101	4.43777e-07	short chain oxidoreductase (CsgA), putative
AFUA_4G00940	1371.98	1.02205	0.185609	1.50111e-07	oxidoreductase, short chain dehydrogenase/reductase family, putative
AFUA_4G00980	1949.23	1.6964	0.137334	6.26545e-34	conserved hypothetical protein
AFUA_4G00990	1347.51	1.60606	0.109576	2.18569e-47	MFS quinate transporter, putative
AFUA_4G01030	48.4416	2.00506	0.411719	3.96875e-06	conserved hypothetical protein
AFUA_4G01040	6769.83	9.8016	0.219996	0	short chain dehydrogenase, putative
AFUA_4G01050	691.197	2.97489	0.152906	7.81841e-83	ABC multidrug transporter, putative
AFUA_4G01105	77.2146	2.6867	0.310086	3.46848e-17	C6 and C2H2 transcription factor, putative
AFUA_4G01130	643.439	7.80061	0.34332	1.14567e-112	dienelactone hydrolase family protein
AFUA_4G01410	91.5932	2.49407	0.321321	5.49422e-14	conserved hypothetical protein
AFUA_4G01420	40.6339	1.36789	0.423904	0.00290399	spore wall assembly protein Dit1, putative
AFUA_4G01440	188.67	1.50204	0.285197	5.35444e-07	glutathione S-transferase family protein
AFUA_4G01450	13.3077	2.33585	0.648537	0.000809386	phospho-2-dehydro-3-deoxyheptonate aldolase
AFUA_4G01460	12.6286	2.2285	0.609365	0.000662278	conserved hypothetical protein
AFUA_4G01470	2929.22	2.61438	0.118097	5.40053e-107	C6 finger domain protein, putative
AFUA_4G01510	849.837	1.0967	0.129534	1.86992e-16	C6 transcription factor, putative
AFUA_4G01550	98.9027	1.30083	0.310954	8.61402e-05	aldehyde dehydrogenase, putative
AFUA_4G02750	3502.22	1.17213	0.0996535	7.61331e-31	MFS monocarboxylate transporter, putative
AFUA_4G02770	100.605	1.37261	0.338813	0.000146629	arachidonate 5-lipoxygenase, putative
AFUA_4G02780	656.041	1.45188	0.131979	4.2094e-27	toxin biosynthesis peroxidase, putative
AFUA_4G02805	227.472	1.01462	0.246401	0.000112004	Asp hemolysin-like protein
AFUA_4G02820	18.8363	1.51374	0.562141	0.0143851	methylisocitrate lyase
AFUA_4G02830	152.66	1.14992	0.221895	8.29935e-07	aldehyde dehydrogenase, putative
AFUA_4G02840	8594.88	2.51067	0.143298	2.52923e-67	NmrA-like family protein, putative
AFUA_4G02850	214.537	1.67347	0.21956	1.59197e-13	hypothetical protein
AFUA_4G03150	1099.78	1.61671	0.0990832	1.64731e-58	MGMT family protein
AFUA_4G03230	5154.23	3.56138	0.147269	1.52049e-127	extracellular guanyl-specific ribonuclease RntA
AFUA_4G03360	17102.4	1.17795	0.109584	6.36781e-26	GPI anchored protein, putative
AFUA_4G03430	492.401	1.42354	0.179803	1.63618e-14	C6 transcription factor, putative
AFUA_4G03440	50346.3	6.16064	0.0679155	0	conserved hypothetical protein
AFUA_4G03500	5677.94	3.65497	0.0800098	0	GPI anchored protein, putative			sedA
AFUA_4G03510	1933.4	2.24137	0.104739	4.92064e-100	amino acid permease family protein, putative
AFUA_4G03520	867.596	2.03024	0.119945	6.79992e-63	conserved hypothetical protein
AFUA_4G03530	547.5	1.15818	0.156961	9.74382e-13	hypothetical protein
AFUA_4G03690	3261.59	4.65415	0.117368	0	aldehyde dehydrogenase family protein, putative
AFUA_4G03920	1188.18	4.79436	0.165041	9.79408e-184	MFS drug transporter, putative
AFUA_4G03930	1433.18	4.41913	0.206251	2.80734e-100	cysteine synthase B, putative
AFUA_4G03940	29439.2	7.44819	0.088812	0	ferric-chelate reductase, putative
AFUA_4G04140	26307.2	2.32883	0.0844299	9.85154e-166	conserved hypothetical protein
AFUA_4G04380	2326.52	2.8767	0.107236	8.72134e-157	phenazine biosynthesis-like protein, putative
AFUA_4G04530	9598.61	2.81862	0.0755385	9.35775e-303	short chain dehydrogenase/reductase (Ayr1), putative
AFUA_4G04540	3328.37	1.75643	0.100614	7.62131e-67	C4-dicarboxylate transporter/malic acid transport protein, putative
AFUA_4G04640	8622.52	1.14246	0.130864	1.96401e-17	ubiquitin fusion degradation protein (Ufd1), putative
AFUA_4G06170	11149.1	1.59891	0.0796968	5.15585e-88	conserved hypothetical protein
AFUA_4G06420	1401.89	1.30464	0.104545	1.30787e-34	fungal specific transcription factor, putative
AFUA_4G06800	2646.58	2.02809	0.108212	6.39435e-77	DNA-3-methyladenine glycosylase, putative
AFUA_4G06860	1721.32	1.11507	0.0996976	5.55287e-28	conserved hypothetical protein
AFUA_4G06920	1570.87	1.0786	0.0964655	5.74605e-28	DnaJ domain protein
AFUA_4G07060	2266.14	1.51821	0.150044	4.40119e-23	acyl-CoA thioester hydrolase, putative
AFUA_4G07360	78448.7	1.1288	0.12573	2.22936e-18	cobalamin-independent methionine synthase MetH/D
AFUA_4G07860	354.069	1.70521	0.176014	3.06896e-21	hypothetical protein
AFUA_4G07870	637.731	1.70041	0.124849	4.84254e-41	2-hydroxychromene-2-carboxylate isomerase, putative
AFUA_4G08060	5096.78	1.06958	0.0992656	4.83413e-26	tetrahydrofolylpolyglutamate synthase (Met7), putative
AFUA_4G08120	813.727	1.30762	0.203615	6.69778e-10	protease inhibitor (Tfs1), putative
AFUA_4G08160	34.9038	1.08006	0.440815	0.0272529	hypothetical protein
AFUA_4G08260	733.971	1.06664	0.14459	9.86326e-13	conserved hypothetical protein
AFUA_4G08450	495.942	1.11907	0.156875	5.64563e-12	conserved hypothetical protein
AFUA_4G08610	2620.13	1.00545	0.0954477	6.19695e-25	calcium homeostasis protein Regucalcin, putative
AFUA_4G08634	120.339	1.0181	0.297495	0.00151717	hypothetical protein
AFUA_4G08690	1276.6	2.95838	0.117532	4.09344e-138	dihydrodipicolinate synthetase family protein
AFUA_4G08700	575.51	2.82708	0.160995	1.27154e-67	hypothetical protein
AFUA_4G08740	2439.89	1.00767	0.0870227	6.36797e-30	MFS multidrug transporter, putative
AFUA_4G09150	7561.66	1.60836	0.0717341	9.72991e-110	ABC multidrug transporter, putative
AFUA_4G09190	4384.82	1.45994	0.260888	9.25132e-08	S-adenosyl-methionine-sterol-C-methyltransferas
AFUA_4G09230	1292.38	2.15244	0.119097	1.39981e-71	conserved hypothetical protein
AFUA_4G09250	28646.4	1.79283	0.142155	2.50217e-35	conserved hypothetical protein
AFUA_4G09255	1023.05	3.28091	0.746892	3.55704e-05	conserved hypothetical protein
AFUA_4G09300	3311.57	4.28766	0.129592	3.80581e-238	conserved hypothetical protein
AFUA_4G09330	16998.1	3.6941	0.0691639	0	conserved hypothetical protein
AFUA_4G09450	1347.38	1.29653	0.09622	3.43373e-40	hypothetical protein
AFUA_4G09460	2987.07	2.39444	0.0954731	4.01906e-137	NACHT domain protein
AFUA_4G09470	238.968	1.92417	0.185875	4.0916e-24	cytochrome P450 monooxygenase, putative
AFUA_4G09480	98.2456	2.26904	0.322842	1.18064e-11	extracellular endo-1,4-beta-xylanase, putative
AFUA_4G09550	5164.13	2.44584	0.0792737	3.64758e-207	conserved hypothetical protein
AFUA_4G09560	1190.36	1.50903	0.170799	7.83971e-18	ZIP Zinc transporter, putative
AFUA_4G09580	2058.27	2.71485	0.174173	1.79586e-53	major allergen Asp F2
AFUA_4G09840	1541.47	1.38649	0.0890044	2.06755e-53	kynureninase, putative
AFUA_4G09890	7291.65	2.77337	0.0766639	1.32736e-284	conserved hypothetical protein
AFUA_4G10110	2040.07	2.78582	0.111792	2.1919e-135	homeobox transcription factor, putative
AFUA_4G10500	2661.97	1.6214	0.119419	8.60778e-41	conserved hypothetical protein
AFUA_4G10610	285.142	4.17659	0.267994	1.86206e-53	stress responsive A/B barrel domain protein
AFUA_4G10930	12503.3	4.54142	0.0725438	0	N-acetyltransferase family protein, putative
AFUA_4G11270	9004.84	3.11069	0.113318	3.69257e-164	conserved hypothetical protein
AFUA_4G11280	2963.16	1.4652	0.122121	4.63942e-32	DUF409 domain protein
AFUA_4G12010	3192.03	1.4244	0.105984	5.47504e-40	2-oxo acid dehydrogenases acyltransferase, putative
AFUA_4G12260	347.383	2.16913	0.174433	2.25231e-34	MFS transporter (Mch2), putative
AFUA_4G12330	3421.44	1.25189	0.0809467	1.174e-52	alkaline dihydroceramidase Ydc1, putative
AFUA_4G12400	3777.09	1.05847	0.0837586	1.81882e-35	PHD finger domain protein, putative
AFUA_4G12510	10260.6	2.30613	0.118668	1.19971e-82	conserved hypothetical protein
AFUA_4G12940	783.842	2.64133	0.204862	7.01039e-37	hypothetical protein
AFUA_4G13200	19913	1.01116	0.0643541	2.54113e-54	conserved hypothetical protein
AFUA_4G13240	811.731	1.01868	0.121805	4.4348e-16	conserved hypothetical protein
AFUA_4G13510	1815.69	1.60497	0.130961	2.07112e-33	isocitrate lyase AcuD
AFUA_4G13570	812.251	2.3185	0.114685	2.3703e-89	thiol methyltransferase, putative
AFUA_4G13600	917.416	1.10928	0.154316	3.82662e-12	C2H2 finger domain protein, putative
AFUA_4G13610	19.3962	1.21771	0.544977	0.0458847	hypothetical protein
AFUA_4G13730	3822.91	1.19583	0.0805024	1.19544e-48	conserved hypothetical protein
AFUA_4G13800	2686.91	3.1203	0.118108	4.32722e-152	extracellular sialidase/neuraminidase, putative
AFUA_4G13830	14.2109	1.39939	0.585744	0.0317261	MFS multidrug transporter, putative
AFUA_4G13860	7005.44	1.24548	0.0757344	2.01615e-59	extracellular salicylate hydroxylase/monooxygenase, putative
AFUA_4G13950	914.04	2.02066	0.146936	7.99925e-42	GNAT family acetyltransferase, putative
AFUA_4G13960	3641.23	3.5295	0.115824	4.08466e-202	2-dehydropantoate 2-reductase
AFUA_4G13970	34.8173	1.24972	0.403321	0.00438007	conserved hypothetical protein
AFUA_4G13980	191.01	3.24351	0.241796	7.70792e-40	hypothetical protein
AFUA_4G14130	399.336	2.18076	0.208608	1.42807e-24	ABC multidrug transporter, putative
AFUA_4G14140	70.9017	2.18703	0.339407	5.84423e-10	cytochrome P450 monooxygenase, putative
AFUA_4G14150	163.642	2.08462	0.221044	3.55103e-20	Diacylglycerol acyltransferase family
AFUA_4G14210	1329.65	2.10027	0.120799	2.59208e-66	conserved hypothetical protein
AFUA_4G14380	27701	4.86344	0.119775	0	glutathione S-transferase, putative
AFUA_4G14510	3.32264	1.68299	0.748958	0.0445288	hypothetical protein
AFUA_4G14520	7.5609	2.06584	0.749147	0.01202	toxin biosynthesis protein, putative
AFUA_4G14530	144.584	1.82483	0.320921	5.59727e-08	glutathione S-transferase Ure2-like, putative
AFUA_4G14640	1288.93	1.13046	0.12693	4.20461e-18	low affinity iron transporter, putative
AFUA_4G14730	353.505	2.25483	0.203422	1.68098e-27	GNAT family acetyltransferase, putative
AFUA_4G14770	57680.6	5.68966	0.0743244	0	squalene-hopene-cyclase, putative
AFUA_4G14780	24021.1	4.63974	0.0895121	0	cytochrome P450 monooxygenase, putative
AFUA_4G14790	14108.4	4.79356	0.107821	0	cytochrome P450 monooxygenase, putative
AFUA_4G14800	22628.2	6.91627	0.0820953	0	short chain dehydrogenase, putative
AFUA_4G14810	14472.9	6.65165	0.11749	0	cytochrome P450 monooxygenase, putative
AFUA_4G14820	25155.9	6.16961	0.125378	0	transferase family protein
AFUA_4G14830	8222.62	7.28308	0.298797	1.45125e-129	cytochrome P450 monooxygenase, putative
AFUA_4G14840	11958.5	8.05606	0.476432	9.09291e-63	transferase family protein
AFUA_4G14850	3109.88	5.14211	0.120512	0	extracellular 3-ketosteroid 1-dehydrogenase, putative
AFUA_5G00410	375.641	1.40672	0.163092	4.85592e-17	conserved hypothetical protein
AFUA_5G00540	16460.6	10.0178	0.16778	0	FacC-like extracellular signaling protein, putative
AFUA_5G00580	92.1449	2.5703	0.316214	3.0521e-15	conserved hypothetical protein
AFUA_5G00590	7420.47	3.69183	0.145772	8.13248e-140	hypothetical protein
AFUA_5G00600	803.129	1.07561	0.19388	1.19855e-07	NPP1 domain protein, putative
AFUA_5G00610	383.415	2.16043	0.198024	1.1297e-26	oxidase, putative
AFUA_5G00790	5831.97	1.18388	0.129838	6.30117e-19	ABC multidrug transporter, putative
AFUA_5G00800	666.49	2.10838	0.140832	2.14679e-49	conserved hypothetical protein
AFUA_5G00820	224.017	4.12777	0.291911	3.61764e-44	hypothetical protein
AFUA_5G00830	181.914	4.65352	0.299925	5.42497e-53	conserved hypothetical protein
AFUA_5G00840	702.971	2.0449	0.144796	4.6482e-44	integral membrane protein
AFUA_5G00860	297.339	2.3468	0.176297	3.01493e-39	Ankyrin repeat protein
AFUA_5G00870	21730.5	6.45508	0.0897098	0	conserved hypothetical protein
AFUA_5G00890	5492.58	5.61558	0.106223	0	integral membrane protein
AFUA_5G00900	1210.64	6.00406	0.167154	1.37152e-280	G-protein signalling regulator, putative
AFUA_5G00910	68216.6	11.9478	0.151409	0	MBL2-like secreted peptide, putative
AFUA_5G00930	360.283	1.47352	0.185357	1.26819e-14	amino acid permease, putative
AFUA_5G00940	356.046	4.10106	0.218088	1.98306e-77	hypothetical protein
AFUA_5G00950	20.4582	1.66572	0.599887	0.0114065	C6 transcription factor, putative
AFUA_5G00975	14.7068	1.89684	0.623101	0.00518868	DUF614 domain protein
AFUA_5G01030	19926.9	6.40438	0.11821	0	glyceraldehyde 3-phosphate dehydrogenase, putative
AFUA_5G01040	64.5684	2.01654	0.378442	3.89318e-07	oxidoreductase, short-chain dehydrogenase/reductase family, putative
AFUA_5G01100	94.6173	1.16593	0.268499	4.40852e-05	hypothetical protein
AFUA_5G01180	229.383	1.38424	0.190622	2.25984e-12	RAN small monomeric GTPase (Ran), putative
AFUA_5G01230	20.403	1.2543	0.487755	0.0198754	RTA1 domain protein, putative
AFUA_5G01250	14364.1	5.63041	0.701799	7.09737e-15	oxidoreductase, putative
AFUA_5G01260	11.1247	1.87615	0.650059	0.00835359	ankyrin repeat protein
AFUA_5G01310	37.5804	2.79459	0.47151	1.38978e-08	RTA1 domain protein, putative
AFUA_5G01320	77.474	1.17853	0.284034	9.88738e-05	phosphate permease
AFUA_5G01360	613.94	1.95821	0.18549	4.87889e-25	cytochrome P450, putative
AFUA_5G01370	5168.11	4.13334	0.123145	4.43388e-245	conserved hypothetical protein
AFUA_5G01380	832.038	1.14739	0.151191	2.0366e-13	conserved hypothetical protein
AFUA_5G01420	15214.5	2.97301	0.0742437	0	conserved hypothetical protein
AFUA_5G01530	158.072	3.87969	0.268781	5.47765e-46	short chain dehydrogenase, putative
AFUA_5G01540	272.096	3.91389	0.250255	7.95294e-54	MFS aflatoxin efflux pump, putative
AFUA_5G01580	81.7453	1.55636	0.333584	1.04604e-05	oxidoreductase, short chain dehydrogenase/reductase family
AFUA_5G01590	85.4721	1.91742	0.312032	3.75907e-09	geranylgeranyl pyrophosphate synthase, putative
AFUA_5G01600	109.869	1.96305	0.356358	1.48517e-07	PHP domain protein
AFUA_5G01610	18.2599	1.64101	0.556795	0.00696436	hypothetical protein
AFUA_5G01620	813.913	3.87951	0.363224	1.32208e-25	extracellular proline-rich protein
AFUA_5G01690	598.929	1.85755	0.153419	1.2438e-32	DUF1445 domain protein
AFUA_5G01700	583.87	1.67339	0.143981	3.88196e-30	C6 transcription factor, putative
AFUA_5G01880	16336.5	2.02532	0.0908393	1.60951e-108	conserved hypothetical protein
AFUA_5G01990	23993.2	6.62198	0.369986	3.24314e-70	BYS1 domain protein, putative
AFUA_5G02610	5264.66	5.55585	0.104749	0	cytochrome P450, putative
AFUA_5G02620	292500	11.1567	0.0879997	0	P450 family sporulation-specific N-formyltyrosine oxidase Dit2, putative
AFUA_5G02630	336265	12.5995	0.248975	0	conserved hypothetical protein
AFUA_5G02640	479373	12.3085	0.114428	0	O-methyltransferase, putative
AFUA_5G02650	33224.5	2.26859	0.088673	1.16467e-142	hypothetical protein
AFUA_5G02655	40439.9	4.65297	0.0805459	0	conserved hypothetical protein
AFUA_5G02660	1.58656e+06	11.8672	0.314607	0	pyoverdine/dityrosine biosynthesis protein, putative
AFUA_5G02670	94379.6	10.0406	0.0904686	0	ThiJ/PfpI family protein
AFUA_5G02940	685.025	1.15095	0.145287	1.57897e-14	choline transport protein Ctr, putative
AFUA_5G03110	590.745	1.06557	0.135536	2.52851e-14	conserved hypothetical protein
AFUA_5G03140	4633.94	1.37873	0.109828	5.18516e-35	GTP cyclohydrolase I, putative
AFUA_5G03230	3231.64	1.62821	0.108475	1.20088e-49	stress response RCI peptide, putative
AFUA_5G03330	5503.27	3.26842	0.11216	6.89818e-185	HypA-like protein, putative
AFUA_5G03780	3458.98	1.37142	0.122031	3.06127e-28	L-PSP endoribonuclease family protein Brt1, putative
AFUA_5G04250	2257.32	2.15108	0.0951838	1.78361e-111	homocysteine synthase CysD
AFUA_5G04400	228.632	2.87796	0.219547	4.35304e-38	hypothetical protein
AFUA_5G06050	5481.18	1.21657	0.0657976	6.92e-75	alpha 1,2-mannosyltransferase Smp3, putative
AFUA_5G06070	93108.2	3.56041	0.082849	0	ABC multidrug transporter Mdr1
AFUA_5G06080	259.489	2.28444	0.179529	6.00329e-36	DNA repair protein Swi5/Sae3, putative
AFUA_5G06270	12889	1.29358	0.115437	4.3704e-28	5-aminolevulinic acid synthase HemA
AFUA_5G06460	5306.13	1.00587	0.0720048	3.95462e-43	C6 finger domain protein, putative
AFUA_5G06830	4.54559	1.94208	0.74565	0.018223	dsRNA-specific ribonuclease III, putative
AFUA_5G06930	1371.99	1.76401	0.125601	1.39013e-43	conserved hypothetical protein
AFUA_5G06940	22.3762	3.0689	0.579452	4.6091e-07	dipeptidyl peptidase III
AFUA_5G06990	5265.71	3.85928	0.139787	4.9492e-166	O-methyltransferase, putative
AFUA_5G07070	9244.69	1.07757	0.0718792	1.58008e-49	DUF803 domain membrane protein
AFUA_5G07160	408.595	1.22306	0.150872	3.64078e-15	DUF636 domain protein
AFUA_5G07170	1546.35	1.43217	0.309252	1.2245e-05	nucleoside-diphosphate-sugar epimerase, putative
AFUA_5G07230	2415.86	3.70931	0.10578	1.92545e-267	carboxyphosphonoenolpyruvate phosphonomutase-like protein
AFUA_5G07250	1721.99	1.20113	0.0922672	1.40315e-37	DUF300 domain protein, putative
AFUA_5G07410	1228.08	1.48063	0.120468	1.34237e-33	phenylacetyl-CoA ligase
AFUA_5G07520	1312.98	1.03637	0.0904972	2.72972e-29	cytochrome P450 oxidoreductase, putative
AFUA_5G07600	3573.96	1.60612	0.124537	6.70989e-37	inositol 5-phosphatase, putative
AFUA_5G07610	13.7898	2.44382	0.618714	0.000219299	#N/A
AFUA_5G07760	5056.32	1.94535	0.0844443	8.38125e-116	tetracycline-efflux transporter, putative
AFUA_5G07940	1257.05	1.1332	0.0989846	2.84734e-29	conserved hypothetical protein
AFUA_5G07950	419.703	1.33	0.155067	7.35551e-17	serine/threonine protein kinase, putative
AFUA_5G07960	3926.83	1.22271	0.102955	1.9769e-31	C2H2 finger and ankyrin domain protein, putative
AFUA_5G07970	22045.7	1.92819	0.0651552	1.16782e-190	ABC metal ion transporter, putative
AFUA_5G08360	3262.44	1.03605	0.0973432	1.96409e-25	AI-BP family protein
AFUA_5G08470	2883.22	1.30739	0.10511	2.17712e-34	AMP-binding enzyme, putative
AFUA_5G08600	2060.91	1.06059	0.0982272	3.79615e-26	homoserine O-acetyltransferase
AFUA_5G08910	5225.57	1.24553	0.0923602	2.9653e-40	3-methylcrotonyl-CoA carboxylase subunit alpha (MccA), putative
AFUA_5G08930	3714.5	1.44997	0.0916576	4.73422e-55	isovaleryl-CoA dehydrogenase IvdA, putative
AFUA_5G08940	3456.8	1.30903	0.0978356	1.21355e-39	3-methylcrotonyl-CoA carboxylase, beta subunit (MccB), putative
AFUA_5G09010	4068.96	1.40622	0.0864799	4.08254e-58	conserved glutamic acid rich protein
AFUA_5G09290	2021.61	1.27558	0.112384	8.69364e-29	short chain dehydrogenase/reductase family oxidoreductase, putative
AFUA_5G09430	5865.17	1.82771	0.0857001	2.32339e-99	RNA-directed RNA polymerase, putative
AFUA_5G09440	143.008	1.31152	0.238218	1.50842e-07	amino acid permease, putative
AFUA_5G09860	9888.08	1.18541	0.101116	1.19893e-30	esterase, putative
AFUA_5G09890	3125.47	1.32507	0.10826	2.50705e-33	C6 finger domain protein, putative
AFUA_5G09910	5896.57	1.88299	0.143723	4.7648e-38	nitroreductase family protein, putative
AFUA_5G09960	1002.48	3.02748	0.147057	1.23303e-92	GPI anchored protein, putative
AFUA_5G10040	237.677	1.16272	0.232389	2.05502e-06	C6 transcription factor, putative
AFUA_5G10050	287.198	1.71427	0.223957	1.2495e-13	cytochrome P450 monooxygenase, putative
AFUA_5G10060	54.3962	1.73539	0.398979	4.27227e-05	cytochrome b5 reductase, putative
AFUA_5G10080	4.76208	2.3326	0.750264	0.00424778	conserved hypothetical protein
AFUA_5G10090	9345.86	6.2715	0.614081	1.69649e-23	3-demethylubiquinone-9 3-methyltransferase, putative
AFUA_5G10180	668.587	2.8113	0.137402	1.65718e-91	salicylate hydroxylase, putative
AFUA_5G10190	6878.01	4.87823	0.125069	0	conserved hypothetical protein
AFUA_5G10200	22340.8	8.5423	0.376382	2.02918e-112	hypothetical protein
AFUA_5G10210	14804.9	8.48816	0.410821	2.67231e-93	conserved hypothetical protein
AFUA_5G10220	340257	11.1719	0.437034	1.9752e-142	alcohol dehydrogenase, zinc-containing, putative
AFUA_5G10240	14998.6	3.98046	0.102771	0	conserved hypothetical protein
AFUA_5G10250	51921.6	6.32223	0.0995429	0	conserved hypothetical protein
AFUA_5G10270	1548.46	1.44998	0.494612	0.00730622	heat shock protein Hsp20/Hsp26, putative
AFUA_5G10490	3733.62	1.36098	0.287743	7.77447e-06	amidase, putative
AFUA_5G10510	21701.1	1.38954	0.0900443	1.97548e-52	ABC transporter, putative
AFUA_5G10640	23220.2	3.29498	0.0844289	0	tyrosyl-tRNA synthetase
AFUA_5G10880	369.386	1.45961	0.171356	1.21405e-16	SNF2 family helicase, putative
AFUA_5G11310	2608.92	1.01973	0.102677	2.84019e-22	MHYT domain signalling protein, putative
AFUA_5G11430	5470.84	1.717	0.100091	1.42291e-64	quinone oxidoreductase, putative
AFUA_5G11980	3315.4	2.46536	0.0785577	2.60225e-214	MFS efflux transporter, putative
AFUA_5G12460	3326	1.40272	0.112948	2.74812e-34	2-amino-3-carboxymuconate-6-semialdehyde decarboxylase, putative
AFUA_5G12690	2768.33	1.35625	0.10006	1.17116e-40	dihydroxyacetone kinase (DakA), putative
AFUA_5G12700	17.3213	3.0719	0.631243	4.03618e-06	conserved hypothetical protein
AFUA_5G12770	5666.42	4.79814	0.0804996	0	metallo-beta-lactamase family protein
AFUA_5G12780	1099.6	1.37363	0.117817	2.54328e-30	Kelch repeat protein
AFUA_5G12960	307.135	1.03561	0.201264	1.00422e-06	bZIP transcription factor (Atf21), putative
AFUA_5G13520	3300.05	1.16989	0.083079	8.25212e-44	ribosome biogenesis protein Ria1, putative
AFUA_5G13550	163.511	1.21008	0.226288	3.52123e-07	hypothetical protein
AFUA_5G13710	4865.05	1.30598	0.0954453	2.05706e-41	carboxylesterase, putative
AFUA_5G13715	4692.59	3.18938	0.110242	3.04469e-182	integral membrane protein PTH11-like, putative
AFUA_5G13725	719.893	1.00213	0.123643	3.68322e-15	integral membrane protein
AFUA_5G13730	59068.9	9.2799	0.113289	0	NlpC/P60-like cell-wall peptidase, putative
AFUA_5G14000	3041.7	2.3256	0.298038	4.00049e-14	oxidoreductase, short chain dehydrogenase/reductase family
AFUA_5G14100	10.1303	1.63833	0.698876	0.035442	conserved hypothetical protein
AFUA_5G14160	312.157	3.49657	0.195009	1.82193e-70	hypothetical protein
AFUA_5G14220	50.416	1.97786	0.387306	1.22374e-06	hypothetical protein
AFUA_5G14230	7339.3	1.3864	0.100377	3.51692e-42	C6 transcription factor, putative
AFUA_5G14250	1878.96	5.1729	0.166579	7.36426e-210	DNA repair family protein
AFUA_5G14260	406.343	3.91035	0.186312	2.96308e-96	cytochrome b5, putative
AFUA_5G14270	1957.67	1.91776	0.110711	7.89372e-66	AMP-binding enzyme, putative
AFUA_5G14280	16.4518	1.51445	0.576268	0.0170873	integral membrane protein
AFUA_5G14290	17339.1	5.77933	0.0828053	0	C6 transcription factor, putative
AFUA_5G14300	1045.94	2.48158	0.156466	2.49386e-55	alpha,alpha-trehalose-phosphate synthase subunit, putative
AFUA_5G14490	1235.78	3.77848	0.144111	8.24174e-150	MFS transporter, putative
AFUA_5G14570	40.2767	2.74433	0.516596	4.23848e-07	conserved hypothetical protein
AFUA_5G14582	25.3823	2.5205	0.536404	9.00173e-06	Pfs, NACHT and Ankyrin domain protein
AFUA_6G00180	28382	1.68254	0.12107	1.07847e-42	hypothetical protein
AFUA_6G00190	484.19	2.00916	0.17562	3.11261e-29	conserved hypothetical protein
AFUA_6G00193	58.1555	2.48825	0.390452	9.14535e-10	hypothetical protein
AFUA_6G00280	1460.8	2.91984	0.312878	8.87087e-20	NmrA-like family protein
AFUA_6G00290	3899.57	2.10754	0.143925	2.64684e-47	aminotransferase, putative
AFUA_6G00360	2547.69	1.24091	0.0940671	1.46479e-38	DUF453 domain protein
AFUA_6G00680	929.355	1.29313	0.166519	5.34937e-14	conserved hypothetical protein
AFUA_6G00690	3219.54	1.63309	0.288364	6.3712e-08	conserved hypothetical protein
AFUA_6G00710	5616.57	7.12432	0.155908	0	MFS transporter, putative
AFUA_6G00720	904.927	6.33014	0.223596	1.48492e-174	LysM domain protein, putative
AFUA_6G00730	3942.99	6.51215	0.328116	3.74058e-86	hypothetical protein
AFUA_6G00740	13736.1	7.27563	0.142427	0	conserved hypothetical protein
AFUA_6G00750	7480.79	1.80211	0.105392	3.65545e-64	pyruvate decarboxylase, putative
AFUA_6G00760	29.8123	1.42474	0.472535	0.00566698	glutathione S-transferase, putative
AFUA_6G01830	3892.93	3.58284	0.144602	7.49485e-134	O-methyltransferase, putative
AFUA_6G01860	373.693	1.69104	0.207025	2.20539e-15	MFS lactose permease, putative
AFUA_6G02120	9233.3	1.35623	0.0796701	1.32788e-63	conserved hypothetical protein
AFUA_6G02210	2686.28	1.87615	0.123108	3.72732e-51	cytochrome P450 monooxygenase, putative
AFUA_6G02480	7679.31	1.61172	0.0913404	2.8616e-68	esterase, putative
AFUA_6G02580	1186.67	4.64563	0.157252	5.27977e-190	hypothetical protein
AFUA_6G02760	728.56	1.36316	0.13192	4.95459e-24	UDP-glucose-4-epimerase, putative
AFUA_6G02790	5084.78	1.18863	0.0839575	2.84811e-44	conserved hypothetical protein
AFUA_6G02800	7295.47	6.21188	0.132122	0	GPI anchored protein, putative
AFUA_6G02810	4877.79	5.11256	0.134781	0	Ctr copper transporter, putative
AFUA_6G02820	7653.73	4.13626	0.0889654	0	metalloreductase, putative
AFUA_6G02845	294.547	1.49074	0.202342	1.0559e-12	ethanolamine utilization protein (EutQ), putative
AFUA_6G02950	3245.33	2.39384	0.125287	6.4301e-80	aromatic ring-opening dioxygenase LigB subunit, putative
AFUA_6G03300	124.688	3.91509	0.314465	1.88438e-34	conserved hypothetical protein
AFUA_6G03310	55.6231	4.57019	0.498894	4.26678e-19	conserved hypothetical protein
AFUA_6G03320	9660.32	5.14991	0.380674	1.66603e-40	MFS multidrug transporter, putative
AFUA_6G03330	66.7893	1.26457	0.36182	0.00118123	conserved hypothetical protein
AFUA_6G03345	561.742	3.03501	0.184891	3.31355e-59	conserved hypothetical protein
AFUA_6G03350	6077.2	3.78909	0.135221	5.09342e-171	GNAT family N-acetyltransferase, putative
AFUA_6G03355	11.3004	2.33663	0.702474	0.00209243	#N/A
AFUA_6G03380	39.9109	1.09869	0.438505	0.0236619	conserved hypothetical protein
AFUA_6G03390	26.9118	1.22323	0.452738	0.0140264	glutathione S-transferase family protein, putative
AFUA_6G03500	1417.2	1.71372	0.0924943	3.41378e-75	conserved hypothetical protein
AFUA_6G03590	4950.54	1.01783	0.0806752	2.36444e-35	citrate synthase Cit1, putative
AFUA_6G03600	1107.12	2.3214	0.144323	6.98105e-57	integral membrane protein (Pth11), putative
AFUA_6G03630	255.961	1.33159	0.178082	4.70703e-13	very-long-chain acyl-CoA synthetase family protein (CefD1), putative
AFUA_6G03690	11980.5	2.51706	0.126504	1.39599e-86	sodium P-type ATPase, putative
AFUA_6G03720	260.487	2.67403	0.220919	1.29592e-32	MFS allantoate transporter, putative
AFUA_6G03900	5010.77	2.56101	0.075839	4.657e-248	F-box domain protein
AFUA_6G03910	1436.88	2.71301	0.09947	4.61296e-162	integral membrane protein, Mpv17/PMP22 family, putative
AFUA_6G03920	664.784	3.85419	0.17007	4.30005e-112	iron-sulfur cluster-binding protein, putative
AFUA_6G04220	1841.55	1.6153	0.119946	3.80987e-40	conserved hypothetical protein
AFUA_6G04450	429.518	2.28431	0.142041	7.26996e-57	alpha-1,2-mannosyltransferase (Mnn2), putative
AFUA_6G04820	1908.6	1.08554	0.136265	1.11005e-14	para-aminobenzoate synthase PabaA
AFUA_6G04920	26555.8	3.14239	0.143307	5.49213e-105	NAD-dependent formate dehydrogenase AciA/Fdh
AFUA_6G05080	4069.3	1.403	0.130672	7.26224e-26	ABC transporter, putative
AFUA_6G06640	1213.63	1.98366	0.11559	1.27264e-64	FK506 suppressor Sfk1, putative
AFUA_6G06810	4348.05	1.15509	0.0907606	5.84842e-36	conserved hypothetical protein
AFUA_6G07190	517.802	1.62497	0.16062	4.47056e-23	NmrA-like family protein
AFUA_6G07230	703.187	1.25064	0.122309	1.496e-23	C6 transcription factor, putative
AFUA_6G07240	87.5308	2.03799	0.376102	2.40728e-07	4-hydroxybenzoate polyprenyl transferase, putative
AFUA_6G07250	592.997	1.13866	0.117216	2.38532e-21	conserved hypothetical protein
AFUA_6G07320	9073.43	1.7518	0.0717535	5.59358e-130	MFS multidrug transporter, putative
AFUA_6G07480	821.62	1.42676	0.141001	4.3905e-23	endoglucanase, putative
AFUA_6G07720	5492.62	1.05995	0.418066	0.021868	phosphoenolpyruvate carboxykinase AcuF
AFUA_6G07840	1816.33	1.27832	0.102358	1.16271e-34	methionine-R-sulfoxide reductase SelR, putative
AFUA_6G08000	16846.9	3.89823	0.0803296	0	general amidase GmdA, putative
AFUA_6G08080	682.689	1.15646	0.130224	5.26958e-18	glycosyl hydrolase, putative
AFUA_6G08350	356.675	1.00345	0.172862	2.84302e-08	retrograde regulation protein 2
AFUA_6G08650	3591.79	1.46457	0.106671	1.08384e-41	hypothetical protein
AFUA_6G08780	2746.31	1.5015	0.0852999	6.05073e-68	proline utilization protein PrnX, putative
AFUA_6G08830	3902.33	1.29814	0.107678	2.3181e-32	2-oxoisovalerate dehydrogenase complex alpha subunit, putative
AFUA_6G08840	3222.31	1.32684	0.0957123	1.74224e-42	beta-mannosidase
AFUA_6G08920	8433.04	1.34296	0.127333	5.42324e-25	assimilatory sulfite reductase
AFUA_6G09070	26425.9	3.82692	0.0871409	0	3'(2'),5'-bisphosphate nucleotidase
AFUA_6G09090	1207.69	2.02328	0.146933	6.25801e-42	conserved hypothetical protein
AFUA_6G09200	13884.6	1.09456	0.0714801	1.22444e-51	conserved hypothetical protein
AFUA_6G09292	85.5808	1.21614	0.308061	0.000221058	conserved hypothetical protein
AFUA_6G09550	69.5088	4.29689	0.403407	1.80325e-25	RTA1 domain protein, putative
AFUA_6G09560	3.99115	2.30911	0.750394	0.00468482	conserved hypothetical protein
AFUA_6G09600	121.043	1.4003	0.247465	6.54004e-08	zinc metallopeptidase, putative
AFUA_6G09640	24.0128	1.27748	0.492236	0.0186874	aminotransferase GliI
AFUA_6G09760	4.09691	1.87878	0.750456	0.0237839	cytochrome P450 monooxygenase, putative
AFUA_6G09910	3295.63	1.14963	0.0874004	2.41073e-38	glutaminase, putative
AFUA_6G10130	2620.15	3.37474	0.100514	3.22241e-245	N,O-diacetyl muramidase, putative
AFUA_6G10250	110.89	2.01311	0.30888	3.64358e-10	alkaline serine protease AorO, putative
AFUA_6G10290	4016.97	1.19319	0.0930071	1.5922e-36	GPI-anchored cell wall protein Pst1, putative
AFUA_6G10710	248.778	1.14066	0.225769	1.61276e-06	hypothetical protein
AFUA_6G11020	3469.84	1.24412	0.0876686	1.77662e-44	3-hydroxyisobutyrate dehydrogenase
AFUA_6G11030	131.131	1.76257	0.269135	2.96971e-10	RNA binding protein MSSP-2, putative
AFUA_6G11160	8733.47	1.31085	0.0754206	2.86782e-66	isopentenyl-diphosphate delta-isomerase
AFUA_6G11440	2646.32	1.23398	0.0825569	3.05089e-49	pyridoxamine phosphate oxidase family protein
AFUA_6G11490	3677.18	2.42031	0.0852426	1.47004e-175	NUDIX domain protein
AFUA_6G11500	177.173	2.43099	0.231159	7.44667e-25	dipeptidase, putative
AFUA_6G11540	355.485	1.70998	0.194562	1.17983e-17	conserved hypothetical protein
AFUA_6G11740	124.886	2.42664	0.296878	2.10743e-15	nucleoside-diphosphate-sugar epimerase family protein
AFUA_6G11790	614.093	4.13156	0.158079	7.2521e-149	conserved hypothetical protein
AFUA_6G11800	90.1698	2.74868	0.329811	5.62803e-16	RTA1 domain protein, putative
AFUA_6G11810	11.5803	1.44113	0.620549	0.0373581	RTA1 domain protein, putative
AFUA_6G11820	1278.93	3.18241	0.119973	2.55007e-153	glycosyl hydrolase family protein
AFUA_6G11840	8171.8	1.66968	0.0887693	1.82318e-77	sodium bile acid symporter family protein
AFUA_6G11850	185167	1.69876	0.0926529	1.1885e-73	conserved hypothetical protein
AFUA_6G11910	250.119	5.13248	0.289553	6.9221e-69	glycosyl hydrolase family 3, putative
AFUA_6G11920	35.2182	1.31428	0.424153	0.00438007	MFS alpha-glucoside transporter, putative
AFUA_6G11930	41.989	2.82238	0.426221	1.83863e-10	conserved hypothetical protein
AFUA_6G11980	9.16246	2.36803	0.681286	0.0012622	exo-beta-1,3-glucanase, putative
AFUA_6G11990	17348.1	10.9981	0.205657	0	hypothetical protein
AFUA_6G12000	98.894	4.50392	0.361783	1.89985e-34	hypothetical protein
AFUA_6G12100	9.2081	3.23433	0.709006	1.67696e-05	nitrilase family protein
AFUA_6G12120	33.9139	2.06276	0.479827	5.30477e-05	BNR/Asp-box repeat domain protein
AFUA_6G12130	124.977	2.55665	0.268183	1.34563e-20	C6 transcription factor, putative
AFUA_6G12150	14154.2	1.25519	0.122672	1.39523e-23	bZIP transcription factor (Atf7), putative
AFUA_6G12550	1848.25	1.10525	0.0958322	1.07933e-29	mitochondrial carrier protein, putative
AFUA_6G12730	15594.6	2.33504	0.144333	1.55322e-57	integral membrane protein
AFUA_6G12740	19934.1	1.03419	0.0737153	1.71667e-43	dienelactone hydrolase family protein
AFUA_6G13280	5384.7	1.06243	0.081497	1.10545e-37	lipid transfer protein, putative
AFUA_6G13340	3596.94	1.01104	0.098791	1.36736e-23	mismatch-specific thymine-DNA glycosylase, putative
AFUA_6G13460	14654.1	1.2645	0.0723281	4.85841e-67	conserved hypothetical protein
AFUA_6G13470	2694.75	3.27821	0.0902982	1.29005e-286	conserved hypothetical protein
AFUA_6G13480	51.4618	1.53438	0.372993	0.00011389	hypothetical protein
AFUA_6G13730	1141.08	8.74193	0.351993	1.77104e-134	hypothetical protein
AFUA_6G13740	266995	12.2568	0.107441	0	conserved hypothetical protein
AFUA_6G13750	68547.8	8.91527	0.0950638	0	ferric-chelate reductase, putative
AFUA_6G13760	1264.93	1.06888	0.120671	6.42647e-18	alpha-1,2-mannosidase, putative subfamily
AFUA_6G14010	124.216	4.6866	0.657511	5.87622e-12	GPI anchored protein, putative
AFUA_6G14020	187.219	1.94265	0.221875	1.575e-17	conserved hypothetical protein
AFUA_6G14030	294.818	3.44116	0.223196	2.44639e-52	acyltransferase, putative
AFUA_6G14040	473.598	2.38878	0.23575	3.82402e-23	glycosyl transferase, putative
AFUA_6G14120	207030	1.27055	0.0858735	2.84837e-48	conserved hypothetical protein
AFUA_6G14140	2795.77	1.43066	0.143228	1.6049e-22	RTA1 domain protein, putative
AFUA_6G14200	2879.85	1.06017	0.096392	4.31744e-27	acetyl-CoA-acetyltransferase, putative
AFUA_6G14490	295.151	1.43424	0.187417	1.26594e-13	beta-glucosidase, putative
AFUA_6G14560	21.6743	2.86216	0.543867	5.46493e-07	hexose transporter, putative
AFUA_7G00110	1946.92	9.60911	0.396683	5.70206e-128	secretory lipase, putative
AFUA_7G00120	79794.7	13.0325	0.199321	0	metallo-beta-lactamase domain protein
AFUA_7G00130	43904	10.5257	0.293683	2.30783e-279	C6 transcription factor, putative
AFUA_7G00150	54642.6	5.60352	0.686267	2.26067e-15	FAD-dependent monooxygenase, putative
AFUA_7G00160	1.26158e+06	14.2465	0.325777	0	polyketide synthase, putative
AFUA_7G00170	748313	14.3131	0.120347	0	dimethylallyl tryptophan synthase GliD1
AFUA_7G00180	54283.7	10.8989	0.284227	0	NAD dependent epimerase/dehydratase, putative
AFUA_7G00190	37.8165	5.09789	0.592793	6.03938e-17	hypothetical protein
AFUA_7G00200	33747.4	11.1555	0.167784	0	conserved hypothetical protein
AFUA_7G00280	2033.25	4.8362	0.170686	7.7612e-175	conserved hypothetical protein
AFUA_7G00365	6.49677	2.67019	0.73507	0.000723968	#N/A
AFUA_7G00370	69192	7.85115	0.570474	6.94195e-42	conserved hypothetical protein
AFUA_7G00460	2218.96	3.12131	0.110172	8.33837e-175	conserved hypothetical protein
AFUA_7G00480	21980.7	2.64808	0.0771737	4.20104e-256	ABC multidrug transporter, putative
AFUA_7G00560	9.90173	1.43468	0.649866	0.0488552	hypothetical protein
AFUA_7G00570	150.927	2.39261	0.255562	6.71416e-20	conserved hypotheitcal protein
AFUA_7G00580	36774.3	1.8619	0.069719	2.15677e-155	conserved hypothetical protein
AFUA_7G00590	11.0628	2.17291	0.672331	0.00285845	salicylate hydroxylase, putative
AFUA_7G00640	104.09	1.07123	0.266536	0.000166882	aromatic ring-opening dioxygenase family protein
AFUA_7G00680	260.899	3.5645	0.218629	2.02635e-58	hypothetical protein
AFUA_7G00690	2017.04	3.36356	0.149649	2.82711e-110	aminotransferase, putative
AFUA_7G00700	542.787	1.95593	0.505553	0.000300135	aldo-keto reductase (AKR13), puatative
AFUA_7G00760	1879.17	1.45811	0.114194	3.43525e-36	phosphoglycolate phosphatase, putative
AFUA_7G00770	2551.64	1.48476	0.0992867	2.73979e-49	C6 transcription factor, putative
AFUA_7G00830	334.445	3.94483	0.202148	2.51076e-83	alpha/beta hydrolase, putative
AFUA_7G00840	48.452	1.74104	0.545188	0.00324165	short chain dehydrogenase/reductase, putative
AFUA_7G00950	3130.68	3.24146	0.271371	8.74445e-32	MFS monosaccharide transporter, putative
AFUA_7G00970	26784.8	8.36329	0.312787	9.15096e-156	GPI anchored serine-threonine rich protein
AFUA_7G00990	249.283	2.60761	0.67701	0.000320222	transcriptional activator of ethanol catabolism AlcS
AFUA_7G01000	9914.7	2.42306	0.59548	0.000136664	aldehyde dehydrogenase, putative
AFUA_7G01010	8485.96	1.5271	0.573146	0.0155125	alcohol dehydrogenase, putative
AFUA_7G01030	75.566	1.10578	0.30761	0.000830487	calcium transporting ATPase (Pmc1), putative
AFUA_7G01105	379.605	7.23284	0.364949	6.50422e-86	conserved hypothetical protein
AFUA_7G01170	45.8367	1.86875	0.475261	0.00023486	hypothetical protein
AFUA_7G01180	484.719	1.69587	0.168796	9.00536e-23	extracellular lipase, putative
AFUA_7G01190	757.459	1.67733	0.150077	6.04975e-28	MFS transporter, putative
AFUA_7G01640	7879.16	1.79493	0.0784897	3.98805e-114	C6 transcription factor (War1), putative
AFUA_7G01660	69.0649	1.10284	0.346585	0.00336516	polyketide synthase, putative
AFUA_7G01720	133.403	3.1465	0.383568	1.65876e-15	3-hydroxymethyl-3-methylglutaryl-Coenzyme A lyase
AFUA_7G01740	1014.09	1.1921	0.117045	2.25215e-23	sugar transporter, putative
AFUA_7G01750	659.791	1.30521	0.171464	1.71263e-13	DUF218 domain protein
AFUA_7G01760	182.45	1.32041	0.255657	9.08406e-07	hypothetical protein
AFUA_7G01770	640.808	1.63313	0.144717	1.81245e-28	conserved hypothetical protein
AFUA_7G02010	13708.5	1.04718	0.117382	3.69037e-18	indoleamine 2,3-dioxygenase family protein
AFUA_7G02400	1070.85	1.52275	0.100499	1.41309e-50	alcohol dehydrogenase, zinc-containing
AFUA_7G04000	85.177	1.39006	0.310336	2.42962e-05	conserved hypothetical protein
AFUA_7G04070	37873.8	4.44722	0.0765948	0	phospho-2-dehydro-3-deoxyheptonate aldolase
AFUA_7G04510	2324.13	1.83799	0.100511	2.87742e-73	conserved hypothetical protein
AFUA_7G04850	33250.6	7.21688	0.113572	0	aldo-keto reductase, putative
AFUA_7G04880	13753.4	2.029	0.0659375	4.47037e-206	sterol glucosyltransferase, putative
AFUA_7G04900	267.552	1.0313	0.184353	9.34621e-08	MFS multidrug transporter, putative
AFUA_7G05015	5436.19	1.41893	0.114679	4.85435e-34	glyoxalase family protein
AFUA_7G05040	650.502	2.18372	0.134892	1.31316e-57	rhamnosidase B, putative
AFUA_7G05090	103.717	1.61713	0.256743	1.45445e-09	glucuronyl hydrolase, putative
AFUA_7G05100	122.133	2.27153	0.244867	1.47963e-19	hexose transporter protein
AFUA_7G05170	18.303	3.00964	0.58176	8.69027e-07	conserved hypothetical protein
AFUA_7G05180	15530.2	10.145	0.411351	1.25217e-132	Defensin domain protein
AFUA_7G05230	1106.76	2.3262	0.107038	3.85898e-103	conserved hypothetical protein
AFUA_7G05500	15113.8	3.93352	0.488659	5.72393e-15	glutathione S-transferase, putative
AFUA_7G05840	399.518	1.08225	0.141732	1.43401e-13	amidohydrolase family protein
AFUA_7G06080	2805.61	1.12206	0.117585	1.23169e-20	ubiE/COQ5 methyltransferase, putative
AFUA_7G06200	28.8211	1.62454	0.488016	0.0020736	ankyrin repeat protein
AFUA_7G06260	143.366	1.40918	0.246378	4.63398e-08	zinc-containing alcohol dehydrogenase, putative
AFUA_7G06330	529.082	3.35585	0.16718	4.1566e-88	hypothetical protein
AFUA_7G06410	141.225	3.24718	0.297138	9.28298e-27	exo-polygalacturonase, putative
AFUA_7G06420	3277.41	1.14348	0.407688	0.0105331	NADH-dependent flavin oxidoreductase, putative
AFUA_7G06580	414.087	5.46106	0.269568	1.0073e-89	FAD/FMN-containing isoamyl alcohol oxidase MreA-like, putative
AFUA_7G06590	1464.52	2.95151	0.0959941	9.49459e-206	conserved hypothetical protein
AFUA_7G06600	228.127	3.05074	0.298531	1.59089e-23	NADPH-dependent FMN reductase Lot6, putative
AFUA_7G06620	1518.99	2.2412	0.100095	1.9197e-109	integral membrane protein Pth11-like, putative
AFUA_7G06790	23.3262	1.12974	0.497836	0.0422206	putative allantoate permease of the major facilitator superfamily
AFUA_8G00240	480.283	1.09534	0.171584	8.53363e-10	cytochrome P450 monooxygenase, putative
AFUA_8G00250	289.079	1.6341	0.172333	2.18212e-20	dimethylallyl tryptophan synthase, putative
AFUA_8G00260	2051.13	1.39337	0.0880404	4.24549e-55	F-box domain and ankyrin repeat protein
AFUA_8G00270	58.0138	1.23525	0.348671	0.000997756	conserved hypothetical protein
AFUA_8G00290	499.687	2.00377	0.537992	0.000517613	conserved hypothetical protein
AFUA_8G00300	349.644	2.11289	0.498084	6.76367e-05	conserved hypothetical protein
AFUA_8G00350	7372.71	6.0991	0.108313	0	conserved hypothetical protein
AFUA_8G00360	265159	12.9762	0.120237	0	NlpC/P60-like cell-wall peptidase, putative
AFUA_8G00370	1128.5	2.30558	0.551649	8.74932e-05	polyketide synthase, putative
AFUA_8G00390	739.843	1.51309	0.561522	0.0143191	O-methyltransferase, putative
AFUA_8G00400	439.346	1.66496	0.514569	0.0028241	conserved hypothetical protein
AFUA_8G00410	6290.44	1.0279	0.0883039	3.14819e-30	methionine aminopeptidase, type II, putative
AFUA_8G00420	2082.84	1.76103	0.123639	8.469e-45	C6 finger transcription factor, putative
AFUA_8G00620	330.371	2.34172	0.639353	0.000648947	dimethylallyl tryptophan synthase, putative
AFUA_8G00690	92.6851	2.02422	0.310151	3.43215e-10	hypothetical protein
AFUA_8G00700	1696.95	3.91672	0.103059	0	class III chitinase ChiA2
AFUA_8G00710	40419.3	13.3503	0.288613	0	secreted antimicrobial peptide, putative
AFUA_8G00720	9815.62	5.69268	0.12272	0	amino acid transporter, putative
AFUA_8G00810	117.794	1.58135	0.270774	2.31768e-08	hypothetical protein
AFUA_8G01010	349.941	3.14155	0.170371	1.72962e-74	thermophilic desulfurizing enzyme family protein
AFUA_8G01020	587.311	3.3323	0.145417	1.359e-114	HET domain protein
AFUA_8G01080	1495.22	6.27552	0.195537	4.10267e-224	conserved hypothetical protein
AFUA_8G01090	1228.04	1.03752	0.138076	3.57646e-13	thioredoxin, putative
AFUA_8G01100	1048.77	1.8188	0.123676	1.05909e-47	Melibiase subfamily, putative
AFUA_8G01210	97.2736	3.84569	0.373179	6.6071e-24	enoyl-CoA hydratase/isomerase family protein
AFUA_8G01250	61.8784	1.02338	0.407156	0.0231773	GNAT family acetyltransferase, putative
AFUA_8G01290	11.0435	2.55008	0.684273	0.000513451	hypothetical protein
AFUA_8G01300	1593.92	3.79621	0.146121	4.24398e-147	conserved hypothetical protein
AFUA_8G01310	1885.65	4.11415	0.127035	3.34717e-228	ferric-chelate reductase (Fre2), putative
AFUA_8G01320	235.286	7.63747	0.503572	1.13571e-50	hypothetical protein
AFUA_8G01390	578.403	1.76572	0.134163	2.18981e-38	glycosyl hydrolase, putative
AFUA_8G01510	30.9678	2.39136	0.555087	5.10607e-05	conserved hypothetical protein
AFUA_8G01550	312.734	3.61144	0.206254	3.05851e-67	oxidoreductase, short chain dehydrogenase/reductase family superfamily
AFUA_8G01560	686.591	2.46363	0.151819	7.00477e-58	aldo-keto reductase (YakC), putative
AFUA_8G01670	20962.4	1.29869	0.0696486	3.78923e-76	bifunctional catalase-peroxidase Cat2
AFUA_8G01680	80.2256	1.12541	0.333996	0.00181361	hypothetical protein
AFUA_8G01720	54.7236	1.65004	0.355942	1.20013e-05	hypothetical protein
AFUA_8G01750	317.491	1.23053	0.183468	1.04839e-10	acyl-CoA oxidase, putative
AFUA_8G01760	277.068	2.6909	0.184916	1.0006e-46	hypothetical protein
AFUA_8G01770	7457.36	4.92094	0.0995257	0	conserved hypothetical protein
AFUA_8G01850	1414.68	3.95676	0.383083	5.18772e-24	phosphate-repressible phosphate permease, putative
AFUA_8G01860	111254	8.96242	0.07973	0	NmrA-like family protein
AFUA_8G01870	2811.43	4.69509	0.1065	0	hypothetical protein
AFUA_8G01890	1500.98	3.08634	0.111138	5.64712e-168	Na+/H+ exchanger family protein, putative
AFUA_8G01970	61.4812	2.31993	0.369407	1.63323e-09	extracellular endo-polygalacturonase, putative
AFUA_8G02030	1984.36	1.99534	0.0991002	1.21791e-88	conserved hypothetical protein
AFUA_8G02110	279.631	2.514	0.206353	5.00889e-33	hypothetical protein
AFUA_8G02130	4325.87	1.05668	0.075421	2.23246e-43	1,3-beta-glucanosyltransferase, putative
AFUA_8G02140	7315.09	4.8351	0.102191	0	ankyrin repeat protein
AFUA_8G02160	36.5507	1.18799	0.445185	0.0153338	aldehyde dehydrogenase family protein
AFUA_8G02240	6.02716	2.28549	0.73588	0.00428972	F-box domain protein
AFUA_8G02250	1773.1	4.45606	0.328592	1.07342e-40	conserved hypothetical protein
AFUA_8G02315	329.345	2.34691	0.167632	2.57041e-43	conserved hypothetical protein
AFUA_8G02320	12.2962	2.03898	0.631543	0.00288769	capsule polysaccharide synthase Cps1, putative
AFUA_8G02330	41.6183	2.20572	0.462067	6.32169e-06	endoglucanase, putative
AFUA_8G02335	3.3042	1.95004	0.74462	0.0175168	conserved hypothetical protein
AFUA_8G02340	12414.4	12.9126	0.415895	8.84187e-210	hypothetical protein
AFUA_8G02390	6.06914	2.10433	0.743776	0.00984897	conserved hypothetical protein
AFUA_8G02630	325.455	1.10988	0.189406	2.06827e-08	extracellular exo-polygalacturonase, putative
AFUA_8G02640	3108.63	1.71228	0.084831	4.48154e-89	C6 transcription factor, putative
AFUA_8G04120	23721.2	1.05809	0.0621304	1.17733e-63	carboxypeptidase S1, putative
AFUA_8G04340	11445.7	4.30576	0.0687708	0	cystathionine gamma-lyase
AFUA_8G04550	333.624	2.55584	0.180569	2.97744e-44	sulfonate biosynthesis enzyme, putative
AFUA_8G04560	4465.41	2.5241	0.089647	1.16718e-172	integral membrane protein
AFUA_8G04680	3103.74	1.11701	0.119711	8.96067e-20	oxidoreductase, short-chain dehydrogenase/reductase family, putative
AFUA_8G04702	6088.34	1.34807	0.125494	6.87458e-26	MFS transporter, putative
AFUA_8G05120	881.42	1.38075	0.119338	7.08323e-30	conserved hypothetical protein
AFUA_8G05220	19753.2	6.68943	0.0813136	0	acetamidase, putative
AFUA_8G05230	1245.35	1.24619	0.118487	7.37676e-25	2-hydroxyphytanoyl-CoA lyase, putative
AFUA_8G05590	16485.7	1.68263	0.118712	2.26075e-44	oxidoreductase, short chain dehydrogenase/reductase family
AFUA_8G05720	2622.2	1.32869	0.109307	6.98614e-33	DUF567 domain protein
AFUA_8G05810	40.9387	1.62949	0.413754	0.000229495	DUF1295 domain protein
AFUA_8G05890	42.3645	1.8535	0.445481	9.42938e-05	hydrophobin, putative
AFUA_8G05900	15.6044	1.4927	0.547309	0.013077	hypothetical protein
AFUA_8G05920	3.43411	2.02841	0.746945	0.0134945	hypothetical protein
AFUA_8G05930	6661.7	4.08551	0.0973032	0	conserved hypothetical protein
AFUA_8G05960	8978.32	4.01304	0.0879113	0	integral membrane protein
AFUA_8G06450	567.209	1.06776	0.199168	3.27653e-07	Rieske 2Fe-2S family protein, putative
AFUA_8G06700	6987.87	1.13307	0.0846351	1.09489e-39	annexin ANXC3.1
AFUA_8G06890	13.2876	1.8329	0.647935	0.00985989	extracellular exo-polygalacturonase, putative
AFUA_8G06974	11.175	3.78639	0.715876	4.77611e-07	conserved hypothetical protein
AFUA_8G06980	4919.05	9.19395	0.234683	0	glycosyl hydrolase, putative
AFUA_8G06990	1594.83	4.00392	0.155878	8.43287e-144	ankyrin repeat protein
AFUA_8G07000	31.4587	1.27761	0.579126	0.049004	C6 transcription factor, putative
AFUA_8G07100	21418.4	12.5221	0.298191	0	conserved hypothetical protein
AFUA_8G07110	746.483	1.8087	0.135067	1.04683e-39	alanyl-tRNA synthetase, putative
AFUA_8G07160	36.5162	1.59284	0.444529	0.000865077	conserved hypothetical protein
AFUA_8G07170	16409.2	6.82927	0.147106	0	conserved hypothetical protein
AFUA_8G07210	21703.8	2.56272	0.0924521	2.30271e-167	hydroxymethylglutaryl-CoA synthase, putative
AFUA_8G07260	160.784	2.32808	0.321355	2.55508e-12	conserved hypothetical protein
AFUA_8G07320	1527.69	1.87951	0.128245	2.22461e-47	nucleoside-diphosphate-sugar epimerase, putative
AFUA_8G07330	646.821	2.88399	0.186748	1.65781e-52	isoflavone reductase family protein (CipA), putative
AFUA_8G07360	764.653	1.14162	0.12339	1.8506e-19	C6 transcription factor, putative
AFUA_8G07370	55.2503	2.37049	0.399105	1.29109e-08	MFS transporter, putative

## Sheet: Table S3
Up-regulated ≥ 4FC in the Tet-eneA strain
GeneID	Base mean	log2(FC)	StdErr	P-adj	annotation
AFUA_1G00100	140.43	4.08028	0.376259	2.29018e-26	MFS monocarboxylate transporter, putative
AFUA_1G01120	78.6802	2.60841	0.338578	8.56733e-14	pectate lyase, putative
AFUA_1G01160	12115.5	5.87603	0.145865	0	5'-nucleotidase, putative
AFUA_1G01190	236.446	2.9237	0.712308	0.00011813	conserved hypothetical protein
AFUA_1G01200	52.5299	5.52446	0.577553	9.919e-21	alpha-galactosidase
AFUA_1G01300	21.0332	2.09768	0.599316	0.00116102	GPI anchored protein, putative
AFUA_1G01370	297.527	2.17537	0.216169	7.65201e-23	glutathione S-transferase, putative
AFUA_1G01530	8100.95	4.45068	0.0888413	0	GrpB domain protein
AFUA_1G01540	575.982	3.73192	0.146773	6.37821e-141	endonuclease/exonuclease/phosphatase family protein
AFUA_1G01550	543.258	3.11442	0.152912	1.10249e-90	high affinity zinc ion transporter, putative
AFUA_1G01560	4245.27	3.72539	0.0951498	0	C6 finger domain protein, putative
AFUA_1G01670	1201.52	2.27286	0.121887	3.73079e-76	formaldehyde dehydrogenase, putative
AFUA_1G01680	21047.2	3.13508	0.0865637	2.9986e-285	branched-chain amino acid aminotransferase
AFUA_1G01812	1737.99	2.94633	0.111656	9.84294e-152	MFS transporter, putative
AFUA_1G01820	51.6039	2.82095	0.488186	3.31105e-08	conserved hypothetical protein
AFUA_1G01920	733.422	3.42345	0.148608	8.38571e-116	plasma membrane protein Pth11-like, putative
AFUA_1G02970	13703.5	4.65683	0.105597	0	salicylate hydroxylase, putative
AFUA_1G05010	1237.26	2.98906	0.150678	4.52183e-86	MFS multidrug transporter, putative
AFUA_1G05780	1637.89	4.00234	0.101521	0	conserved hypothetical protein
AFUA_1G09930	19335.1	2.07385	0.0827072	4.54649e-137	glycerol dehydrogenase Gcy1, putative
AFUA_1G11260	19.1652	3.6554	0.628316	2.64073e-08	conserved hypothetical protein
AFUA_1G11310	110.861	4.12819	0.321572	1.42833e-36	AMP-binding enzyme domain protein
AFUA_1G11320	200.219	6.27335	0.403816	4.00788e-53	class II DAHP synthetase family protein
AFUA_1G12400	787.316	2.68608	0.207086	2.58787e-37	conserved hypothetical protein
AFUA_1G12410	802.477	2.11933	0.205432	5.88336e-24	salicylate hydroxylase, putative
AFUA_1G12420	160.986	3.39315	0.305738	1.44718e-27	hypothetical protein
AFUA_1G12460	1830.56	2.13557	0.184897	8.89088e-30	oxidoreductase CipA-like, putative
AFUA_1G12510	2896.56	2.90026	0.0898835	1.56751e-226	isoflavone reductase family protein
AFUA_1G12620	65923.1	5.38761	0.307774	3.30508e-67	MFS toxin efflux pump (AflT), putative
AFUA_1G13360	1620.53	2.51378	0.111676	1.33905e-110	C4-dicarboxylate transporter/malic acid transport protein, putative
AFUA_1G13370	19500.2	4.70082	0.0956003	0	aflatoxin B1-aldehyde reductase GliO-like, putative
AFUA_1G13660	157362	8.72644	0.307097	7.74199e-176	phenol 2-monooxygenase, putative
AFUA_1G13670	6586.98	5.97907	0.277194	1.28803e-101	conserved hypothetical protein
AFUA_1G13800	1177.32	2.09273	0.325412	6.33275e-10	MFS multidrug transporter, putative
AFUA_1G13810	38.2254	2.21226	0.46273	6.10796e-06	hypothetical protein
AFUA_1G14050	3564.97	4.37968	0.115505	0	F-box domain protein
AFUA_1G14300	16567.1	4.29885	0.137591	2.01917e-212	Fasciclin domain family protein
AFUA_1G14540	3545.29	3.37205	0.108148	1.46775e-211	oxidoreductase, short-chain dehydrogenase/reductase family
AFUA_1G14550	37139.7	8.04947	0.133982	0	Mn superoxide dismutase MnSOD
AFUA_1G14880	1118.79	2.52149	0.131378	1.2472e-80	N-acylethanolamine amidohydrolase, putative
AFUA_1G15430	31287.9	4.48012	0.0871589	0	lipase/esterase, putative
AFUA_1G15910	60236.7	9.45406	0.112002	0	C6 transcription factor RosA-like, putative
AFUA_1G16556	324.97	2.08332	0.591164	0.00106672	phosphatase, putative
AFUA_1G16600	14257.7	4.52348	0.0801203	0	ribonuclease T2, putative
AFUA_1G17120	7493.99	2.75973	0.284616	2.83106e-21	translation elongation factor eEF-1B gamma subunit, putative
AFUA_1G17270	259.635	3.2261	0.248431	2.13008e-37	FRE family ferric-chelate reductase, putative
AFUA_1G17480	3727.18	2.11797	0.108959	1.09894e-82	MFS transporter, putative
AFUA_1G17620	4148.25	4.70245	0.121372	0	TPR domain protein
AFUA_2G00260	488.419	4.90152	0.208469	1.35316e-120	phenylacetaldoxime dehydratase family protein, putative
AFUA_2G00270	769.741	3.52133	0.169956	8.13231e-94	conserved hypothetical protein
AFUA_2G00460	11.9909	2.11611	0.645881	0.00247191	short-chain dehydrogenase/reductase family protein, putative
AFUA_2G00510	7.21468	2.54606	0.72489	0.00111216	cellulose-binding GDSL lipase/acylhydrolase, putative
AFUA_2G00520	23.1675	2.42721	0.530327	1.56742e-05	conserved hypothetical protein
AFUA_2G00530	597.519	5.25706	0.215393	6.65536e-130	DUF1275 domain protein
AFUA_2G00540	2579.7	7.94962	0.199871	0	carboxyphosphonoenolpyruvate phosphonomutase, putative
AFUA_2G00560	27.3303	2.91461	0.564479	9.14845e-07	hypothetical protein
AFUA_2G00580	1056.23	3.15676	0.641783	3.12778e-06	hypothetical protein
AFUA_2G00600	206.542	2.38609	0.749271	0.00333822	conserved hypothetical protein
AFUA_2G00620	73.3944	4.79528	0.462914	3.81817e-24	GDSL-like lipase/acylhydrolase domain protein
AFUA_2G00967	443.927	3.81385	0.192013	2.76588e-86	Cupin domain protein
AFUA_2G00980	566.353	4.81146	0.209964	1.359e-114	conserved hypothetical protein
AFUA_2G00990	688.117	2.69952	0.184329	2.58463e-47	glycerophosphoryl diester phosphodiesterase family protein
AFUA_2G01180	3916.35	3.18374	0.0878233	8.63271e-286	cellobiose dehydrogenase, putative
AFUA_2G02490	3637.69	2.23145	0.275278	3.65079e-15	conserved hypothetical protein
AFUA_2G02500	4058.5	4.5261	0.105733	0	conserved hypothetical protein
AFUA_2G03670	1395.01	3.24231	0.104036	2.2965e-211	hypothetical protein
AFUA_2G03730	71343.3	7.38145	0.240167	1.3718e-205	Ctr copper transporter family protein
AFUA_2G04490	4388.41	2.15485	0.087255	5.55601e-133	D-3-phosphoglycerate dehydrogenase
AFUA_2G04510	1563.35	2.98483	0.140859	4.23504e-98	cysteine-binding protein FliY, putative
AFUA_2G04890	1242.79	2.17026	0.127106	5.56297e-64	TAM domain methyltransferase, putative
AFUA_2G05060	54459	3.51055	0.471366	5.86279e-13	alternative oxidase AlxA, putative
AFUA_2G05290	4514.83	5.88883	0.653822	1.72677e-18	isoflavone reductase family protein
AFUA_2G05300	64.044	6.36007	0.603273	5.66368e-25	hypothetical protein
AFUA_2G05720	2641.18	3.16436	0.154742	2.07274e-91	conserved hypothetical protein
AFUA_2G05820	10733.4	2.11601	0.0797149	1.5599e-153	Riboflavin kinase, putative
AFUA_2G05980	1307.25	2.06402	0.150257	9.87589e-42	conserved hypothetical protein
AFUA_2G09350	6967.09	2.01614	0.289137	1.72728e-11	endo-beta-1,6-glucanase, putative
AFUA_2G10130	1168.35	7.24563	0.247865	4.83999e-186	adhesin, putative
AFUA_2G11610	18.6338	2.52805	0.571595	3.1151e-05	alpha-glucosidase/alpha-amylase, putative
AFUA_2G12550	1468.92	3.75164	0.132324	4.70851e-175	MFS multidrug transporter, putative
AFUA_2G12650	3015.19	3.70396	0.107401	1.06114e-258	DUF636 domain protein
AFUA_2G12680	1408.6	7.81494	0.254811	1.00725e-204	conserved hypothetical protein
AFUA_2G12690	155.325	6.61728	0.462558	3.47438e-45	hypothetical protein
AFUA_2G12700	9662.58	6.67288	0.337625	1.90814e-85	HET domain protein
AFUA_2G12730	1071.03	3.02661	0.745678	0.000142176	hypothetical protein
AFUA_2G12740	10061.7	6.71686	0.611752	5.29164e-27	methyltransferase, putative
AFUA_2G12760	299.304	7.83731	0.469188	2.85096e-61	conserved hypothetical protein
AFUA_2G14410	779.788	2.45388	0.14432	1.86325e-63	dioxygenase, putative
AFUA_2G14480	335.69	4.07449	0.208734	2.26249e-83	oxidoreductase, FAD-binding, putative
AFUA_2G16190	1260.66	3.73867	0.118397	5.68095e-217	hypothetical protein
AFUA_2G16610	4718.92	4.71393	0.104967	0	N,N-dimethylglycine oxidase
AFUA_2G16985	15364.6	2.36976	0.0832027	1.19256e-176	integral membrane protein
AFUA_2G17160	58.2336	3.05541	0.397875	1.03217e-13	conserved hypothetical protein
AFUA_2G17240	3802.9	2.47333	0.135597	6.66094e-73	C2H2 finger domain protein, putative
AFUA_2G17280	4.47215	2.14013	0.748618	0.00904574	hypothetical protein
AFUA_2G17290	13763.3	9.86099	0.399792	1.1817e-132	hypothetical protein
AFUA_2G17300	916.272	3.16175	0.180411	2.33534e-67	glutathione S-transferase
AFUA_2G17480	341.017	2.54894	0.227266	3.93422e-28	amino acid transporter, putative
AFUA_2G17500	5316.23	4.2251	0.284818	1.60866e-48	cyanide hydratase/nitrilase, putative
AFUA_2G17520	767.833	4.39442	0.224806	1.33548e-83	GNAT family N-acetyltransferase, putative
AFUA_2G17880	869.368	2.24472	0.168949	4.2129e-39	C6 finger domain protein, putative
AFUA_3G00175	149.187	4.17645	0.346315	2.21333e-32	hypothetical protein
AFUA_3G00180	5742.29	2.07332	0.550224	0.000439213	short chain dehydrogenase (AtsC), putative
AFUA_3G00280	2304.37	2.77403	0.0950975	2.91947e-185	metallo-beta-lactamase domain protein, putative
AFUA_3G00290	818.592	4.49439	0.155902	5.84487e-181	3-hydroxyacyl-CoA dehydrogenase, putative
AFUA_3G00400	43.4896	2.67902	0.413621	4.73434e-10	hypothetical protein
AFUA_3G00460	3.69424	2.14298	0.748834	0.00896503	hypothetical protein
AFUA_3G00760	370.175	2.0768	0.53834	0.000313192	GNAT family N-acetyltransferase, putative
AFUA_3G00920	14300	5.68741	0.09119	0	RTA1 domain protein, putative
AFUA_3G00950	33.1543	4.55617	0.562402	3.79296e-15	ankyrin repeat protein
AFUA_3G00960	13451.9	5.34872	0.531495	7.63956e-23	conserved hypothetical protein
AFUA_3G00970	11.6479	2.26523	0.673527	0.00185322	conserved hypothetical protein
AFUA_3G01240	10326.5	8.48186	0.375696	2.97974e-111	hypothetical protein
AFUA_3G01260	1016.71	2.73961	0.160201	3.54168e-64	acetyltransferase, GNAT family family
AFUA_3G01270	1171.58	2.60712	0.17305	5.20111e-50	conserved hypothetical protein
AFUA_3G01400	149826	6.64532	0.0842584	0	ABC multidrug transporter, putative
AFUA_3G01410	1477.87	2.96553	0.128673	6.71154e-116	polyketide synthase, putative
AFUA_3G01490	1548.29	2.95252	0.0963206	1.65932e-204	alcohol dehydrogenase, putative
AFUA_3G01610	385.873	2.40064	0.18899	7.95403e-36	conserved hypothetical protein
AFUA_3G01620	1865.81	5.21523	0.120132	0	Ankyrin and HET domain protein
AFUA_3G01710	65.7647	5.52653	0.517526	1.34944e-25	TPR domain protein
AFUA_3G01810	811.543	2.27915	0.147097	7.53091e-53	F-box domain protein
AFUA_3G01820	1345.04	2.38728	0.115792	6.69389e-93	amino acid permease
AFUA_3G01840	4348.74	2.32873	0.0768051	4.19121e-200	MFS transporter, putative
AFUA_3G01850	34694.4	3.21649	0.0721371	0	porphyromonas-type peptidyl-arginine deiminase superfamily
AFUA_3G01990	3270.67	2.91376	0.12039	9.45072e-128	DUF636 domain protein
AFUA_3G02050	300.641	2.49991	0.18844	5.497e-39	conserved hypothetical protein
AFUA_3G02060	5708.94	2.55228	0.0891217	1.38093e-178	MFS multidrug transporter, putative
AFUA_3G02110	57.2731	6.19643	0.60996	2.94021e-23	MFS multidrug transporter, putative
AFUA_3G02120	450.132	4.40152	0.725375	5.9977e-09	short-chain dehydrogenase/reductase family protein, putative
AFUA_3G02220	1353.71	2.91539	0.12241	9.98333e-124	DUF427 domain protein
AFUA_3G02230	219.801	2.10802	0.225105	6.57055e-20	conserved hypothetical protein
AFUA_3G02290	26.2989	2.84083	0.509988	1.06128e-07	arylsulfatase, putative
AFUA_3G02680	354.167	2.75248	0.222417	4.7309e-34	C6 finger domain protein, putative
AFUA_3G02685	294.941	2.2175	0.186727	1.9886e-31	conserved hypothetical protein
AFUA_3G02770	1155.66	9.23319	0.400686	7.26341e-116	FAD binding domain protein
AFUA_3G02785	13.7155	3.34098	0.662282	1.67256e-06	conserved hypothetical protein
AFUA_3G02850	1107.96	2.24753	0.117207	1.72123e-80	conserved hypothetical protein
AFUA_3G03060	583.222	2.45139	0.201752	7.40532e-33	cell wall protein PhiA
AFUA_3G03210	346.567	4.04696	0.206327	3.63993e-84	hypothetical protein
AFUA_3G03380	206.022	3.96104	0.264789	2.54772e-49	sugar O-acetyltransferase, putative
AFUA_3G04020	2662.78	2.52374	0.119711	4.165e-97	conserved mitochondrial protein
AFUA_3G04030	5323.73	3.90968	0.114154	3.74738e-255	coenzyme A transferase, putative
AFUA_3G05760	14161.9	2.38669	0.0904258	8.36682e-152	C6 transcription factor (Fcr1), putative
AFUA_3G06530	16158.7	2.95757	0.0849404	1.06293e-263	ATP sulphurylase
AFUA_3G06720	6439.56	3.86055	0.139416	5.05373e-167	ThiJ/PfpI family protein
AFUA_3G07000	932.969	2.49072	0.201088	4.13398e-34	conserved hypothetical protein
AFUA_3G07620	14946.5	2.44146	0.0804361	1.5656e-200	ABC1 domain protein
AFUA_3G07960	75.4046	2.20479	0.352143	1.83959e-09	alpha-ketoglutarate-dependent taurine dioxygenase
AFUA_3G07965	33.7945	3.59296	0.52163	3.11411e-11	conserved hypothetical protein
AFUA_3G07990	241.113	2.53716	0.31714	8.49883e-15	GABA permease GabA
AFUA_3G08310	34526.2	4.29869	0.0857653	0	4-nitrophenylphosphatase
AFUA_3G08530	2747.48	2.22453	0.0939473	2.65617e-122	MFS drug transporter, putative
AFUA_3G08960	12419.6	2.66825	0.0803728	9.14592e-240	epoxide hydrolase, putative
AFUA_3G09240	9160.95	2.0807	0.129072	3.94037e-57	CAIB/BAIF family enzyme
AFUA_3G10175	3187.02	6.03557	0.132881	0	hypothetical protein
AFUA_3G10760	10403.3	2.0069	0.112903	2.87197e-69	phosphoketolase, putative
AFUA_3G10770	9426.81	3.83686	0.128316	1.23921e-194	RTA1 domain protein, putative
AFUA_3G10820	1967.91	2.30735	0.112538	6.93495e-92	ferric-chelate reductase, putative
AFUA_3G10830	19900.3	6.24189	0.113931	0	glutathione S-transferase GstA
AFUA_3G11620	10046.5	3.49004	0.116482	2.03823e-195	conserved hypothetical protein
AFUA_3G11900	2223.54	3.7691	0.106562	4.32738e-272	oxidoreductase, zinc-binding
AFUA_3G12610	756.436	2.61997	0.149851	4.79466e-67	conserved hypothetical protein
AFUA_3G12620	4093.41	2.68017	0.125086	2.78114e-100	acyl-CoA
AFUA_3G12830	2018.66	3.35038	0.110434	2.4144e-200	RTA1 domain protein, putative
AFUA_3G13010	13573	3.57257	0.109227	9.56599e-233	Zn-dependent hydrolase/oxidoreductase family protein, putative
AFUA_3G13640	10.6048	2.14884	0.693528	0.00438116	extracellular serine-rich protein, putative
AFUA_3G13650	20.9025	2.2931	0.561985	0.000130564	integral membrane protein
AFUA_3G13660	134.424	5.56626	0.39522	7.99807e-44	Ctr copper transporter family protein
AFUA_3G13670	1164.15	8.15764	0.306068	8.77296e-155	siderochrome-iron transporter, putative
AFUA_3G13680	1456.63	6.56196	0.66995	1.09684e-21	conserved hypothetical protein
AFUA_3G13690	1319.64	9.92206	0.458359	2.45313e-102	pyoverdine/dityrosine biosynthesis family protein, putative
AFUA_3G13700	4367.83	9.09854	0.231501	0	transferase family protein
AFUA_3G14200	645.455	5.5868	0.203499	3.4541e-164	conserved hypothetical protein
AFUA_3G14210	293.694	5.36596	0.267966	1.09223e-87	conserved hypothetical protein
AFUA_3G14910	12746.2	10.8581	0.224007	0	FacC-like extracellular signaling protein, putative
AFUA_3G15240	1081.46	5.82731	0.178269	1.79114e-232	conserved hypothetical protein
AFUA_3G15250	5291.58	7.05262	0.134589	0	MFS drug efflux transporter, putative
AFUA_3G15270	39.4464	4.98013	0.567886	1.39235e-17	nonribosomal peptide synthase, putative
AFUA_3G15280	195.563	4.67109	0.337965	3.0975e-42	methyltransferase, putative
AFUA_3G15290	755.161	8.67296	0.404806	2.85919e-100	C6 transcription factor, putative
AFUA_4G00120	53.2989	2.25497	0.371547	5.95598e-09	MFS transporter, putative
AFUA_4G00240	6245.59	5.75491	0.109952	0	amino acid transporter, putative
AFUA_4G00250	3052.08	4.0067	0.0973117	0	WD40 repeat protein
AFUA_4G00280	2963.53	7.67552	0.209132	6.42869e-293	conserved hypothetical protein
AFUA_4G00670	1416.85	2.46364	0.138256	1.31262e-69	nucleoside-diphosphate-sugar epimerases, putative
AFUA_4G00710	356.3	3.74718	0.229095	8.63601e-59	C6 transcription factor, putative
AFUA_4G00720	155.847	3.71113	0.28652	3.27721e-37	protein phosphatase 2C, putative
AFUA_4G00760	6496.64	6.47084	0.106227	0	conserved hypothetical protein
AFUA_4G00770	17603.1	5.9841	0.0856845	0	conserved hypothetical protein
AFUA_4G00830	1976.17	3.14805	0.149702	1.27015e-96	MFS peptide transporter, putative
AFUA_4G00900	377.653	4.1505	0.214513	6.18152e-82	conserved hypothetical protein
AFUA_4G00910	56.453	2.23281	0.42101	4.43777e-07	short chain oxidoreductase (CsgA), putative
AFUA_4G01030	48.4416	2.00506	0.411719	3.96875e-06	conserved hypothetical protein
AFUA_4G01040	6769.83	9.8016	0.219996	0	short chain dehydrogenase, putative
AFUA_4G01050	691.197	2.97489	0.152906	7.81841e-83	ABC multidrug transporter, putative
AFUA_4G01105	77.2146	2.6867	0.310086	3.46848e-17	C6 and C2H2 transcription factor, putative
AFUA_4G01130	643.439	7.80061	0.34332	1.14567e-112	dienelactone hydrolase family protein
AFUA_4G01410	91.5932	2.49407	0.321321	5.49422e-14	conserved hypothetical protein
AFUA_4G01450	13.3077	2.33585	0.648537	0.000809386	phospho-2-dehydro-3-deoxyheptonate aldolase
AFUA_4G01460	12.6286	2.2285	0.609365	0.000662278	conserved hypothetical protein
AFUA_4G01470	2929.22	2.61438	0.118097	5.40053e-107	C6 finger domain protein, putative
AFUA_4G02840	8594.88	2.51067	0.143298	2.52923e-67	NmrA-like family protein, putative
AFUA_4G03230	5154.23	3.56138	0.147269	1.52049e-127	extracellular guanyl-specific ribonuclease RntA
AFUA_4G03440	50346.3	6.16064	0.0679155	0	conserved hypothetical protein
AFUA_4G03500	5677.94	3.65497	0.0800098	0	GPI anchored protein, putative
AFUA_4G03510	1933.4	2.24137	0.104739	4.92064e-100	amino acid permease family protein, putative
AFUA_4G03520	867.596	2.03024	0.119945	6.79992e-63	conserved hypothetical protein
AFUA_4G03690	3261.59	4.65415	0.117368	0	aldehyde dehydrogenase family protein, putative
AFUA_4G03920	1188.18	4.79436	0.165041	9.79408e-184	MFS drug transporter, putative
AFUA_4G03930	1433.18	4.41913	0.206251	2.80734e-100	cysteine synthase B, putative
AFUA_4G03940	29439.2	7.44819	0.088812	0	ferric-chelate reductase, putative
AFUA_4G04140	26307.2	2.32883	0.0844299	9.85154e-166	conserved hypothetical protein
AFUA_4G04380	2326.52	2.8767	0.107236	8.72134e-157	phenazine biosynthesis-like protein, putative
AFUA_4G04530	9598.61	2.81862	0.0755385	9.35775e-303	short chain dehydrogenase/reductase (Ayr1), putative
AFUA_4G06800	2646.58	2.02809	0.108212	6.39435e-77	DNA-3-methyladenine glycosylase, putative
AFUA_4G08690	1276.6	2.95838	0.117532	4.09344e-138	dihydrodipicolinate synthetase family protein
AFUA_4G08700	575.51	2.82708	0.160995	1.27154e-67	hypothetical protein
AFUA_4G09230	1292.38	2.15244	0.119097	1.39981e-71	conserved hypothetical protein
AFUA_4G09255	1023.05	3.28091	0.746892	3.55704e-05	conserved hypothetical protein
AFUA_4G09300	3311.57	4.28766	0.129592	3.80581e-238	conserved hypothetical protein
AFUA_4G09330	16998.1	3.6941	0.0691639	0	conserved hypothetical protein
AFUA_4G09460	2987.07	2.39444	0.0954731	4.01906e-137	NACHT domain protein
AFUA_4G09480	98.2456	2.26904	0.322842	1.18064e-11	extracellular endo-1,4-beta-xylanase, putative
AFUA_4G09550	5164.13	2.44584	0.0792737	3.64758e-207	conserved hypothetical protein
AFUA_4G09580	2058.27	2.71485	0.174173	1.79586e-53	major allergen Asp F2
AFUA_4G09890	7291.65	2.77337	0.0766639	1.32736e-284	conserved hypothetical protein
AFUA_4G10110	2040.07	2.78582	0.111792	2.1919e-135	homeobox transcription factor, putative
AFUA_4G10610	285.142	4.17659	0.267994	1.86206e-53	stress responsive A/B barrel domain protein
AFUA_4G10930	12503.3	4.54142	0.0725438	0	N-acetyltransferase family protein, putative
AFUA_4G11270	9004.84	3.11069	0.113318	3.69257e-164	conserved hypothetical protein
AFUA_4G12260	347.383	2.16913	0.174433	2.25231e-34	MFS transporter (Mch2), putative
AFUA_4G12510	10260.6	2.30613	0.118668	1.19971e-82	conserved hypothetical protein
AFUA_4G12940	783.842	2.64133	0.204862	7.01039e-37	hypothetical protein
AFUA_4G13570	812.251	2.3185	0.114685	2.3703e-89	thiol methyltransferase, putative
AFUA_4G13800	2686.91	3.1203	0.118108	4.32722e-152	extracellular sialidase/neuraminidase, putative
AFUA_4G13950	914.04	2.02066	0.146936	7.99925e-42	GNAT family acetyltransferase, putative
AFUA_4G13960	3641.23	3.5295	0.115824	4.08466e-202	2-dehydropantoate 2-reductase
AFUA_4G13980	191.01	3.24351	0.241796	7.70792e-40	hypothetical protein
AFUA_4G14130	399.336	2.18076	0.208608	1.42807e-24	ABC multidrug transporter, putative
AFUA_4G14140	70.9017	2.18703	0.339407	5.84423e-10	cytochrome P450 monooxygenase, putative
AFUA_4G14150	163.642	2.08462	0.221044	3.55103e-20	Diacylglycerol acyltransferase family
AFUA_4G14210	1329.65	2.10027	0.120799	2.59208e-66	conserved hypothetical protein
AFUA_4G14380	27701	4.86344	0.119775	0	glutathione S-transferase, putative
AFUA_4G14520	7.5609	2.06584	0.749147	0.01202	toxin biosynthesis protein, putative
AFUA_4G14730	353.505	2.25483	0.203422	1.68098e-27	GNAT family acetyltransferase, putative
AFUA_4G14770	57680.6	5.68966	0.0743244	0	squalene-hopene-cyclase, putative
AFUA_4G14780	24021.1	4.63974	0.0895121	0	cytochrome P450 monooxygenase, putative
AFUA_4G14790	14108.4	4.79356	0.107821	0	cytochrome P450 monooxygenase, putative
AFUA_4G14800	22628.2	6.91627	0.0820953	0	short chain dehydrogenase, putative
AFUA_4G14810	14472.9	6.65165	0.11749	0	cytochrome P450 monooxygenase, putative
AFUA_4G14820	25155.9	6.16961	0.125378	0	transferase family protein
AFUA_4G14830	8222.62	7.28308	0.298797	1.45125e-129	cytochrome P450 monooxygenase, putative
AFUA_4G14840	11958.5	8.05606	0.476432	9.09291e-63	transferase family protein
AFUA_4G14850	3109.88	5.14211	0.120512	0	extracellular 3-ketosteroid 1-dehydrogenase, putative
AFUA_5G00540	16460.6	10.0178	0.16778	0	FacC-like extracellular signaling protein, putative
AFUA_5G00580	92.1449	2.5703	0.316214	3.0521e-15	conserved hypothetical protein
AFUA_5G00590	7420.47	3.69183	0.145772	8.13248e-140	hypothetical protein
AFUA_5G00610	383.415	2.16043	0.198024	1.1297e-26	oxidase, putative
AFUA_5G00800	666.49	2.10838	0.140832	2.14679e-49	conserved hypothetical protein
AFUA_5G00820	224.017	4.12777	0.291911	3.61764e-44	hypothetical protein
AFUA_5G00830	181.914	4.65352	0.299925	5.42497e-53	conserved hypothetical protein
AFUA_5G00840	702.971	2.0449	0.144796	4.6482e-44	integral membrane protein
AFUA_5G00860	297.339	2.3468	0.176297	3.01493e-39	Ankyrin repeat protein
AFUA_5G00870	21730.5	6.45508	0.0897098	0	conserved hypothetical protein
AFUA_5G00890	5492.58	5.61558	0.106223	0	integral membrane protein
AFUA_5G00900	1210.64	6.00406	0.167154	1.37152e-280	G-protein signalling regulator, putative
AFUA_5G00910	68216.6	11.9478	0.151409	0	MBL2-like secreted peptide, putative
AFUA_5G00940	356.046	4.10106	0.218088	1.98306e-77	hypothetical protein
AFUA_5G01030	19926.9	6.40438	0.11821	0	glyceraldehyde 3-phosphate dehydrogenase, putative
AFUA_5G01040	64.5684	2.01654	0.378442	3.89318e-07	oxidoreductase, short-chain dehydrogenase/reductase family, putative
AFUA_5G01250	14364.1	5.63041	0.701799	7.09737e-15	oxidoreductase, putative
AFUA_5G01310	37.5804	2.79459	0.47151	1.38978e-08	RTA1 domain protein, putative
AFUA_5G01370	5168.11	4.13334	0.123145	4.43388e-245	conserved hypothetical protein
AFUA_5G01420	15214.5	2.97301	0.0742437	0	conserved hypothetical protein
AFUA_5G01530	158.072	3.87969	0.268781	5.47765e-46	short chain dehydrogenase, putative
AFUA_5G01540	272.096	3.91389	0.250255	7.95294e-54	MFS aflatoxin efflux pump, putative
AFUA_5G01620	813.913	3.87951	0.363224	1.32208e-25	extracellular proline-rich protein
AFUA_5G01880	16336.5	2.02532	0.0908393	1.60951e-108	conserved hypothetical protein
AFUA_5G01990	23993.2	6.62198	0.369986	3.24314e-70	BYS1 domain protein, putative
AFUA_5G02610	5264.66	5.55585	0.104749	0	cytochrome P450, putative
AFUA_5G02620	292500	11.1567	0.0879997	0	P450 family sporulation-specific N-formyltyrosine oxidase Dit2, putative
AFUA_5G02630	336265	12.5995	0.248975	0	conserved hypothetical protein
AFUA_5G02640	479373	12.3085	0.114428	0	O-methyltransferase, putative
AFUA_5G02650	33224.5	2.26859	0.088673	1.16467e-142	hypothetical protein
AFUA_5G02655	40439.9	4.65297	0.0805459	0	conserved hypothetical protein
AFUA_5G02660	1.58656e+06	11.8672	0.314607	0	pyoverdine/dityrosine biosynthesis protein, putative
AFUA_5G02670	94379.6	10.0406	0.0904686	0	ThiJ/PfpI family protein
AFUA_5G03330	5503.27	3.26842	0.11216	6.89818e-185	HypA-like protein, putative
AFUA_5G04250	2257.32	2.15108	0.0951838	1.78361e-111	homocysteine synthase CysD
AFUA_5G04400	228.632	2.87796	0.219547	4.35304e-38	hypothetical protein
AFUA_5G06070	93108.2	3.56041	0.082849	0	ABC multidrug transporter Mdr1
AFUA_5G06080	259.489	2.28444	0.179529	6.00329e-36	DNA repair protein Swi5/Sae3, putative
AFUA_5G06940	22.3762	3.0689	0.579452	4.6091e-07	dipeptidyl peptidase III
AFUA_5G06990	5265.71	3.85928	0.139787	4.9492e-166	O-methyltransferase, putative
AFUA_5G07230	2415.86	3.70931	0.10578	1.92545e-267	carboxyphosphonoenolpyruvate phosphonomutase-like protein
AFUA_5G07610	13.7898	2.44382	0.618714	0.000219299	#N/A
AFUA_5G09960	1002.48	3.02748	0.147057	1.23303e-92	GPI anchored protein, putative
AFUA_5G10080	4.76208	2.3326	0.750264	0.00424778	conserved hypothetical protein
AFUA_5G10090	9345.86	6.2715	0.614081	1.69649e-23	3-demethylubiquinone-9 3-methyltransferase, putative
AFUA_5G10180	668.587	2.8113	0.137402	1.65718e-91	salicylate hydroxylase, putative
AFUA_5G10190	6878.01	4.87823	0.125069	0	conserved hypothetical protein
AFUA_5G10200	22340.8	8.5423	0.376382	2.02918e-112	hypothetical protein
AFUA_5G10210	14804.9	8.48816	0.410821	2.67231e-93	conserved hypothetical protein
AFUA_5G10220	340257	11.1719	0.437034	1.9752e-142	alcohol dehydrogenase, zinc-containing, putative
AFUA_5G10240	14998.6	3.98046	0.102771	0	conserved hypothetical protein
AFUA_5G10250	51921.6	6.32223	0.0995429	0	conserved hypothetical protein
AFUA_5G10640	23220.2	3.29498	0.0844289	0	tyrosyl-tRNA synthetase
AFUA_5G11980	3315.4	2.46536	0.0785577	2.60225e-214	MFS efflux transporter, putative
AFUA_5G12700	17.3213	3.0719	0.631243	4.03618e-06	conserved hypothetical protein
AFUA_5G12770	5666.42	4.79814	0.0804996	0	metallo-beta-lactamase family protein
AFUA_5G13715	4692.59	3.18938	0.110242	3.04469e-182	integral membrane protein PTH11-like, putative
AFUA_5G13730	59068.9	9.2799	0.113289	0	NlpC/P60-like cell-wall peptidase, putative
AFUA_5G14000	3041.7	2.3256	0.298038	4.00049e-14	oxidoreductase, short chain dehydrogenase/reductase family
AFUA_5G14160	312.157	3.49657	0.195009	1.82193e-70	hypothetical protein
AFUA_5G14250	1878.96	5.1729	0.166579	7.36426e-210	DNA repair family protein
AFUA_5G14260	406.343	3.91035	0.186312	2.96308e-96	cytochrome b5, putative
AFUA_5G14290	17339.1	5.77933	0.0828053	0	C6 transcription factor, putative
AFUA_5G14300	1045.94	2.48158	0.156466	2.49386e-55	alpha,alpha-trehalose-phosphate synthase subunit, putative
AFUA_5G14490	1235.78	3.77848	0.144111	8.24174e-150	MFS transporter, putative
AFUA_5G14570	40.2767	2.74433	0.516596	4.23848e-07	conserved hypothetical protein
AFUA_5G14582	25.3823	2.5205	0.536404	9.00173e-06	Pfs, NACHT and Ankyrin domain protein
AFUA_6G00190	484.19	2.00916	0.17562	3.11261e-29	conserved hypothetical protein
AFUA_6G00193	58.1555	2.48825	0.390452	9.14535e-10	hypothetical protein
AFUA_6G00280	1460.8	2.91984	0.312878	8.87087e-20	NmrA-like family protein
AFUA_6G00290	3899.57	2.10754	0.143925	2.64684e-47	aminotransferase, putative
AFUA_6G00710	5616.57	7.12432	0.155908	0	MFS transporter, putative
AFUA_6G00720	904.927	6.33014	0.223596	1.48492e-174	LysM domain protein, putative
AFUA_6G00730	3942.99	6.51215	0.328116	3.74058e-86	hypothetical protein
AFUA_6G00740	13736.1	7.27563	0.142427	0	conserved hypothetical protein
AFUA_6G01830	3892.93	3.58284	0.144602	7.49485e-134	O-methyltransferase, putative
AFUA_6G02580	1186.67	4.64563	0.157252	5.27977e-190	hypothetical protein
AFUA_6G02800	7295.47	6.21188	0.132122	0	GPI anchored protein, putative
AFUA_6G02810	4877.79	5.11256	0.134781	0	Ctr copper transporter, putative
AFUA_6G02820	7653.73	4.13626	0.0889654	0	metalloreductase, putative
AFUA_6G02950	3245.33	2.39384	0.125287	6.4301e-80	aromatic ring-opening dioxygenase LigB subunit, putative
AFUA_6G03300	124.688	3.91509	0.314465	1.88438e-34	conserved hypothetical protein
AFUA_6G03310	55.6231	4.57019	0.498894	4.26678e-19	conserved hypothetical protein
AFUA_6G03320	9660.32	5.14991	0.380674	1.66603e-40	MFS multidrug transporter, putative
AFUA_6G03345	561.742	3.03501	0.184891	3.31355e-59	conserved hypothetical protein
AFUA_6G03350	6077.2	3.78909	0.135221	5.09342e-171	GNAT family N-acetyltransferase, putative
AFUA_6G03355	11.3004	2.33663	0.702474	0.00209243	#N/A
AFUA_6G03600	1107.12	2.3214	0.144323	6.98105e-57	integral membrane protein (Pth11), putative
AFUA_6G03690	11980.5	2.51706	0.126504	1.39599e-86	sodium P-type ATPase, putative
AFUA_6G03720	260.487	2.67403	0.220919	1.29592e-32	MFS allantoate transporter, putative
AFUA_6G03900	5010.77	2.56101	0.075839	4.657e-248	F-box domain protein
AFUA_6G03910	1436.88	2.71301	0.09947	4.61296e-162	integral membrane protein, Mpv17/PMP22 family, putative
AFUA_6G03920	664.784	3.85419	0.17007	4.30005e-112	iron-sulfur cluster-binding protein, putative
AFUA_6G04450	429.518	2.28431	0.142041	7.26996e-57	alpha-1,2-mannosyltransferase (Mnn2), putative
AFUA_6G04920	26555.8	3.14239	0.143307	5.49213e-105	NAD-dependent formate dehydrogenase AciA/Fdh
AFUA_6G07240	87.5308	2.03799	0.376102	2.40728e-07	4-hydroxybenzoate polyprenyl transferase, putative
AFUA_6G08000	16846.9	3.89823	0.0803296	0	general amidase GmdA, putative
AFUA_6G09070	26425.9	3.82692	0.0871409	0	3'(2'),5'-bisphosphate nucleotidase
AFUA_6G09090	1207.69	2.02328	0.146933	6.25801e-42	conserved hypothetical protein
AFUA_6G09550	69.5088	4.29689	0.403407	1.80325e-25	RTA1 domain protein, putative
AFUA_6G09560	3.99115	2.30911	0.750394	0.00468482	conserved hypothetical protein
AFUA_6G10130	2620.15	3.37474	0.100514	3.22241e-245	N,O-diacetyl muramidase, putative
AFUA_6G10250	110.89	2.01311	0.30888	3.64358e-10	alkaline serine protease AorO, putative
AFUA_6G11490	3677.18	2.42031	0.0852426	1.47004e-175	NUDIX domain protein
AFUA_6G11500	177.173	2.43099	0.231159	7.44667e-25	dipeptidase, putative
AFUA_6G11740	124.886	2.42664	0.296878	2.10743e-15	nucleoside-diphosphate-sugar epimerase family protein
AFUA_6G11790	614.093	4.13156	0.158079	7.2521e-149	conserved hypothetical protein
AFUA_6G11800	90.1698	2.74868	0.329811	5.62803e-16	RTA1 domain protein, putative
AFUA_6G11820	1278.93	3.18241	0.119973	2.55007e-153	glycosyl hydrolase family protein
AFUA_6G11910	250.119	5.13248	0.289553	6.9221e-69	glycosyl hydrolase family 3, putative
AFUA_6G11930	41.989	2.82238	0.426221	1.83863e-10	conserved hypothetical protein
AFUA_6G11980	9.16246	2.36803	0.681286	0.0012622	exo-beta-1,3-glucanase, putative
AFUA_6G11990	17348.1	10.9981	0.205657	0	hypothetical protein
AFUA_6G12000	98.894	4.50392	0.361783	1.89985e-34	hypothetical protein
AFUA_6G12100	9.2081	3.23433	0.709006	1.67696e-05	nitrilase family protein
AFUA_6G12120	33.9139	2.06276	0.479827	5.30477e-05	BNR/Asp-box repeat domain protein
AFUA_6G12130	124.977	2.55665	0.268183	1.34563e-20	C6 transcription factor, putative
AFUA_6G12730	15594.6	2.33504	0.144333	1.55322e-57	integral membrane protein
AFUA_6G13470	2694.75	3.27821	0.0902982	1.29005e-286	conserved hypothetical protein
AFUA_6G13730	1141.08	8.74193	0.351993	1.77104e-134	hypothetical protein
AFUA_6G13740	266995	12.2568	0.107441	0	conserved hypothetical protein
AFUA_6G13750	68547.8	8.91527	0.0950638	0	ferric-chelate reductase, putative
AFUA_6G14010	124.216	4.6866	0.657511	5.87622e-12	GPI anchored protein, putative
AFUA_6G14030	294.818	3.44116	0.223196	2.44639e-52	acyltransferase, putative
AFUA_6G14040	473.598	2.38878	0.23575	3.82402e-23	glycosyl transferase, putative
AFUA_6G14560	21.6743	2.86216	0.543867	5.46493e-07	hexose transporter, putative
AFUA_7G00110	1946.92	9.60911	0.396683	5.70206e-128	secretory lipase, putative
AFUA_7G00120	79794.7	13.0325	0.199321	0	metallo-beta-lactamase domain protein
AFUA_7G00130	43904	10.5257	0.293683	2.30783e-279	C6 transcription factor, putative
AFUA_7G00150	54642.6	5.60352	0.686267	2.26067e-15	FAD-dependent monooxygenase, putative
AFUA_7G00160	1.26158e+06	14.2465	0.325777	0	polyketide synthase, putative
AFUA_7G00170	748313	14.3131	0.120347	0	dimethylallyl tryptophan synthase GliD1
AFUA_7G00180	54283.7	10.8989	0.284227	0	NAD dependent epimerase/dehydratase, putative
AFUA_7G00190	37.8165	5.09789	0.592793	6.03938e-17	hypothetical protein
AFUA_7G00200	33747.4	11.1555	0.167784	0	conserved hypothetical protein
AFUA_7G00280	2033.25	4.8362	0.170686	7.7612e-175	conserved hypothetical protein
AFUA_7G00365	6.49677	2.67019	0.73507	0.000723968	#N/A
AFUA_7G00370	69192	7.85115	0.570474	6.94195e-42	conserved hypothetical protein
AFUA_7G00460	2218.96	3.12131	0.110172	8.33837e-175	conserved hypothetical protein
AFUA_7G00480	21980.7	2.64808	0.0771737	4.20104e-256	ABC multidrug transporter, putative
AFUA_7G00570	150.927	2.39261	0.255562	6.71416e-20	conserved hypotheitcal protein
AFUA_7G00590	11.0628	2.17291	0.672331	0.00285845	salicylate hydroxylase, putative
AFUA_7G00680	260.899	3.5645	0.218629	2.02635e-58	hypothetical protein
AFUA_7G00690	2017.04	3.36356	0.149649	2.82711e-110	aminotransferase, putative
AFUA_7G00830	334.445	3.94483	0.202148	2.51076e-83	alpha/beta hydrolase, putative
AFUA_7G00950	3130.68	3.24146	0.271371	8.74445e-32	MFS monosaccharide transporter, putative
AFUA_7G00970	26784.8	8.36329	0.312787	9.15096e-156	GPI anchored serine-threonine rich protein
AFUA_7G00990	249.283	2.60761	0.67701	0.000320222	transcriptional activator of ethanol catabolism AlcS
AFUA_7G01000	9914.7	2.42306	0.59548	0.000136664	aldehyde dehydrogenase, putative
AFUA_7G01105	379.605	7.23284	0.364949	6.50422e-86	conserved hypothetical protein
AFUA_7G01720	133.403	3.1465	0.383568	1.65876e-15	3-hydroxymethyl-3-methylglutaryl-Coenzyme A lyase
AFUA_7G04070	37873.8	4.44722	0.0765948	0	phospho-2-dehydro-3-deoxyheptonate aldolase
AFUA_7G04850	33250.6	7.21688	0.113572	0	aldo-keto reductase, putative
AFUA_7G04880	13753.4	2.029	0.0659375	4.47037e-206	sterol glucosyltransferase, putative
AFUA_7G05040	650.502	2.18372	0.134892	1.31316e-57	rhamnosidase B, putative
AFUA_7G05100	122.133	2.27153	0.244867	1.47963e-19	hexose transporter protein
AFUA_7G05170	18.303	3.00964	0.58176	8.69027e-07	conserved hypothetical protein
AFUA_7G05180	15530.2	10.145	0.411351	1.25217e-132	Defensin domain protein
AFUA_7G05230	1106.76	2.3262	0.107038	3.85898e-103	conserved hypothetical protein
AFUA_7G05500	15113.8	3.93352	0.488659	5.72393e-15	glutathione S-transferase, putative
AFUA_7G06330	529.082	3.35585	0.16718	4.1566e-88	hypothetical protein
AFUA_7G06410	141.225	3.24718	0.297138	9.28298e-27	exo-polygalacturonase, putative
AFUA_7G06580	414.087	5.46106	0.269568	1.0073e-89	FAD/FMN-containing isoamyl alcohol oxidase MreA-like, putative
AFUA_7G06590	1464.52	2.95151	0.0959941	9.49459e-206	conserved hypothetical protein
AFUA_7G06600	228.127	3.05074	0.298531	1.59089e-23	NADPH-dependent FMN reductase Lot6, putative
AFUA_7G06620	1518.99	2.2412	0.100095	1.9197e-109	integral membrane protein Pth11-like, putative
AFUA_8G00290	499.687	2.00377	0.537992	0.000517613	conserved hypothetical protein
AFUA_8G00300	349.644	2.11289	0.498084	6.76367e-05	conserved hypothetical protein
AFUA_8G00350	7372.71	6.0991	0.108313	0	conserved hypothetical protein
AFUA_8G00360	265159	12.9762	0.120237	0	NlpC/P60-like cell-wall peptidase, putative
AFUA_8G00370	1128.5	2.30558	0.551649	8.74932e-05	polyketide synthase, putative			Fumagillin (fma)
AFUA_8G00620	330.371	2.34172	0.639353	0.000648947	dimethylallyl tryptophan synthase, putative
AFUA_8G00690	92.6851	2.02422	0.310151	3.43215e-10	hypothetical protein
AFUA_8G00700	1696.95	3.91672	0.103059	0	class III chitinase ChiA2
AFUA_8G00710	40419.3	13.3503	0.288613	0	secreted antimicrobial peptide, putative
AFUA_8G00720	9815.62	5.69268	0.12272	0	amino acid transporter, putative
AFUA_8G01010	349.941	3.14155	0.170371	1.72962e-74	thermophilic desulfurizing enzyme family protein
AFUA_8G01020	587.311	3.3323	0.145417	1.359e-114	HET domain protein
AFUA_8G01080	1495.22	6.27552	0.195537	4.10267e-224	conserved hypothetical protein
AFUA_8G01210	97.2736	3.84569	0.373179	6.6071e-24	enoyl-CoA hydratase/isomerase family protein
AFUA_8G01290	11.0435	2.55008	0.684273	0.000513451	hypothetical protein
AFUA_8G01300	1593.92	3.79621	0.146121	4.24398e-147	conserved hypothetical protein
AFUA_8G01310	1885.65	4.11415	0.127035	3.34717e-228	ferric-chelate reductase (Fre2), putative
AFUA_8G01320	235.286	7.63747	0.503572	1.13571e-50	hypothetical protein
AFUA_8G01510	30.9678	2.39136	0.555087	5.10607e-05	conserved hypothetical protein
AFUA_8G01550	312.734	3.61144	0.206254	3.05851e-67	oxidoreductase, short chain dehydrogenase/reductase family superfamily
AFUA_8G01560	686.591	2.46363	0.151819	7.00477e-58	aldo-keto reductase (YakC), putative
AFUA_8G01760	277.068	2.6909	0.184916	1.0006e-46	hypothetical protein
AFUA_8G01770	7457.36	4.92094	0.0995257	0	conserved hypothetical protein
AFUA_8G01850	1414.68	3.95676	0.383083	5.18772e-24	phosphate-repressible phosphate permease, putative
AFUA_8G01860	111254	8.96242	0.07973	0	NmrA-like family protein
AFUA_8G01870	2811.43	4.69509	0.1065	0	hypothetical protein
AFUA_8G01890	1500.98	3.08634	0.111138	5.64712e-168	Na+/H+ exchanger family protein, putative
AFUA_8G01970	61.4812	2.31993	0.369407	1.63323e-09	extracellular endo-polygalacturonase, putative
AFUA_8G02110	279.631	2.514	0.206353	5.00889e-33	hypothetical protein
AFUA_8G02140	7315.09	4.8351	0.102191	0	ankyrin repeat protein
AFUA_8G02240	6.02716	2.28549	0.73588	0.00428972	F-box domain protein
AFUA_8G02250	1773.1	4.45606	0.328592	1.07342e-40	conserved hypothetical protein
AFUA_8G02315	329.345	2.34691	0.167632	2.57041e-43	conserved hypothetical protein
AFUA_8G02320	12.2962	2.03898	0.631543	0.00288769	capsule polysaccharide synthase Cps1, putative
AFUA_8G02330	41.6183	2.20572	0.462067	6.32169e-06	endoglucanase, putative
AFUA_8G02340	12414.4	12.9126	0.415895	8.84187e-210	hypothetical protein
AFUA_8G02390	6.06914	2.10433	0.743776	0.00984897	conserved hypothetical protein (spyD)	Satorypyrone (spy)
AFUA_8G04340	11445.7	4.30576	0.0687708	0	cystathionine gamma-lyase
AFUA_8G04550	333.624	2.55584	0.180569	2.97744e-44	sulfonate biosynthesis enzyme, putative
AFUA_8G04560	4465.41	2.5241	0.089647	1.16718e-172	integral membrane protein
AFUA_8G05220	19753.2	6.68943	0.0813136	0	acetamidase, putative
AFUA_8G05920	3.43411	2.02841	0.746945	0.0134945	hypothetical protein
AFUA_8G05930	6661.7	4.08551	0.0973032	0	conserved hypothetical protein
AFUA_8G05960	8978.32	4.01304	0.0879113	0	integral membrane protein
AFUA_8G06974	11.175	3.78639	0.715876	4.77611e-07	conserved hypothetical protein
AFUA_8G06980	4919.05	9.19395	0.234683	0	glycosyl hydrolase, putative
AFUA_8G06990	1594.83	4.00392	0.155878	8.43287e-144	ankyrin repeat protein
AFUA_8G07100	21418.4	12.5221	0.298191	0	conserved hypothetical protein
AFUA_8G07170	16409.2	6.82927	0.147106	0	conserved hypothetical protein
AFUA_8G07210	21703.8	2.56272	0.0924521	2.30271e-167	hydroxymethylglutaryl-CoA synthase, putative
AFUA_8G07260	160.784	2.32808	0.321355	2.55508e-12	conserved hypothetical protein
AFUA_8G07330	646.821	2.88399	0.186748	1.65781e-52	isoflavone reductase family protein (CipA), putative
AFUA_8G07370	55.2503	2.37049	0.399105	1.29109e-08	MFS transporter, putative

## Sheet: Table S4
Down-regulated ≥ 2FC in the Tet-eneA strain
GeneID	Base mean	log2(FC)	StdErr	P-adj	annotation
AFUA_6G06650	779.597	-1.00073	0.11326	7.81061e-18	tyrosine/serine protein phosphatase, putative
AFUA_4G07435	10627.7	-1.00114	0.0893398	4.3704e-28	60S ribosomal protein L36
AFUA_8G06010	760.263	-1.00207	0.152204	2.36168e-10	C6 transcription factor, putative
AFUA_8G01600	43.4222	-1.00242	0.367348	0.0130253	conserved hypothetical protein
AFUA_5G11380	11673.8	-1.00538	0.077076	1.00417e-37	rho-gdp dissociation inhibitor
AFUA_3G00500	3029.55	-1.00589	0.413964	0.0286877	integral membrane protein
AFUA_4G07280	2327.57	-1.00784	0.303881	0.00216269	cAMP-mediated signaling protein Sok1, putative
AFUA_7G00530	3275.47	-1.00838	0.138519	1.99294e-12	NACHT and Ankyrin domain protein
AFUA_6G12410	490.529	-1.00985	0.191761	5.36402e-07	1,3-beta-glucanosyltransferase, putative
AFUA_7G01450	1527.56	-1.01203	0.112868	2.46494e-18	cytochrome P450 monooxygenase, putative
AFUA_6G13700	1661.08	-1.01388	0.113732	3.90168e-18	hypothetical protein
AFUA_5G12550	1330.27	-1.01478	0.104458	2.37666e-21	N-acetylglucosaminyl-phosphatidylinositol deacetylase, putative
AFUA_1G10390	407.365	-1.01497	0.265869	0.000364936	ABC multidrug transporter, putative
AFUA_2G11060	26405.6	-1.0152	0.0820427	4.80116e-34	Acyl CoA binding protein family
AFUA_7G05640	433.132	-1.01665	0.158373	6.80965e-10	conserved hypothetical protein
AFUA_4G09370	263.263	-1.01972	0.184346	1.31119e-07	conserved hypothetical protein
AFUA_1G05150	615.695	-1.02016	0.123924	1.30619e-15	C2H2 transcription factor (TFIIIA), putative
AFUA_6G03460	210.39	-1.02033	0.213935	6.45193e-06	conserved hypothetical protein
AFUA_6G04550	192.724	-1.02139	0.218576	1.01298e-05	conserved hypothetical protein
AFUA_2G03380	6958.31	-1.0218	0.0878246	3.3717e-30	alkaline serine protease
AFUA_4G09170	1052.53	-1.02208	0.103945	7.52666e-22	anion exchange family protein
AFUA_4G01170	262.453	-1.02223	0.18478	1.30725e-07	hypothetical protein
AFUA_4G06110	126.846	-1.02362	0.239529	5.91832e-05	conserved hypothetical protein
AFUA_3G07790	2239.01	-1.02561	0.10486	1.25285e-21	argininosuccinate lyase
AFUA_2G14060	6683.93	-1.02648	0.094334	1.53926e-26	NADH-cytochrome b5 reductase
AFUA_3G01650	130.971	-1.02705	0.237964	4.93773e-05	WSC domain protein, putative
AFUA_4G14080	22951.4	-1.02811	0.0959024	8.67362e-26	spherulin 4-like cell surface protein, putative
AFUA_3G13110	18430.1	-1.02942	0.284768	0.000772833	extracellular serine-threonine rich protein
AFUA_7G02080	845.737	-1.02996	0.139322	8.78146e-13	RNA polymerase I subunit Rpa43, putative
AFUA_1G17660	76.4182	-1.03053	0.365965	0.0102121	histidinol dehydrogenase, putative
AFUA_1G06730	479.597	-1.03061	0.128067	5.82393e-15	lanthionine synthetase C family protein, putative
AFUA_1G16523	11409.3	-1.03129	0.094659	1.33303e-26	40S ribosomal protein S25, putative
AFUA_2G07380	23208.6	-1.03639	0.0847275	2.74439e-33	60S ribosomal protein L18
AFUA_2G10190	4405.15	-1.03643	0.0738786	1.72906e-43	conserved hypothetical protein
AFUA_3G03500	362.487	-1.03884	0.155255	1.16383e-10	MFS multidrug transporter, putative
AFUA_4G03040	338.978	-1.04081	0.187157	1.11385e-07	Got1 family protein
AFUA_3G12700	6667.25	-1.0419	0.0870032	6.07378e-32	DUF250 domain membrane protein
AFUA_5G14550	635.736	-1.0427	0.155692	1.11962e-10	beta-galactosidase, putative
AFUA_3G00250	64.1506	-1.04556	0.3257	0.00306995	salicylate hydroxylase, putative
AFUA_7G00330	255.662	-1.04929	0.173876	7.31901e-09	esterase, putative
AFUA_2G16890	1341.26	-1.04964	0.123217	1.20824e-16	conserved hypothetical protein
AFUA_4G02650	230.368	-1.05031	0.186779	7.95875e-08	MFS alpha-glucoside transporter, putative
AFUA_2G14910	2259.68	-1.0508	0.119428	1.08242e-17	alpha-1,6-mannosyltransferase subunit, putative
AFUA_3G03710	68.7779	-1.05226	0.380283	0.0117071	D-aminopeptidase, putative
AFUA_2G12510	207.496	-1.05253	0.233258	2.09746e-05	hypothetical protein
AFUA_8G04150	1834.76	-1.05327	0.10061	1.22319e-24	MFS transporter, putative
AFUA_5G00670	387.253	-1.05553	0.163624	5.57973e-10	beta-galactosidase, putative
AFUA_5G14340	1743.46	-1.05609	0.105824	1.75454e-22	oxidoreductase, short-chain dehydrogenase/reductase family, putative
AFUA_4G08420	229.21	-1.0575	0.213861	2.75278e-06	conserved hypothetical protein
AFUA_1G05790	101479	-1.05795	0.102141	3.85953e-24	GPI anchored serine-rich protein
AFUA_6G13190	35675.6	-1.05872	0.106366	2.27722e-22	H+/nucleoside cotransporter
AFUA_4G14250	3090.86	-1.06142	0.105469	7.62436e-23	hypothetical protein
AFUA_5G15070	48.645	-1.06262	0.42768	0.0249192	AhpC/TSA family thioredoxin peroxidase, putative
AFUA_3G12220	23.841	-1.06308	0.46278	0.0395832	ABC transporter, putative
AFUA_3G11870	4085.78	-1.06814	0.0890779	5.03112e-32	F-box and WD40 domain protein, putative
AFUA_2G10440	10929.1	-1.06824	0.0952412	3.91862e-28	40S ribosomal protein S11
AFUA_7G03740	12546.2	-1.06865	0.0900175	2.08356e-31	14-alpha sterol demethylase Cyp51B
AFUA_5G02920	2288.57	-1.06991	0.0850739	3.90622e-35	nitrogen metabolite repression regulator NmrA
AFUA_2G05330	1744.68	-1.0705	0.105079	2.19664e-23	vacuolar H+\/Ca2+ exchanger
AFUA_3G08570	196.095	-1.07136	0.215188	2.32234e-06	hypothetical protein
AFUA_3G15330	525.357	-1.07145	0.206096	7.62705e-07	hypothetical protein
AFUA_2G10090	14805.7	-1.07191	0.100098	9.83629e-26	40S ribosomal protein S15, putative
AFUA_6G13550	11353.4	-1.07223	0.0858489	1.14864e-34	ribosomal protein S13p/S18e
AFUA_5G04080	2610.37	-1.07563	0.0888522	1.27099e-32	oxidosqualene
AFUA_7G04970	167.451	-1.07616	0.22208	4.46325e-06	metalloreductase, putative
AFUA_6G03200	3290.98	-1.0782	0.141192	1.4297e-13	solute symporter family transporter
AFUA_6G01905	400.375	-1.07846	0.148466	2.22565e-12	conserved hypothetical protein
AFUA_5G11190	6887.96	-1.08044	0.0992265	1.42303e-26	conserved hypothetical protein
AFUA_8G02445	41.7783	-1.08153	0.45549	0.0328784	#N/A
AFUA_3G11260	14211.9	-1.08373	0.109277	3.27097e-22	ubiquitin (UbiC), putative
AFUA_3G00410	403.241	-1.08396	0.189697	4.77736e-08	conserved hypothetical protein
AFUA_7G04980	70.4297	-1.08432	0.376218	0.00844967	3-ketoacyl-acyl carrier protein reductase
AFUA_1G15690	81.907	-1.08511	0.309677	0.00114454	conserved hypothetical protein
AFUA_4G11490	46.6079	-1.08637	0.360065	0.00563271	hypothetical protein
AFUA_2G15000	710.402	-1.08716	0.156757	2.24203e-11	Mechanosensitive ion channel family
AFUA_6G14480	119.283	-1.08957	0.264953	0.000114468	alpha-1,3-mannosyltransferase, putative
AFUA_4G08630	143.445	-1.09049	0.217463	1.94508e-06	phytase
AFUA_6G03680	11712	-1.0916	0.335236	0.00263695	hypothetical protein
AFUA_3G03580	3100.55	-1.09262	0.276107	0.000213013	transferase family protein
AFUA_3G10150	1885.37	-1.09378	0.0966282	1.2258e-28	conserved hypothetical protein
AFUA_4G14060	6197.15	-1.09477	0.100974	2.3424e-26	conserved hypothetical protein
AFUA_5G10010	45534.4	-1.09507	0.104449	1.04234e-24	extracellular serine-threonine rich protein
AFUA_2G17610	5954.23	-1.09597	0.0690106	1.79461e-55	sulfatase domain protein
AFUA_3G07860	13370.6	-1.09617	0.113608	4.47497e-21	glycosyl transferase, putative
AFUA_4G04318	8241.81	-1.09799	0.0878224	9.83247e-35	copper resistance protein Crd2, putative
AFUA_1G10910	43599.3	-1.09827	0.0889146	6.28566e-34	tubulin beta, putative
AFUA_7G04490	4469.36	-1.10081	0.105684	2.11226e-24	Ribosomal protein S28e
AFUA_7G05920	65288.1	-1.10124	0.0863539	4.21175e-36	stearic acid desaturase (SdeA), putative
AFUA_6G12080	146.507	-1.1017	0.298344	0.000582502	nonribosomal peptide synthase, putative
AFUA_6G11110	1959.77	-1.10217	0.12197	1.32187e-18	C6 transcription factor, putative
AFUA_5G03080	13848	-1.10224	0.102449	5.74394e-26	septin
AFUA_2G15100	821.823	-1.10673	0.164366	8.80093e-11	conserved hypothetical protein
AFUA_3G09900	2680.1	-1.10975	0.100559	2.87301e-27	GTPase activating protein Sar1, putative
AFUA_4G07845	4635.15	-1.10976	0.0863031	1.08726e-36	60S ribosomal protein L38, putative
AFUA_7G00450	303.065	-1.10985	0.201189	1.42247e-07	GPI anchored protein, putative
AFUA_8G00200	310.955	-1.11074	0.192825	3.66763e-08	O-methyltransferase, putative
AFUA_6G00220	118.962	-1.1116	0.273737	0.00014106	fungal specific transcription factor, putative
AFUA_6G00630	1454.39	-1.11258	0.114318	2.00446e-21	MFS transporter, putative
AFUA_6G12840	2921.64	-1.1151	0.0743258	1.33517e-49	kinesin family protein
AFUA_3G13740	174.124	-1.11652	0.234304	6.57112e-06	HSP70 family protein
AFUA_3G03490	380.918	-1.11791	0.201081	1.12272e-07	O-methyltransferase, putative
AFUA_2G03830	34058.6	-1.11905	0.101774	4.45945e-27	allergen Asp F4
AFUA_5G09400	4858.24	-1.11974	0.102915	1.5572e-26	carbonyl reductase, putative
AFUA_8G01780	21.765	-1.12124	0.505406	0.0476292	nitrilase, putative
AFUA_3G13360	379.853	-1.12352	0.144216	4.41431e-14	phosphatidylinositol N-acetylglucosaminyltransferase, putative
AFUA_2G09690	160.266	-1.12495	0.257646	3.98904e-05	hypothetical protein
AFUA_1G05720	1833.63	-1.12821	0.10205	2.31452e-27	c-14 sterol reductase
AFUA_3G07900	2493.71	-1.12956	0.0979632	1.11222e-29	cell surface spherulin 4-like protein, putative
AFUA_3G11880	491.288	-1.13296	0.154705	1.4543e-12	hypothetical protein
AFUA_2G12410	9824.83	-1.13477	0.0976572	3.98627e-30	conserved hypothetical protein
AFUA_2G09070	289.379	-1.1375	0.183384	2.64175e-09	DUF221 domain protein, putative
AFUA_3G15055	165.899	-1.13778	0.392705	0.00808929	conserved hypothetical protein
AFUA_2G15170	29374.3	-1.13902	0.128282	5.33576e-18	conserved hypothetical protein
AFUA_4G13660	721.782	-1.14149	0.140334	2.91546e-15	MFS multidrug resistance transporter, putative
AFUA_4G13640	69.741	-1.1443	0.332197	0.00140509	hypothetical protein
AFUA_3G07890	7125.58	-1.14509	0.0782085	2.71439e-47	endo alpha-1,4 polygalactosaminidase, putative
AFUA_6G11260	11631.9	-1.15355	0.104944	4.62795e-27	ribosomal protein L26
AFUA_1G09440	10880.9	-1.15411	0.0851314	1.1356e-40	ribosomal protein S23 (S12)
AFUA_5G01650	97250.3	-1.15449	0.107844	1.01855e-25	bZIP transcription factor JlbA/IDI-4
AFUA_1G02550	40587.5	-1.15486	0.0999807	8.83657e-30	tubulin alpha-1 subunit
AFUA_1G04320	16588.3	-1.15902	0.0785515	5.19423e-48	40S ribosomal protein S8e
AFUA_2G07800	35794.8	-1.16249	0.0903089	9.15013e-37	GPI anchored protein, putative
AFUA_3G00810	1529.57	-1.16331	0.136969	1.4921e-16	cholestenol delta-isomerase, putative
AFUA_3G04050	562.388	-1.16399	0.125339	1.34757e-19	conserved hypothetical protein
AFUA_3G10920	10704	-1.16414	0.0659787	2.91022e-68	telomere and ribosome associated protein Stm1, putative
AFUA_5G07980	1472.5	-1.16596	0.11556	5.88085e-23	hypothetical protein
AFUA_6G06680	5224.82	-1.16612	0.0855587	4.24527e-41	MFS transporter, putative
AFUA_1G11780	3650.05	-1.16848	0.106496	5.75281e-27	conserved hypothetical protein
AFUA_7G02140	8433.84	-1.16964	0.08503	7.6232e-42	37S ribosomal protein S24
AFUA_3G14760	19.9589	-1.16984	0.515493	0.0422206	cytochrome P450 monooxygenase (Fum15), putative
AFUA_6G06530	136.975	-1.17204	0.257814	1.80135e-05	hypothetical protein
AFUA_5G05990	992.99	-1.17294	0.104664	4.33713e-28	AT DNA binding protein, putative
AFUA_2G04130	11247.8	-1.17306	0.0973443	2.46549e-32	40S ribosomal protein S11
AFUA_3G14665	2267.05	-1.17597	0.166886	1.04141e-11	hypothetical protein
AFUA_1G08850	13004.9	-1.1771	0.0972659	1.33013e-32	septin
AFUA_4G10890	41.8379	-1.17731	0.428439	0.0123484	hypothetical protein
AFUA_4G14420	1462.33	-1.17876	0.106991	3.51027e-27	secreted glycosyl hydrolase, putative
AFUA_7G06350	1721.53	-1.17879	0.152081	5.95849e-14	sodium/phosphate symporter, putative
AFUA_4G13990	107.25	-1.18042	0.348954	0.00173443	conserved hypothetical protein
AFUA_2G11920	8065.59	-1.18068	0.0930653	9.71755e-36	conserved hypothetical protein
AFUA_1G14120	3112.26	-1.18592	0.0999199	2.15523e-31	nuclear segregation protein (Bfr1), putative
AFUA_3G05840	235.041	-1.18625	0.178091	1.42143e-10	RNA binding protein Rnp24, putative
AFUA_5G02320	4536.43	-1.18666	0.117143	3.9288e-23	conserved hypothetical protein
AFUA_5G00352	28.0144	-1.19272	0.452901	0.0168657	NRPS-like enzyme, putative
AFUA_3G06960	10683.2	-1.19434	0.102868	4.44481e-30	60S ribosomal protein L21, putative
AFUA_3G03540	40.4092	-1.19487	0.396323	0.00566963	PKS-like enzyme, putative
AFUA_7G04800	9504.76	-1.19796	0.0997263	3.89904e-32	conserved hypothetical protein
AFUA_1G16190	48173.9	-1.19974	0.11976	1.20215e-22	extracellular cell wall glucanase Crf1/allergen Asp F9
AFUA_2G03040	9774.42	-1.20081	0.0898935	1.62495e-39	ribosomal protein L34 protein, putative
AFUA_2G03120	29364.2	-1.20249	0.0859223	2.76444e-43	cell wall glucanase (Utr2), putative
AFUA_4G09710	2567.67	-1.20258	0.405707	0.00661842	C6 sexual development transcription factor NosA
AFUA_3G08500	6897.13	-1.20318	0.0951244	1.57605e-35	morphogenesis protein (Msb1), putative
AFUA_2G07730	8184.21	-1.20506	0.0912974	1.32614e-38	nuclear migration protein, putative
AFUA_5G08870	42.3272	-1.20526	0.416641	0.00819501	conserved hypothetical protein
AFUA_5G05450	17202	-1.20661	0.0851673	2.47761e-44	40S ribosomal protein S3Ae
AFUA_1G03110	5882.48	-1.20903	0.0925544	7.87215e-38	60S ribosomal protein L29, putative
AFUA_5G11170	1372.73	-1.21014	0.13622	5.12641e-18	nucleosome remodeling complex ATPase subunit (Snf2h), putative
AFUA_5G05630	10618.7	-1.21431	0.0824545	7.82851e-48	60S ribosomal protein L23
AFUA_4G04460	12659.9	-1.21486	0.0969649	7.05319e-35	60S ribosomal protein L13
AFUA_5G02760	5671.94	-1.21549	0.0816913	8.32409e-49	fatty acid elongase (Gns1), putative
AFUA_7G02460	485.253	-1.21747	0.16958	4.08189e-12	extracellular serine-rich protein, putative
AFUA_4G11602	1222.82	-1.219	0.102081	9.08505e-32	conserved hypothetical protein
AFUA_4G12840	5299.48	-1.21994	0.0925464	1.66363e-38	class II aldolase/adducin domain protein
AFUA_5G02300	617.969	-1.22288	0.464055	0.0167887	peroxidase, putative
AFUA_2G03590	7833.55	-1.22501	0.0783846	9.48632e-54	40S ribosomal protein S21
AFUA_3G02040	204.794	-1.2267	0.235118	6.92608e-07	glycosyl hydrolase, putative
AFUA_3G09400	78.0528	-1.22927	0.357278	0.00142378	MFS transporter (Hol1), putative		sedD
AFUA_1G13120	397.054	-1.23022	0.162864	2.65673e-13	conserved hypothetical protein
AFUA_3G11790	2117.26	-1.23523	0.120581	1.23966e-23	galactose-proton symport, putative
AFUA_1G05500	7660.09	-1.23596	0.0988639	9.90855e-35	40S ribosomal protein S12
AFUA_7G02285	915.742	-1.23604	0.109764	2.37705e-28	conserved hypothetical protein
AFUA_4G13090	381.549	-1.23923	0.184001	8.71129e-11	MFS transporter, putative
AFUA_2G10300	8256.38	-1.23942	0.103675	7.76011e-32	40S ribosomal protein S17, putative
AFUA_3G14130	1720.78	-1.24113	0.11189	1.54187e-27	conserved hypothetical protein
AFUA_6G13850	3154.52	-1.24135	0.0959254	3.80176e-37	GTPase activating protein (Evi5), putative
AFUA_7G06140	96.9236	-1.24273	0.332269	0.000488007	beta-D-glucoside glucohydrolase
AFUA_3G14870	1319.46	-1.2436	0.109265	6.10535e-29	conserved hypothetical protein
AFUA_7G01780	134.474	-1.24531	0.294695	7.22544e-05	hypothetical protein
AFUA_3G14110	2436.79	-1.24949	0.0911636	1.50065e-41	nicotinamide N-methyltransferase Nnt1, putative
AFUA_6G06535	117.27	-1.25046	0.324579	0.000319306	conserved hypothetical protein
AFUA_4G06570	8360.89	-1.25146	0.149995	5.21181e-16	Ras guanine-nucleotide exchange protein, putative
AFUA_5G14560	18.6005	-1.25427	0.51423	0.0280318	cellulase family protein
AFUA_2G09910	36452.5	-1.25971	0.0771433	1.34001e-58	fatty acid activator Faa4, putative
AFUA_1G16040	99.0948	-1.26572	0.264562	6.01256e-06	ferric-chelate reductase, putative
AFUA_7G00870	77.9353	-1.26679	0.40601	0.0041073	RNA exonuclease, putative
AFUA_4G03400	4331.96	-1.26692	0.12944	1.17219e-21	hypothetical protein
AFUA_7G00800	320.888	-1.26785	0.206459	3.85201e-09	acid phosphatase, putative
AFUA_2G16790	752.255	-1.27241	0.132296	5.99837e-21	glucosyltransferase
AFUA_4G08620	723.776	-1.27254	0.141438	1.87964e-18	conserved hypothetical protein
AFUA_5G08140	5742.07	-1.27381	0.0892027	5.02588e-45	hypothetical protein
AFUA_6G01920	6826.88	-1.27481	0.0902068	4.07075e-44	xenobiotic compound monooxygenase, DszA family
AFUA_7G06030	2450.32	-1.27795	0.0927527	5.61938e-42	alpha-ketoglutarate-dependent taurine dioxygenase
AFUA_1G11130	14514.6	-1.27919	0.0880926	1.57169e-46	60S ribosomal protein L6
AFUA_1G05340	7648.16	-1.27923	0.107437	1.3763e-31	40S ribosomal protein S19
AFUA_4G02710	58.5847	-1.27962	0.3383	0.000416113	conserved hypothetical protein
AFUA_5G00750	112.899	-1.28218	0.278872	1.42409e-05	hypothetical protein
AFUA_6G01980	151.03	-1.28266	0.217882	1.76441e-08	haemolysin-III family protein
AFUA_5G03310	822.999	-1.28597	0.139973	3.34477e-19	conserved hypothetical protein
AFUA_2G00910	150.164	-1.28667	0.236398	2.11134e-07	Pfs, NB-ARC and TPR domain protein
AFUA_6G03230	1985.5	-1.28737	0.148526	3.3735e-17	cell wall glucanase/allergen F16-like
AFUA_6G03640	3211.38	-1.28744	0.0987336	1.0632e-37	aminotransferase, putative
AFUA_4G09400	14110.8	-1.28768	0.0976606	1.59324e-38	aspartic-type endopeptidase, putative
AFUA_4G01160	2052.79	-1.28925	0.154443	5.04602e-16	von Willebrand domain protein
AFUA_4G01120	1905.15	-1.2893	0.121795	3.60213e-25	hypothetical protein
AFUA_6G03160	2952.58	-1.29239	0.0899209	1.33432e-45	NACHT domain protein
AFUA_5G02850	1556.4	-1.29255	0.102856	4.40695e-35	conserved hypothetical protein
AFUA_6G13980	854.017	-1.29335	0.475048	0.013239	UbiA-like prenyltransferase, putative
AFUA_5G03020	13968.6	-1.29752	0.0864013	1.07695e-49	60S ribosomal protein L4, putative
AFUA_5G08640	5247.11	-1.29858	0.131799	6.18733e-22	integral membrane protein
AFUA_2G10690	2614.6	-1.3014	0.116079	4.12607e-28	MFS phosphate transporter, putative
AFUA_8G04630	399.293	-1.30392	0.184445	8.87823e-12	C4-dicarboxylate transporter/malic acid transport protein, putative
AFUA_4G00420	986.612	-1.30802	0.14619	2.92556e-18	hypothetical protein
AFUA_4G13872	527.57	-1.31068	0.17219	1.71619e-13	conserved hypothetical protein
AFUA_2G16340	933.716	-1.31252	0.120215	1.03543e-26	hypothetical protein
AFUA_1G06830	8076.24	-1.31403	0.083471	1.5937e-54	60S acidic ribosomal protein P1
AFUA_3G03570	2397.81	-1.31769	0.318175	0.000102032	67 kDa myosin-cross-reactive antigen family protein
AFUA_2G10500	10451.7	-1.32228	0.097385	8.58117e-41	40S ribosomal protein Rps16, putative
AFUA_3G15090	1627.41	-1.32228	0.110622	7.91773e-32	adenosine deaminase family protein
AFUA_2G04262	1210.38	-1.32347	0.182023	2.11951e-12	C6 transcription factor, putative
AFUA_2G08130	7550.02	-1.32517	0.101549	9.34146e-38	60S ribosomal protein L44
AFUA_6G11520	213.241	-1.32641	0.196909	8.64119e-11	C6 transcription factor, putative
AFUA_2G00420	140.897	-1.32714	0.238272	1.06421e-07	RTA1 domain protein
AFUA_6G13250	6134.52	-1.32723	0.0930409	6.21407e-45	60S ribosomal protein L31e
AFUA_3G00770	257.426	-1.33309	0.188972	9.86553e-12	conserved hypothetical protein
AFUA_8G05750	64.0007	-1.33479	0.331424	0.000161499	C6 finger domain protein, putative
AFUA_8G06410	228.369	-1.33791	0.60054	0.0465982	MFS multidrug transporter, putative
AFUA_5G00740	85.4308	-1.33825	0.319843	8.59133e-05	hypothetical protein
AFUA_3G03560	548.491	-1.33984	0.162234	1.04982e-15	pyridine nucleotide-disulfide oxidoreductase, putative
AFUA_1G06770	13557.1	-1.34156	0.100027	7.93819e-40	40S ribosomal protein S26
AFUA_4G10800	17464.6	-1.34613	0.0764889	6.42532e-68	40S ribosomal protein S6
AFUA_4G13900	3544.83	-1.34778	0.0898958	1.55416e-49	MFS transporter, putative
AFUA_1G10590	122.21	-1.35024	0.27694	3.86526e-06	GPI anchored protein, putative
AFUA_3G08250	255.134	-1.35078	0.316863	6.19179e-05	hypothetical protein
AFUA_2G16880	8757.48	-1.35429	0.093774	4.90728e-46	60S ribosomal protein L37a
AFUA_3G10660	7655.37	-1.35643	0.145373	8.97396e-20	hydroxymethylglutaryl-CoA synthase Erg13, putative
AFUA_2G15860	1403.3	-1.35677	0.123552	5.19939e-27	TAM domain methyltransferase, putative
AFUA_6G11720	39.4467	-1.36006	0.436997	0.00420321	hypothetical protein
AFUA_8G05710	505.925	-1.36026	0.207965	3.13569e-10	MFS sugar transporter Stl1, putative
AFUA_2G15380	631.718	-1.36147	0.144765	4.54284e-20	hypothetical protein
AFUA_2G16370	14280.6	-1.36389	0.0952671	2.98574e-45	60S ribosomal protein L32
AFUA_4G09210	782.655	-1.36624	0.225713	6.56081e-09	phosphate transporter
AFUA_6G14000	511.204	-1.36709	0.481844	0.00963036	toxin biosynthesis protein Tri7-like , putative
AFUA_5G00730	2316.01	-1.36762	0.102094	9.86451e-40	H /K ATPase alpha subunit, putative
AFUA_1G01620	382.889	-1.36959	0.157739	2.9607e-17	conserved hypothetical protein
AFUA_4G09080	11611.2	-1.37351	0.134191	1.34987e-23	C2H2 transcription factor (Seb1), putative, putative
AFUA_6G13810	738.433	-1.37479	0.160946	9.9158e-17	hypothetical protein
AFUA_6G03470	4701.45	-1.37912	0.0899399	8.873e-52	ABC multidrug transporter, putative
AFUA_3G00780	46.4645	-1.38045	0.390497	0.00102512	cAMP receptor (Car4), putative
AFUA_3G02690	30.3177	-1.38421	0.421844	0.00243071	conserved hypothetical protein
AFUA_1G15020	19332.2	-1.38429	0.0832453	9.87477e-61	40S ribosomal protein S5, putative
AFUA_7G06130	97.9076	-1.39109	0.253526	1.6675e-07	plasma membrane protein Pth11-like, putative
AFUA_4G14230	4924.34	-1.39221	0.0880925	6.04744e-55	MFS transporter, putative
AFUA_4G07730	8203.82	-1.39343	0.109032	2.97272e-36	60S ribosomal protein L11
AFUA_5G14315	282.859	-1.3939	0.179093	4.67384e-14	conserved hypothetical protein
AFUA_6G02030	2269.58	-1.39947	0.125753	1.03235e-27	aminotransferase, putative
AFUA_2G09940	1485.99	-1.40303	0.103446	1.04894e-40	conserved hypothetical protein
AFUA_4G06580	625.013	-1.40464	0.158683	6.76658e-18	hypothetical protein
AFUA_5G02910	2907.79	-1.40514	0.0838186	1.04486e-61	NAP family protein
AFUA_3G09250	3745.23	-1.40693	0.085345	1.05156e-59	cell wall glucanase, putative
AFUA_5G02950	343.693	-1.40764	0.197452	5.83173e-12	conserved hypothetical protein
AFUA_2G02150	7160.73	-1.40877	0.110687	5.7933e-36	40S ribosomal protein S10a
AFUA_4G10120	5029.66	-1.41489	0.0933371	1.27377e-50	C6 finger domain protein, putative
AFUA_8G05010	6529.86	-1.41619	0.0858468	8.71768e-60	C2H2 finger domain protein, putative
AFUA_6G12720	5986.94	-1.41621	0.0830289	7.48647e-64	40S ribosomal protein S29, putative
AFUA_2G16180	1403.95	-1.41976	0.129701	7.6134e-27	hypothetical protein
AFUA_3G07230	5499.96	-1.4238	0.0988985	9.44039e-46	phosphopantothenate-cysteine ligase, putative
AFUA_3G02430	1087.44	-1.42405	0.198457	4.18846e-12	hypothetical protein
AFUA_6G14340	3004.89	-1.43316	0.107648	2.95305e-39	glucooligosaccharide oxidase, putative
AFUA_1G07300	14938.2	-1.43354	0.0711549	9.5703e-89	tetracycline transporter, putative
AFUA_4G08710	15266.3	-1.43549	0.123805	5.32803e-30	short chain dehydrogenase, putative
AFUA_3G07730	148.886	-1.44154	0.249617	3.37576e-08	conserved hypothetical protein
AFUA_1G05630	12154.3	-1.44219	0.0936704	3.38799e-52	40S ribosomal protein S3, putative
AFUA_1G06340	10454.6	-1.4439	0.0882073	6.99617e-59	60S ribosomal protein L27e
AFUA_4G10820	1451.41	-1.44568	0.127638	1.13567e-28	HMG box transcriptional regulator, putative
AFUA_3G00550	12.004	-1.44895	0.606471	0.0317261	hypothetical protein
AFUA_4G04200	450.732	-1.45228	0.138821	1.32076e-24	myo-inositol-1(or 4)-monophosphatase
AFUA_8G02720	13427.9	-1.45718	0.10687	3.94159e-41	protein phosphatase type 1 complex subunit Hex2/Reg1, putative
AFUA_2G07740	19.5577	-1.45925	0.523854	0.0111252	conserved hypothetical protein
AFUA_7G05290	7561.45	-1.46048	0.0886603	1.28993e-59	40S ribosomal protein S13
AFUA_5G15060	13.4974	-1.46169	0.655905	0.0465458	terpene synthase family protein
AFUA_2G11850	21821.1	-1.46222	0.075413	2.80861e-82	60S ribosomal protein L3
AFUA_5G00720	6154.87	-1.46564	0.12171	2.73032e-32	GNAT family acetyltransferase, putative
AFUA_8G05610	127222	-1.46859	0.0797583	2.81521e-74	cell wall glucanase (Scw11), putative
AFUA_4G09310	107.464	-1.46946	0.363164	0.000149634	conserved hypothetical protein
AFUA_3G06970	9581.57	-1.47024	0.109192	3.9141e-40	40S ribosomal protein S9
AFUA_7G01460	15255.3	-1.47172	0.0985373	3.60511e-49	ribosomal protein S5
AFUA_5G01248	56.1248	-1.47268	0.400776	0.000621395	conserved hypothetical protein
AFUA_2G10960	11126.8	-1.47553	0.131156	2.67809e-28	alcohol dehydrogenase, putative
AFUA_6G10900	1515.98	-1.47689	0.114861	1.09664e-36	UV-endonuclease UVE-1
AFUA_4G14180	364.503	-1.47869	0.150971	1.09736e-21	conserved hypothetical protein
AFUA_5G10020	2112.81	-1.47896	0.106055	5.53865e-43	sensor histidine kinase/response regulator, putative
AFUA_1G13830	40.8573	-1.47955	0.394456	0.000468644	threonine-rich protein
AFUA_5G02770	804.567	-1.48068	0.130755	1.16525e-28	conserved hypothetical protein
AFUA_3G11800	199.989	-1.48187	0.190564	4.92945e-14	conserved hypothetical protein
AFUA_2G09040	6239.46	-1.4935	0.0762951	7.78771e-84	vacuolar transporter chaperone (Vtc4), putative
AFUA_6G02440	11743.1	-1.50291	0.0767694	7.56447e-84	60S ribosomal protein L24a
AFUA_3G08460	6674.1	-1.50409	0.0899791	2.33635e-61	60S ribosomal protein L35Ae
AFUA_4G13170	14107.6	-1.50499	0.102704	2.28676e-47	G-protein comlpex beta subunit CpcB
AFUA_7G06120	572.853	-1.50611	0.152875	6.23523e-22	transmembrane transporter, putative
AFUA_1G04530	8779.25	-1.50635	0.0908099	1.9425e-60	Ribosomal L18ae protein family
AFUA_8G06960	2239.96	-1.50672	0.142395	3.77561e-25	hypothetical protein
AFUA_8G02070	7029.45	-1.50754	0.0912402	5.68976e-60	glycosyl transferase, putative
AFUA_2G15390	1553.38	-1.50758	0.100703	2.15635e-49	FluG family protein
AFUA_5G01410	737.79	-1.51152	0.152636	3.77201e-22	hypothetical protein
AFUA_2G04310	10358.9	-1.51393	0.0966163	4.9866e-54	argininosuccinate synthase
AFUA_6G13945	31.4592	-1.51474	0.611888	0.0255241	cytochrome P450 monooxygenase, putative
AFUA_3G01670	337.81	-1.51692	0.162018	6.68834e-20	MFS hexose transporter, putative
AFUA_6G13800	1912.87	-1.52421	0.14294	1.59097e-25	integral membrane protein Pth11-like, putative
AFUA_2G15110	7300.8	-1.52971	0.0948992	4.00721e-57	C2H2 finger domain protein, putative
AFUA_1G14410	10221.9	-1.53069	0.102515	3.83475e-49	60S ribosomal protein L17
AFUA_6G03060	26504.5	-1.53119	0.091747	3.63837e-61	MFS monosaccharide transporter, putative
AFUA_4G06670	46118.7	-1.53381	0.087288	1.03629e-67	allergen Asp F7
AFUA_8G00780	4067.68	-1.5343	0.136587	3.24052e-28	conserved hypothetical protein
AFUA_8G00920	304.25	-1.53731	0.164389	7.4074e-20	UDP-glucose dehydrogenase Ugd1, putative
AFUA_6G05200	8310.99	-1.54341	0.0715509	1.27044e-101	60S ribosomal protein L28
AFUA_5G14940	58.6856	-1.54392	0.347897	2.9159e-05	cell surface metalloreductase (FreA), putative
AFUA_1G05990	11518.2	-1.54546	0.0793627	5.55361e-83	ribosomal protein L16a
AFUA_5G01010	359.482	-1.54721	0.186532	7.8037e-16	conserved hypothetical protein
AFUA_3G01100	532.288	-1.55431	0.147949	8.3409e-25	C2H2 finger domain protein, putative
AFUA_7G05550	492.381	-1.55644	0.137969	1.8928e-28	sugar transporter family protein
AFUA_2G01710	5113.93	-1.55719	0.0823139	2.34759e-78	GPI anchored protein, putative
AFUA_8G07090	20531	-1.55746	0.120999	9.22891e-37	extracellular proline-serine rich protein
AFUA_3G05600	11947.7	-1.56099	0.0918314	2.00986e-63	60S ribosomal protein L27a, putative
AFUA_1G15700	896.567	-1.56165	0.104833	6.4366e-49	conserved hypothetical protein
AFUA_1G15160	1618.9	-1.56223	0.104894	6.7251e-49	conserved hypothetical protein
AFUA_3G14580	174.816	-1.56418	0.214082	1.64185e-12	dUTPase, putative
AFUA_1G06870	179.459	-1.56703	0.230304	5.49948e-11	hypothetical protein
AFUA_6G04280	475.404	-1.57295	0.150492	1.45385e-24	integral membrane protein
AFUA_3G15110	111.884	-1.5787	0.283667	1.0892e-07	conserved hypothetical protein
AFUA_4G00890	28.8851	-1.5796	0.620099	0.0212058	conserved hypothetical protein
AFUA_3G03550	1206.87	-1.58062	0.129162	2.56883e-33	hypothetical protein
AFUA_8G00900	259.756	-1.5809	0.214426	1.01639e-12	spherulin 4-like cell surface protein, putative
AFUA_6G03830	6126.74	-1.58117	0.0890339	3.81385e-69	ribosomal protein L14
AFUA_1G02820	3246.08	-1.58466	0.164627	5.57055e-21	NADH-quinone oxidoreductase Pst2, putative
AFUA_8G01710	13982.4	-1.5896	0.0853054	4.72563e-76	antigenic thaumatin domain protein, putative
AFUA_3G10730	9885.75	-1.59205	0.100393	2.56924e-55	40S ribosomal protein S7e
AFUA_2G10070	3102.87	-1.59433	0.099358	1.28765e-56	carbamoyl-phosphate synthase, large subunit
AFUA_2G16000	511.031	-1.60047	0.151039	3.22511e-25	conserved hypothetical protein
AFUA_1G04660	13591.5	-1.60318	0.10198	2.24169e-54	60S ribosomal protein L15
AFUA_1G01500	12.3981	-1.60712	0.670928	0.0312788	short-chain dehydrogenase/reductase family protein, putative
AFUA_2G13500	2346.54	-1.60718	0.132028	5.64623e-33	conserved hypothetical protein
AFUA_3G01060	725.82	-1.61209	0.14416	5.66328e-28	hypothetical protein
AFUA_7G00790	1456.69	-1.61465	0.11213	9.02419e-46	hypothetical protein
AFUA_4G09700	600.939	-1.61505	0.207461	4.61468e-14	conserved hypothetical protein
AFUA_8G00210	26.3508	-1.61887	0.547634	0.00677964	dimethylallyl tryptophan synthase FtmPT1
AFUA_6G12880	1573.5	-1.619	0.106352	4.8113e-51	hypothetical protein
AFUA_3G13750	95.8939	-1.62266	0.310235	6.46835e-07	conserved hypothetical protein
AFUA_8G06554	5419.72	-1.63341	0.10609	3.38799e-52	carbonate dehydratase, putative
AFUA_4G14160	33.3383	-1.63453	0.476972	0.00149288	conserved hypothetical protein
AFUA_1G09100	11117.4	-1.63461	0.0915258	6.42031e-70	60S ribosomal protein L9, putative
AFUA_1G16590	141.823	-1.63685	0.416359	0.00023543	C2H2 type conidiation transcription factor BrlA
AFUA_6G07970	4211.57	-1.64074	0.109918	4.08918e-49	calpain-like protein
AFUA_2G10100	9336.02	-1.64511	0.0929779	1.21921e-68	60S acidic ribosomal protein P2/allergen Asp F 8
AFUA_8G00120	19.8625	-1.65082	0.53273	0.00437866	hypothetical protein
AFUA_1G11390	1235.16	-1.65198	0.116289	1.44491e-44	cytochrome P450, putative
AFUA_3G06760	7256.72	-1.65389	0.0915573	1.63933e-71	60S ribosomal protein L37
AFUA_1G12890	10296.1	-1.6546	0.0977137	6.07667e-63	60S ribosomal protein L5, putative
AFUA_1G15850	778.835	-1.65991	0.160631	4.93954e-24	C6 transcription factor, putative
AFUA_1G10510	7941.32	-1.66534	0.0936954	2.93847e-69	60S ribosomal protein L35
AFUA_4G00235	383.676	-1.67351	0.161528	3.75785e-24	conserved hypothetical protein
AFUA_2G14661	270.768	-1.674	0.526956	0.00342285	hydrophobin, putative
AFUA_8G06810	4751.52	-1.6777	0.113316	2.46755e-48	hypothetical protein
AFUA_4G14175	1798.72	-1.68368	0.113739	2.55684e-48	conserved hypothetical protein
AFUA_7G01490	52547.7	-1.68813	0.120404	1.94111e-43	MFS peptide transporter Ptr2, putative
AFUA_8G02450	4570.99	-1.69338	0.0909042	5.28363e-76	conserved hypothetical protein
AFUA_5G09580	83.0453	-1.6937	0.705438	0.030846	conidial hydrophobin Hyp1/RodA
AFUA_5G14310	106.165	-1.70125	0.279739	5.52195e-09	short chain dehydrogenase/reductase family protein
AFUA_3G14660	4855.13	-1.70168	0.101386	7.46752e-62	conserved hypothetical protein
AFUA_3G12690	8270.85	-1.70262	0.0887197	1.28322e-80	conserved hypothetical protein
AFUA_4G03880	13324.1	-1.70354	0.0983801	8.77886e-66	60S ribosomal protein L7
AFUA_2G11420	261.395	-1.7142	0.253555	7.34482e-11	MFS transporter, putative
AFUA_2G14490	1474.03	-1.71436	0.141201	8.28635e-33	endoglucanase, putative
AFUA_2G15090	4072.12	-1.71761	0.0734568	2.81348e-119	arsenite efflux transporter ArsB-like, puative
AFUA_1G15490	2527.74	-1.71895	0.110795	5.48541e-53	MFS multidrug transporter, putative
AFUA_2G07760	299.176	-1.72883	0.159295	2.08769e-26	hypothetical protein
AFUA_2G05670	4123.66	-1.73266	0.0895306	5.71386e-82	differentiation regulator (Nrd1), putative
AFUA_2G17390	1486.03	-1.73384	0.113264	1.3152e-51	conserved hypothetical protein
AFUA_3G12300	2582.67	-1.73636	0.105038	4.98342e-60	60S ribosomal protein L22, putative
AFUA_5G01170	170.531	-1.73666	0.217918	1.08563e-14	integral membrane protein, Mpv17/PMP22 family, putative
AFUA_7G05130	351.304	-1.73718	0.24939	1.81552e-11	O-methyltransferase
AFUA_8G01810	757.136	-1.75113	0.139722	6.71617e-35	conserved hypothetical protein
AFUA_1G05080	10387	-1.7546	0.0801535	1.23754e-104	60S ribosomal protein P0
AFUA_6G14570	2.9627	-1.75495	0.739922	0.0330989	conserved hypothetical protein
AFUA_1G06880	279.833	-1.76055	0.173302	2.94019e-23	mitochondrial export translocase Oxa2, putative
AFUA_3G04210	94208.4	-1.76411	0.0814585	2.00045e-102	fatty acid synthase alpha subunit FasA
AFUA_2G00640	63.9351	-1.76705	0.322059	1.66865e-07	beta-N-hexosaminidase, putative
AFUA_7G04930	174.862	-1.76915	0.261372	6.95897e-11	alkaline serine protease (PR1)/allergen F18-like
AFUA_5G06360	17383.8	-1.77135	0.0913252	2.47849e-82	60S ribosomal protein L8, putative
AFUA_3G07030	512.701	-1.77206	0.150499	6.57439e-31	glutaminase GtaA
AFUA_4G09380	80.5415	-1.77662	0.393062	2.02681e-05	conserved hypothetical protein
AFUA_6G12060	17.2119	-1.78067	0.683018	0.0181009	MAK1-like monooxygenase, putative
AFUA_3G07910	1990.82	-1.78606	0.126804	7.87116e-44	UDP-glucose 4-epimerase, putative
AFUA_2G14630	5823.37	-1.79297	0.107667	6.65462e-61	cell wall glycosyl hydrolase YteR, putative
AFUA_1G03390	6447.38	-1.7971	0.115558	3.11234e-53	60S ribosomal protein L12
AFUA_2G04210	618.99	-1.79855	0.385738	1.06067e-05	conserved hypothetical protein
AFUA_1G17560	4.24734	-1.79993	0.747546	0.0303385	GPI anchored protein, putative
AFUA_1G16710	6717.33	-1.80762	0.108798	1.25301e-60	fatty acid elongase (Gig30), putative
AFUA_1G12350	6040.75	-1.82201	0.086152	1.01649e-97	SCP-like extracellular protein, putative
AFUA_1G15730	5461.2	-1.82686	0.125431	8.33502e-47	40S ribosomal protein S22
AFUA_6G12660	10390.1	-1.84312	0.102552	8.5439e-71	40S ribosomal protein S10b
AFUA_1G12530	23252.8	-1.85531	0.0882847	1.68884e-96	oleate delta-12 desaturase
AFUA_7G06160	180.087	-1.85771	0.245005	2.13937e-13	hypothetical protein
AFUA_2G17410	4.69001	-1.86456	0.74756	0.0243524	conserved hypothetical protein
AFUA_8G01370	321.003	-1.86475	0.517725	0.000809314	CmcJ-like methyltransferase, putative
AFUA_5G12710	71.1595	-1.86715	0.353248	4.86102e-07	TPR domain protein
AFUA_3G06840	12425	-1.87101	0.0912116	5.68069e-92	40S ribosomal protein S4, putative
AFUA_2G15290	1023.39	-1.87226	0.574827	0.0026307	DUF636 domain protein
AFUA_2G09930	958.948	-1.8739	0.118137	2.42264e-55	conserved hypothetical protein
AFUA_1G03352	451.66	-1.88787	0.499191	0.000417081	alpha-1,3-glucanase/mutanase, putative
AFUA_3G03520	700.702	-1.90228	0.120815	1.52073e-54	integral membrane protein
AFUA_1G07140	1479.2	-1.90435	0.10049	1.26141e-78	c-24(28) sterol reductase
AFUA_8G00130	13.4734	-1.91082	0.59457	0.00303319	hypothetical protein
AFUA_8G06690	20.0372	-1.91371	0.539769	0.000988751	cytochrome P450 alkane hydroxylase
AFUA_3G12120	949.555	-1.91888	0.184732	2.83873e-24	fatty acid oxygenase PpoC, putative
AFUA_1G15830	6292.25	-1.92405	0.0883394	1.3728e-103	conserved hypothetical protein
AFUA_2G17305	5.1852	-1.9286	0.739227	0.0180054	hypothetical protein
AFUA_6G00620	3653.68	-1.93491	0.0980471	3.41037e-85	GPI anchored hypothetical protein
AFUA_8G02550	86470.9	-1.94247	0.0968745	6.41344e-88	MFS peptide transporter, putative
AFUA_3G03815	18.6733	-1.94503	0.562613	0.00134708	integral membrane protein
AFUA_3G13320	5603.46	-1.9658	0.100884	4.392e-83	40S ribosomal protein S0
AFUA_8G06510	141.09	-1.96598	0.304255	5.22098e-10	conserved hypothetical protein
AFUA_6G00560	68.7369	-1.97211	0.375205	5.65484e-07	hypothetical protein
AFUA_6G13710	64.1698	-1.97413	0.340931	3.09057e-08	hypothetical protein
AFUA_8G01795	9.83017	-1.99574	0.67383	0.00666679	hypothetical protein
AFUA_5G01330	1820.34	-1.9981	0.102232	1.40402e-83	acid phosphatase AphA
AFUA_4G00540	41.6094	-1.9987	0.456316	3.76033e-05	dynamin GTPase, putative
AFUA_1G03180	1261.53	-2.01451	0.139488	4.90672e-46	DUF636 domain protein
AFUA_4G14350	4699.61	-2.02105	0.103443	1.60041e-83	kelch repeat protein
AFUA_5G14740	115.976	-2.02198	0.368816	1.7097e-07	fucose-specific lectin FleA
AFUA_3G08110	33597.3	-2.02684	0.113387	4.84338e-70	cell wall protein, putative
AFUA_2G12420	4378.14	-2.04534	0.147074	9.44814e-43	conserved hypothetical protein
AFUA_6G11890	12158.8	-2.04573	0.0932844	5.23602e-105	dynamin GTPase, putative
AFUA_6G01900	3650.99	-2.05777	0.096609	4.10756e-99	flavin-binding monooxygenase-like protein
AFUA_3G04220	95630.1	-2.06832	0.0865264	1.2459e-124	fatty acid synthase beta subunit, putative
AFUA_8G06570	131.089	-2.06947	0.27389	2.6146e-13	acetyl xylan esterase, putative
AFUA_1G11230	331.743	-2.10097	0.249857	3.04084e-16	HMG-CoA reductase
AFUA_4G03630	2543.42	-2.11176	0.112629	5.53536e-77	sterol 24-c-methyltransferase, putative
AFUA_6G10160	348.177	-2.15177	0.194118	1.67564e-27	hypothetical protein
AFUA_5G02480	810.56	-2.15637	0.166818	4.56954e-37	glycogen synthase Gsy1, putative
AFUA_2G09890	624.478	-2.15639	0.152932	6.36314e-44	NDT80 / PhoG like DNA-binding family protein
AFUA_3G01070	10222.4	-2.17123	0.130457	7.80266e-61	tyrosinase, putative
AFUA_4G14300	7205.7	-2.1754	0.100993	2.45098e-101	dynamin family GTPase, putative
AFUA_3G03460	52.5745	-2.17991	0.420748	8.34953e-07	HAD superfamily hydrolase, putative
AFUA_1G17320	32.7786	-2.18746	0.464691	8.65236e-06	endo-arabinanase, putative
AFUA_3G10870	160.178	-2.19515	0.252619	2.78837e-17	hypothetical protein
AFUA_6G12990	6834.74	-2.21178	0.0868996	3.32821e-141	cytosolic large ribosomal subunit protein L7A
AFUA_7G06290	564.099	-2.21936	0.170386	1.27262e-37	Pfs, NACHT, and Ankyrin domain protein
AFUA_3G13620	473.197	-2.22552	0.213858	2.3248e-24	cupin domain protein
AFUA_4G03490	10754.1	-2.23225	0.0903237	3.58684e-133	tripeptidyl-peptidase (TppA), putative
AFUA_4G09590	519.724	-2.23508	0.142662	5.17981e-54	conserved hypothetical protein
AFUA_4G00740	24.5212	-2.24381	0.55463	0.000150025	hypothetical protein
AFUA_7G00820	3711.42	-2.28386	0.115499	1.58028e-85	hypothetical protein
AFUA_3G07870	16778.2	-2.29932	0.141086	2.25057e-58	extracellular serine-rich protein, putative
AFUA_5G02330	1326.62	-2.30886	0.309621	5.46402e-13	major allergen and cytotoxin AspF1
AFUA_4G14000	500.203	-2.34454	0.176941	6.78651e-39	tripeptidyl peptidase A
AFUA_6G11870	106.146	-2.34729	0.278961	2.89801e-16	hypothetical protein
AFUA_5G14860	44.2824	-2.35829	0.505408	1.0443e-05	cytochrome P450
AFUA_2G14230	466.298	-2.43063	0.150374	1.9558e-57	MFS transporter, putative
AFUA_4G09320	5885.13	-2.47996	0.132488	9.89965e-77	extracellular dipeptidyl-peptidase Dpp4
AFUA_3G03290	662.447	-2.4979	0.46148	2.4777e-07	conserved hypothetical protein
AFUA_4G00520	244.555	-2.52129	0.217225	4.63546e-30	conserved hypothetical protein
AFUA_1G02290	23656.7	-2.53134	0.129929	4.673e-83	conserved hypothetical protein
AFUA_5G00700	77.4367	-2.53843	0.334876	2.17153e-13	hypothetical protein
AFUA_4G13050	6603.84	-2.54854	0.112661	1.08799e-111	conserved hypothetical protein
AFUA_6G03180	3312.69	-2.54908	0.0890966	3.05361e-178	hypothetical protein
AFUA_3G03050	54.554	-2.56368	0.405496	1.2556e-09	RNAse III, putative
AFUA_6G10180	74.7708	-2.58129	0.371331	2.00634e-11	spherulin 4 family protein, putative
AFUA_6G07820	1441.15	-2.60411	0.156195	4.83497e-61	integral membrane protein, putative
AFUA_2G14640	242.182	-2.61703	0.206186	9.01571e-36	F-box domain protein
AFUA_1G17710	24.1289	-2.64628	0.637878	9.91428e-05	C6 transcription factor, putative
AFUA_5G15050	61.1227	-2.7409	0.467735	2.06777e-08	cytochrome P450 oxygenase, putative
AFUA_6G10170	140.369	-2.7943	0.298947	7.71813e-20	spherulin 4 family protein
AFUA_2G05180	505.619	-2.82281	0.170298	2.36984e-60	NF-X1 finger and helicase domain protein, putative
AFUA_7G06680	6901.96	-2.87897	0.133953	6.77993e-101	AAA family ATPase, putative
AFUA_3G15220	26.7841	-2.91802	0.564873	9.03664e-07	conserved hypothetical protein
AFUA_3G02270	1962.01	-2.99817	0.101487	5.29896e-190	mycelial catalase Cat1
AFUA_6G03050	293.889	-3.07037	0.19465	9.72369e-55	oleate delta-12 desaturase
AFUA_6G10190	110.352	-3.10934	0.344558	1.47759e-18	hypothetical protein
AFUA_4G12410	899.852	-3.11872	0.14365	6.20519e-103	HMG box protein, putative
AFUA_6G14470	545.671	-3.14334	0.167561	4.62235e-77	conserved hypothetical protein
AFUA_1G06670	1431.98	-3.14427	0.151707	7.06397e-94	conserved hypothetical protein
AFUA_3G10860	195.559	-3.1668	0.23418	1.79235e-40	hypothetical protein
AFUA_8G01030	526.073	-3.22029	0.153071	1.0527e-96	conserved hypothetical protein
AFUA_2G17815	71.4461	-3.2453	0.380422	1.08955e-16	hypothetical protein
AFUA_6G07750	5877.16	-3.25066	0.134479	1.95355e-127	MFS phospholipid transporter (Git1), putative
AFUA_3G00830	297.255	-3.29549	0.200972	4.39993e-59	Pfs domain protein
AFUA_1G11380	687.782	-3.3828	0.15362	7.16558e-106	integral membrane protein, putative
AFUA_2G15240	57813.3	-3.42305	0.288108	1.86625e-31	small oligopeptide transporter, OPT family
AFUA_8G00830	3478.85	-3.42947	0.136492	1.26698e-137	conserved hypothetical protein
AFUA_7G00910	364.641	-3.52638	0.190819	8.21365e-75	OPT peptide transporter Mtd1, putative
AFUA_1G03200	627.015	-3.61444	0.208079	3.41251e-66	MFS transporter, putative
AFUA_8G06090	200.713	-3.64988	0.31787	1.93483e-29	amino acid permease, putative
AFUA_3G01130	134.063	-3.97769	0.30022	6.87242e-39	cell wall protein, putative
AFUA_3G01200	3030.29	-3.99244	0.508235	2.66003e-14	integral membrane protein Pth11-like, putative
AFUA_2G17830	1071.67	-4.05474	0.164666	3.24383e-132	hypothetical protein
AFUA_3G03810	283.579	-4.33907	0.257337	2.03141e-62	hypothetical protein
AFUA_3G03790	571.092	-4.34844	0.18761	3.2645e-117	conserved hypothetical protein
AFUA_2G17840	4703.7	-4.36438	0.158215	9.33468e-166	MFS transporter, putative
AFUA_3G10850	1399.83	-4.52444	0.440708	9.86222e-24	DUF821 domain protein
AFUA_8G06590	1957.93	-4.70307	0.142618	1.39171e-236	hypothetical protein
AFUA_4G00510	95.1208	-4.71406	0.44964	1.04342e-24	hypothetical protein
AFUA_5G00710	352.932	-4.74094	0.252614	3.97326e-77	GABA permease, putative
AFUA_1G12240	29123.4	-4.84482	0.247851	1.3389e-83	MFS peptide transporter, putaitve
AFUA_6G01870	2518.34	-4.9304	0.141424	2.36976e-264	conserved hypothetical protein
AFUA_8G06580	3283.26	-5.14163	0.127874	0	amino acid permease, putative
AFUA_6G10200	272.49	-5.17844	0.297586	2.00202e-66	conserved hypothetical protein
AFUA_2G17820	2395.99	-5.18378	0.174919	3.43432e-191	O-methyltransferase

## Sheet: Table S5
Down-regulated ≥ 4FC in the Tet-eneA strain
GeneID	Base mean	log2(FC)	StdErr	P-adj	annotation
AFUA_1G03180	1261.53	-2.01451	0.139488	4.90672e-46	DUF636 domain protein
AFUA_4G14350	4699.61	-2.02105	0.103443	1.60041e-83	kelch repeat protein
AFUA_5G14740	115.976	-2.02198	0.368816	1.7097e-07	fucose-specific lectin FleA
AFUA_3G08110	33597.3	-2.02684	0.113387	4.84338e-70	cell wall protein, putative
AFUA_2G12420	4378.14	-2.04534	0.147074	9.44814e-43	conserved hypothetical protein
AFUA_6G11890	12158.8	-2.04573	0.0932844	5.23602e-105	dynamin GTPase, putative
AFUA_6G01900	3650.99	-2.05777	0.096609	4.10756e-99	flavin-binding monooxygenase-like protein
AFUA_3G04220	95630.1	-2.06832	0.0865264	1.2459e-124	fatty acid synthase beta subunit, putative
AFUA_8G06570	131.089	-2.06947	0.27389	2.6146e-13	acetyl xylan esterase, putative
AFUA_1G11230	331.743	-2.10097	0.249857	3.04084e-16	HMG-CoA reductase
AFUA_4G03630	2543.42	-2.11176	0.112629	5.53536e-77	sterol 24-c-methyltransferase, putative
AFUA_6G10160	348.177	-2.15177	0.194118	1.67564e-27	hypothetical protein
AFUA_5G02480	810.56	-2.15637	0.166818	4.56954e-37	glycogen synthase Gsy1, putative
AFUA_2G09890	624.478	-2.15639	0.152932	6.36314e-44	NDT80 / PhoG like DNA-binding family protein
AFUA_3G01070	10222.4	-2.17123	0.130457	7.80266e-61	tyrosinase, putative
AFUA_4G14300	7205.7	-2.1754	0.100993	2.45098e-101	dynamin family GTPase, putative
AFUA_3G03460	52.5745	-2.17991	0.420748	8.34953e-07	HAD superfamily hydrolase, putative
AFUA_1G17320	32.7786	-2.18746	0.464691	8.65236e-06	endo-arabinanase, putative
AFUA_3G10870	160.178	-2.19515	0.252619	2.78837e-17	hypothetical protein
AFUA_6G12990	6834.74	-2.21178	0.0868996	3.32821e-141	cytosolic large ribosomal subunit protein L7A
AFUA_7G06290	564.099	-2.21936	0.170386	1.27262e-37	Pfs, NACHT, and Ankyrin domain protein
AFUA_3G13620	473.197	-2.22552	0.213858	2.3248e-24	cupin domain protein
AFUA_4G03490	10754.1	-2.23225	0.0903237	3.58684e-133	tripeptidyl-peptidase (TppA), putative
AFUA_4G09590	519.724	-2.23508	0.142662	5.17981e-54	conserved hypothetical protein
AFUA_4G00740	24.5212	-2.24381	0.55463	0.000150025	hypothetical protein
AFUA_7G00820	3711.42	-2.28386	0.115499	1.58028e-85	hypothetical protein
AFUA_3G07870	16778.2	-2.29932	0.141086	2.25057e-58	extracellular serine-rich protein, putative
AFUA_5G02330	1326.62	-2.30886	0.309621	5.46402e-13	major allergen and cytotoxin AspF1
AFUA_4G14000	500.203	-2.34454	0.176941	6.78651e-39	tripeptidyl peptidase A
AFUA_6G11870	106.146	-2.34729	0.278961	2.89801e-16	hypothetical protein
AFUA_5G14860	44.2824	-2.35829	0.505408	1.0443e-05	cytochrome P450
AFUA_2G14230	466.298	-2.43063	0.150374	1.9558e-57	MFS transporter, putative
AFUA_4G09320	5885.13	-2.47996	0.132488	9.89965e-77	extracellular dipeptidyl-peptidase Dpp4
AFUA_3G03290	662.447	-2.4979	0.46148	2.4777e-07	conserved hypothetical protein
AFUA_4G00520	244.555	-2.52129	0.217225	4.63546e-30	conserved hypothetical protein
AFUA_1G02290	23656.7	-2.53134	0.129929	4.673e-83	conserved hypothetical protein
AFUA_5G00700	77.4367	-2.53843	0.334876	2.17153e-13	hypothetical protein
AFUA_4G13050	6603.84	-2.54854	0.112661	1.08799e-111	conserved hypothetical protein
AFUA_6G03180	3312.69	-2.54908	0.0890966	3.05361e-178	hypothetical protein
AFUA_3G03050	54.554	-2.56368	0.405496	1.2556e-09	RNAse III, putative
AFUA_6G10180	74.7708	-2.58129	0.371331	2.00634e-11	spherulin 4 family protein, putative
AFUA_6G07820	1441.15	-2.60411	0.156195	4.83497e-61	integral membrane protein, putative
AFUA_2G14640	242.182	-2.61703	0.206186	9.01571e-36	F-box domain protein
AFUA_1G17710	24.1289	-2.64628	0.637878	9.91428e-05	C6 transcription factor, putative
AFUA_5G15050	61.1227	-2.7409	0.467735	2.06777e-08	cytochrome P450 oxygenase, putative
AFUA_6G10170	140.369	-2.7943	0.298947	7.71813e-20	spherulin 4 family protein
AFUA_2G05180	505.619	-2.82281	0.170298	2.36984e-60	NF-X1 finger and helicase domain protein, putative
AFUA_7G06680	6901.96	-2.87897	0.133953	6.77993e-101	AAA family ATPase, putative
AFUA_3G15220	26.7841	-2.91802	0.564873	9.03664e-07	conserved hypothetical protein
AFUA_3G02270	1962.01	-2.99817	0.101487	5.29896e-190	mycelial catalase Cat1
AFUA_6G03050	293.889	-3.07037	0.19465	9.72369e-55	oleate delta-12 desaturase
AFUA_6G10190	110.352	-3.10934	0.344558	1.47759e-18	hypothetical protein
AFUA_4G12410	899.852	-3.11872	0.14365	6.20519e-103	HMG box protein, putative
AFUA_6G14470	545.671	-3.14334	0.167561	4.62235e-77	conserved hypothetical protein
AFUA_1G06670	1431.98	-3.14427	0.151707	7.06397e-94	conserved hypothetical protein
AFUA_3G10860	195.559	-3.1668	0.23418	1.79235e-40	hypothetical protein
AFUA_8G01030	526.073	-3.22029	0.153071	1.0527e-96	conserved hypothetical protein
AFUA_2G17815	71.4461	-3.2453	0.380422	1.08955e-16	hypothetical protein
AFUA_6G07750	5877.16	-3.25066	0.134479	1.95355e-127	MFS phospholipid transporter (Git1), putative
AFUA_3G00830	297.255	-3.29549	0.200972	4.39993e-59	Pfs domain protein
AFUA_1G11380	687.782	-3.3828	0.15362	7.16558e-106	integral membrane protein, putative
AFUA_2G15240	57813.3	-3.42305	0.288108	1.86625e-31	small oligopeptide transporter, OPT family
AFUA_8G00830	3478.85	-3.42947	0.136492	1.26698e-137	conserved hypothetical protein
AFUA_7G00910	364.641	-3.52638	0.190819	8.21365e-75	OPT peptide transporter Mtd1, putative
AFUA_1G03200	627.015	-3.61444	0.208079	3.41251e-66	MFS transporter, putative
AFUA_8G06090	200.713	-3.64988	0.31787	1.93483e-29	amino acid permease, putative
AFUA_3G01130	134.063	-3.97769	0.30022	6.87242e-39	cell wall protein, putative
AFUA_3G01200	3030.29	-3.99244	0.508235	2.66003e-14	integral membrane protein Pth11-like, putative
AFUA_2G17830	1071.67	-4.05474	0.164666	3.24383e-132	hypothetical protein
AFUA_3G03810	283.579	-4.33907	0.257337	2.03141e-62	hypothetical protein
AFUA_3G03790	571.092	-4.34844	0.18761	3.2645e-117	conserved hypothetical protein
AFUA_2G17840	4703.7	-4.36438	0.158215	9.33468e-166	MFS transporter, putative
AFUA_3G10850	1399.83	-4.52444	0.440708	9.86222e-24	DUF821 domain protein
AFUA_8G06590	1957.93	-4.70307	0.142618	1.39171e-236	hypothetical protein
AFUA_4G00510	95.1208	-4.71406	0.44964	1.04342e-24	hypothetical protein
AFUA_5G00710	352.932	-4.74094	0.252614	3.97326e-77	GABA permease, putative
AFUA_1G12240	29123.4	-4.84482	0.247851	1.3389e-83	MFS peptide transporter, putaitve
AFUA_6G01870	2518.34	-4.9304	0.141424	2.36976e-264	conserved hypothetical protein
AFUA_8G06580	3283.26	-5.14163	0.127874	0	amino acid permease, putative
AFUA_6G10200	272.49	-5.17844	0.297586	2.00202e-66	conserved hypothetical protein
AFUA_2G17820	2395.99	-5.18378	0.174919	3.43432e-191	O-methyltransferase
