# Supplementary material for: EneA of Aspergillus fumigatus is a regulator of secondary metabolism and enhances nscA expression in presence of polyenes and Streptomyces
Source: Sci Rep. 2026 Apr 9;16:12038. doi: 10.1038/s41598-026-47215-0 (PMC13068945; doi:10.1038/s41598-026-47215-0)
Supplement: Supplementary file 3 — Supplementary Material 3 [file 41598_2026_47215_MOESM3_ESM.xlsx]

## Sheet: Table S6
Significant enriched categories of genes up-regulated ≥ 4FC using FunCat
ont_id	description	ont_class	sel_genes_n	bg_genes_n	pvalue	adj_pvalue	sel_genes_per_cat	sel_genes_per_input	intersect_ids
01.20	secondary metabolism	FunCat	94	870	2.62023e-21	6.94361e-19	0.108046	0.394958	AFUA_1G00100, AFUA_1G01200, AFUA_1G01680, AFUA_1G02970, AFUA_1G05010, AFUA_1G09930, AFUA_1G11310, AFUA_1G12410, AFUA_1G12620, AFUA_1G13370, AFUA_1G13660, AFUA_1G13800, AFUA_1G14300, AFUA_1G15910, AFUA_1G17120, AFUA_1G17270, AFUA_2G00460, AFUA_2G00540, AFUA_2G01180, AFUA_2G04890, AFUA_2G12550, AFUA_2G14410, AFUA_2G14480, AFUA_2G17480, AFUA_3G00180, AFUA_3G00290, AFUA_3G02060, AFUA_3G02110, AFUA_3G…
20.09.16.01	Type I protein secretion system (ABC-type transport systems)	FunCat	10	34	5.21953e-07	6.91588e-05	0.294118	0.0420168	AFUA_1G05010, AFUA_1G12620, AFUA_3G01400, AFUA_3G02110, AFUA_4G01050, AFUA_4G03920, AFUA_4G14130, AFUA_5G01540, AFUA_5G06070, AFUA_7G00480
32.07.05	detoxification by export	FunCat	17	127	1.12674e-05	0.000995285	0.133858	0.0714286	AFUA_1G05010, AFUA_1G12620, AFUA_1G13800, AFUA_2G12550, AFUA_3G01400, AFUA_3G02060, AFUA_3G02110, AFUA_3G08530, AFUA_4G01050, AFUA_4G03920, AFUA_4G14130, AFUA_5G01540, AFUA_5G06070, AFUA_5G14490, AFUA_6G03320, AFUA_7G00480, AFUA_8G07370
20.01.27	drug/toxin transport	FunCat	19	158	1.66219e-05	0.0011012	0.120253	0.0798319	AFUA_1G05010, AFUA_1G12620, AFUA_1G13800, AFUA_2G12550, AFUA_3G01400, AFUA_3G02060, AFUA_3G02110, AFUA_3G08530, AFUA_3G15250, AFUA_4G00830, AFUA_4G01050, AFUA_4G03920, AFUA_4G14130, AFUA_5G01540, AFUA_5G06070, AFUA_5G14490, AFUA_6G03320, AFUA_7G00480, AFUA_8G07370
20.03.25	ABC transporters	FunCat	13	84	2.60971e-05	0.00138315	0.154762	0.0546218	AFUA_1G05010, AFUA_1G12620, AFUA_1G13370, AFUA_3G01400, AFUA_3G02110, AFUA_3G07620, AFUA_4G01050, AFUA_4G03920, AFUA_4G14130, AFUA_5G01540, AFUA_5G06070, AFUA_7G00480, AFUA_8G01560
20.01.01.01.01.01	siderophore-iron transport	FunCat	8	33	3.56538e-05	0.00157471	0.242424	0.0336134	AFUA_1G17270, AFUA_3G10820, AFUA_3G13670, AFUA_3G13700, AFUA_4G03940, AFUA_6G02820, AFUA_6G13750, AFUA_8G01310
01.05	C-compound and carbohydrate metabolism	FunCat	57	858	6.98935e-05	0.00264597	0.0664336	0.239496	AFUA_1G01120, AFUA_1G01200, AFUA_1G01670, AFUA_1G09930, AFUA_1G12460, AFUA_1G13360, AFUA_1G13370, AFUA_1G14540, AFUA_2G00460, AFUA_2G00540, AFUA_2G00990, AFUA_2G01180, AFUA_2G04490, AFUA_2G05290, AFUA_2G09350, AFUA_2G14480, AFUA_3G00290, AFUA_3G01490, AFUA_3G02120, AFUA_3G02290, AFUA_3G02770, AFUA_3G03380, AFUA_3G04030, AFUA_3G07960, AFUA_3G08960, AFUA_3G10760, AFUA_3G11900, AFUA_4G01040, AFUA_4G…
32.05.01	resistance proteins	FunCat	12	86	0.000150231	0.00497641	0.139535	0.0504202	AFUA_1G05010, AFUA_1G12620, AFUA_1G13800, AFUA_3G02110, AFUA_3G08530, AFUA_4G03920, AFUA_4G14130, AFUA_5G01540, AFUA_5G06070, AFUA_5G14490, AFUA_6G03320, AFUA_7G00480
01.02	nitrogen, sulfur and selenium metabolism	FunCat	17	167	0.000367932	0.0103451	0.101796	0.0714286	AFUA_1G14880, AFUA_3G02290, AFUA_3G06530, AFUA_3G07960, AFUA_4G03510, AFUA_4G14780, AFUA_4G14790, AFUA_4G14830, AFUA_5G04250, AFUA_6G00290, AFUA_6G08000, AFUA_6G09070, AFUA_6G12100, AFUA_7G00690, AFUA_8G01010, AFUA_8G04340, AFUA_8G05220
32.07	detoxification	FunCat	18	184	0.000405663	0.0103451	0.0978261	0.0756303	AFUA_1G02970, AFUA_1G12410, AFUA_1G13360, AFUA_1G14550, AFUA_3G00920, AFUA_3G01400, AFUA_3G02060, AFUA_3G08530, AFUA_3G10770, AFUA_4G01050, AFUA_5G01310, AFUA_5G10180, AFUA_5G14490, AFUA_6G03320, AFUA_6G09550, AFUA_6G11800, AFUA_7G00590, AFUA_8G07370
32.05.05	virulence, disease factors	FunCat	12	96	0.000429419	0.0103451	0.125	0.0504202	AFUA_1G01190, AFUA_2G17500, AFUA_3G01410, AFUA_5G00840, AFUA_5G10220, AFUA_5G13715, AFUA_6G03600, AFUA_6G11980, AFUA_6G14030, AFUA_7G04880, AFUA_7G06620, AFUA_8G00370
32.07.07.03	glutathione conjugation reaction	FunCat	5	19	0.00074135	0.0163715	0.263158	0.0210084	AFUA_1G01370, AFUA_1G17120, AFUA_2G17300, AFUA_3G10830, AFUA_7G05500
20.09.18	cellular import	FunCat	22	265	0.000945132	0.0192661	0.0830189	0.092437	AFUA_1G01812, AFUA_1G13370, AFUA_1G17270, AFUA_2G03730, AFUA_3G01840, AFUA_3G07990, AFUA_3G10820, AFUA_4G00120, AFUA_4G00240, AFUA_4G00830, AFUA_4G03510, AFUA_4G03940, AFUA_6G00710, AFUA_6G02820, AFUA_6G03720, AFUA_6G13750, AFUA_6G14560, AFUA_7G00950, AFUA_7G05100, AFUA_8G01310, AFUA_8G01560, AFUA_8G01850
20.03.22	transport ATPases	FunCat	11	93	0.0011833	0.0223982	0.11828	0.0462185	AFUA_3G00920, AFUA_3G01400, AFUA_3G10770, AFUA_4G01050, AFUA_4G14130, AFUA_5G01310, AFUA_5G06070, AFUA_6G03690, AFUA_6G09550, AFUA_6G11800, AFUA_7G00480
01.01.09.03.01	biosynthesis of cysteine	FunCat	4	13	0.00137286	0.0242539	0.307692	0.0168067	AFUA_3G06530, AFUA_4G03930, AFUA_5G04250, AFUA_8G04340
34.01.01.01	homeostasis of metal ions (Na, K, Ca etc.)	FunCat	16	173	0.00154354	0.0255648	0.0924855	0.0672269	AFUA_1G01550, AFUA_1G13370, AFUA_1G17270, AFUA_2G03730, AFUA_3G01400, AFUA_3G10820, AFUA_3G13670, AFUA_3G13700, AFUA_4G01050, AFUA_4G03940, AFUA_6G02820, AFUA_6G03690, AFUA_6G13750, AFUA_7G04850, AFUA_8G01310, AFUA_8G01890
20.01.01.01.01	heavy metal ion transport (Cu+, Fe3+, etc.)	FunCat	8	66	0.0046893	0.0730979	0.121212	0.0336134	AFUA_1G01550, AFUA_1G17270, AFUA_2G03730, AFUA_3G10820, AFUA_4G03940, AFUA_6G02820, AFUA_6G13750, AFUA_8G01310
32.05.03	defense related proteins	FunCat	7	55	0.00612503	0.0901741	0.127273	0.0294118	AFUA_1G12460, AFUA_1G12510, AFUA_3G15270, AFUA_4G03690, AFUA_6G10130, AFUA_7G01000, AFUA_8G06980
01.02.02.09	catabolism of nitrogenous compounds	FunCat	4	20	0.00745206	0.103937	0.2	0.0168067	AFUA_2G16610, AFUA_2G17500, AFUA_3G01850, AFUA_6G12100
32.05	disease, virulence and defense	FunCat	7	61	0.0107437	0.136355	0.114754	0.0294118	AFUA_1G14300, AFUA_3G06530, AFUA_5G00840, AFUA_5G13715, AFUA_6G03600, AFUA_6G14030, AFUA_7G06620
16.21.07	NAD/NADP binding	FunCat	15	193	0.0108055	0.136355	0.0777202	0.0630252	AFUA_1G09930, AFUA_2G01180, AFUA_2G04490, AFUA_3G00290, AFUA_3G01490, AFUA_4G03690, AFUA_4G14800, AFUA_4G14850, AFUA_5G01030, AFUA_5G01530, AFUA_5G14000, AFUA_7G01000, AFUA_7G06600, AFUA_8G01550, AFUA_8G01560
01.05.11.04	aromate anabolism	FunCat	3	13	0.0136424	0.164328	0.230769	0.012605	AFUA_1G11320, AFUA_4G01450, AFUA_7G04070
01.02.07.01	regulation of nitrogen metabolism	FunCat	4	25	0.0166283	0.19089	0.16	0.0168067	AFUA_3G10830, AFUA_4G03520, AFUA_6G11740, AFUA_7G05500
16.21.17	pyridoxal phosphate binding	FunCat	6	52	0.0172882	0.19089	0.115385	0.0252101	AFUA_1G01680, AFUA_4G03930, AFUA_5G04250, AFUA_6G00290, AFUA_7G00690, AFUA_8G04340
02.16	fermentation	FunCat	5	41	0.0232933	0.246909	0.121951	0.0210084	AFUA_3G11900, AFUA_4G03690, AFUA_6G04920, AFUA_7G01000, AFUA_7G04850
32.07.03	detoxification by modification	FunCat	5	42	0.025602	0.260944	0.119048	0.0210084	AFUA_1G01370, AFUA_1G13370, AFUA_1G14550, AFUA_2G17300, AFUA_5G10180
20.09.16	cellular export and secretion	FunCat	13	181	0.0303852	0.298225	0.0718232	0.0546218	AFUA_1G05010, AFUA_1G12620, AFUA_1G13800, AFUA_2G12550, AFUA_3G02060, AFUA_3G02110, AFUA_3G08530, AFUA_3G15250, AFUA_4G03920, AFUA_5G01540, AFUA_5G14490, AFUA_6G03320, AFUA_8G07370
34.11	cellular sensing and response to external stimulus	FunCat	5	45	0.0333877	0.306852	0.111111	0.0210084	AFUA_2G00460, AFUA_2G14410, AFUA_3G02120, AFUA_4G03940, AFUA_6G02820
32.07.09	detoxification by degradation	FunCat	3	18	0.0335801	0.306852	0.166667	0.012605	AFUA_2G17500, AFUA_3G08960, AFUA_7G01000
01.07	metabolism of vitamins, cofactors, and prosthetic groups	FunCat	11	148	0.0358913	0.31704	0.0743243	0.0462185	AFUA_1G01370, AFUA_2G00460, AFUA_2G05820, AFUA_2G14410, AFUA_2G17300, AFUA_3G01490, AFUA_3G02120, AFUA_6G04920, AFUA_6G07240, AFUA_7G06600, AFUA_8G01550
42.27	extracellular / secretion proteins	FunCat	3	19	0.0387234	0.331022	0.157895	0.012605	AFUA_6G10130, AFUA_6G11980, AFUA_8G06980
38.03	transposons	FunCat	1	1	0.0402299	0.333154	1	0.00420168	AFUA_5G13730
20.09.18.07	non-vesicular cellular import	FunCat	13	190	0.0425009	0.341295	0.0684211	0.0546218	AFUA_1G00100, AFUA_1G01550, AFUA_1G01812, AFUA_1G13360, AFUA_3G01840, AFUA_3G13670, AFUA_4G00120, AFUA_4G00240, AFUA_4G00830, AFUA_6G00710, AFUA_6G03720, AFUA_6G14560, AFUA_7G05100
01.20.35.01	metabolism of phenylpropanoids	FunCat	3	20	0.0442426	0.344832	0.15	0.012605	AFUA_1G11310, AFUA_1G12510, AFUA_6G12100
20.01.23	allantoin and allantoate transport	FunCat	5	51	0.0529817	0.401147	0.0980392	0.0210084	AFUA_1G01812, AFUA_3G01840, AFUA_4G00120, AFUA_6G00710, AFUA_6G03720
32.07.01	detoxification involving cytochrome P450	FunCat	5	52	0.0567802	0.417966	0.0961538	0.0210084	AFUA_3G07960, AFUA_4G14790, AFUA_4G14810, AFUA_4G14830, AFUA_5G02620
01.02.03.01	sulfate assimilation	FunCat	2	10	0.0586288	0.419909	0.2	0.00840336	AFUA_3G06530, AFUA_6G09070
01.01.09.05.01	biosynthesis of tyrosine	FunCat	2	11	0.069802	0.476242	0.181818	0.00840336	AFUA_6G00290, AFUA_7G00690
32.05.01.03	chemical agent resistance	FunCat	4	39	0.0700885	0.476242	0.102564	0.0168067	AFUA_3G01400, AFUA_3G05760, AFUA_4G01050, AFUA_4G06800
20.01.13	lipid/fatty acid transport	FunCat	9	128	0.0724106	0.47972	0.0703125	0.0378151	AFUA_3G00920, AFUA_3G01400, AFUA_3G07990, AFUA_3G10770, AFUA_4G01050, AFUA_4G03510, AFUA_5G01310, AFUA_6G09550, AFUA_6G11800
01.02.03.04	conjunction of sulfate	FunCat	1	2	0.0788479	0.485923	0.5	0.00420168	AFUA_3G06530
02.16.03.03	heterofermentative pathway and fermentaton of other saccharides	FunCat	1	2	0.0788479	0.485923	0.5	0.00420168	AFUA_3G10760
30.05.01.05	interleukine receptor signalling pathway	FunCat	1	2	0.0788479	0.485923	0.5	0.00420168	AFUA_5G10640
01.05.09.07	aminosaccharide catabolism	FunCat	3	26	0.0847695	0.510544	0.115385	0.012605	AFUA_3G02290, AFUA_6G10130, AFUA_8G06980
01.05.03	polysaccharide metabolism	FunCat	14	235	0.091524	0.524826	0.0595745	0.0588235	AFUA_1G01120, AFUA_1G01200, AFUA_2G01180, AFUA_2G09350, AFUA_3G02290, AFUA_4G09480, AFUA_6G04450, AFUA_6G11820, AFUA_6G11910, AFUA_6G11980, AFUA_7G06410, AFUA_8G00700, AFUA_8G01970, AFUA_8G02320
32.10.07	degradation / modification of foreign (exogenous) polysaccharides	FunCat	3	27	0.0926583	0.524826	0.111111	0.012605	AFUA_1G01120, AFUA_6G11980, AFUA_8G01970
01.20.70	regulation of secondary metabolism	FunCat	4	43	0.0930824	0.524826	0.0930233	0.0168067	AFUA_2G17880, AFUA_3G15290, AFUA_6G12130, AFUA_7G00130
34.11.03	chemoperception and response	FunCat	4	44	0.0993279	0.548373	0.0909091	0.0168067	AFUA_3G10830, AFUA_4G14130, AFUA_5G06070, AFUA_7G05500
01.05.11.07.01	aerobic aromate catabolism	FunCat	4	45	0.105763	0.566095	0.0888889	0.0168067	AFUA_1G02970, AFUA_1G13660, AFUA_3G08310, AFUA_7G00150
01.01.06.01.02	degradation of aspartate	FunCat	2	14	0.10681	0.566095	0.142857	0.00840336	AFUA_6G00290, AFUA_7G00690
40.01.03.03	guidance of longitudinal cell extension (e.g. pollen tube guidance, axonal pathfinding)	FunCat	3	29	0.109295	0.567907	0.103448	0.012605	AFUA_3G00950, AFUA_8G02140, AFUA_8G06990
01.05.08.07	C-4 compound catabolism	FunCat	1	3	0.115918	0.579591	0.333333	0.00420168	AFUA_8G01550
01.08.01	metabolism of neurotransmitters	FunCat	1	3	0.115918	0.579591	0.333333	0.00420168	AFUA_5G06990
34.01.01	homeostasis of cations	FunCat	4	48	0.126156	0.619097	0.0833333	0.0168067	AFUA_1G13370, AFUA_6G03690, AFUA_8G01560, AFUA_8G01850
01.20.33	metabolism of secondary products derived from L-tryptophan	FunCat	2	16	0.133764	0.630771	0.125	0.00840336	AFUA_7G00690, AFUA_8G00620
01.06.02.02	glycolipid metabolism	FunCat	3	32	0.136194	0.630771	0.09375	0.012605	AFUA_1G14540, AFUA_2G00990, AFUA_7G04880
01.20.36	non-ribosomal peptide synthesis	FunCat	3	32	0.136194	0.630771	0.09375	0.012605	AFUA_3G13690, AFUA_3G13700, AFUA_3G15270
01.20.35.01.01	metabolism of melanins	FunCat	2	17	0.147758	0.630771	0.117647	0.00840336	AFUA_1G14540, AFUA_5G01040
01.20.37.01	metabolism of thioredoxin, glutaredoxin, glutathion	FunCat	2	17	0.147758	0.630771	0.117647	0.00840336	AFUA_3G10830, AFUA_7G05500
02.45.11	conversion to kinetic energy (e.g. movement)	FunCat	2	17	0.147758	0.630771	0.117647	0.00840336	AFUA_1G17620, AFUA_3G01710
20.09.14.01	tubulin dependent transport	FunCat	2	17	0.147758	0.630771	0.117647	0.00840336	AFUA_1G17620, AFUA_3G01710
01.01.06.05.01.02	degradation of homocysteine	FunCat	1	4	0.151503	0.630771	0.25	0.00420168	AFUA_4G03930
42.27.01	extracellular matrix	FunCat	1	4	0.151503	0.630771	0.25	0.00420168	AFUA_1G14300
01.20.05.11	metabolism of polyketides	FunCat	3	34	0.155256	0.630771	0.0882353	0.012605	AFUA_3G01410, AFUA_7G00160, AFUA_8G00370
20.03.02.02	symporter	FunCat	2	18	0.162032	0.630771	0.111111	0.00840336	AFUA_4G00830, AFUA_8G01850
01.01	amino acid metabolism	FunCat	11	195	0.162496	0.630771	0.0564103	0.0462185	AFUA_1G11320, AFUA_2G04490, AFUA_3G06530, AFUA_3G15270, AFUA_4G01450, AFUA_4G03690, AFUA_5G04250, AFUA_6G00290, AFUA_6G02950, AFUA_7G04070, AFUA_8G04340
01.01.09	metabolism of the cysteine - aromatic group	FunCat	3	35	0.165084	0.630771	0.0857143	0.012605	AFUA_1G11320, AFUA_4G01450, AFUA_7G04070
01.01.09.04.01	biosynthesis of phenylalanine	FunCat	3	35	0.165084	0.630771	0.0857143	0.012605	AFUA_4G14810, AFUA_6G00290, AFUA_7G00690
16.05	polysaccharide binding	FunCat	3	36	0.175091	0.630771	0.0833333	0.012605	AFUA_1G14300, AFUA_4G09480, AFUA_6G11820
34.05.02	motor activity	FunCat	2	19	0.176541	0.630771	0.105263	0.00840336	AFUA_1G17620, AFUA_3G01710
01.05.02.04	sugar, glucoside, polyol and carboxylate anabolism	FunCat	6	94	0.176985	0.630771	0.0638298	0.0252101	AFUA_3G01490, AFUA_3G14910, AFUA_5G00540, AFUA_5G01030, AFUA_5G14300, AFUA_8G01970
43.01.03	fungal and other eukaryotic cell type differentiation	FunCat	8	136	0.181629	0.630771	0.0588235	0.0336134	AFUA_2G12700, AFUA_3G01620, AFUA_5G00840, AFUA_5G00900, AFUA_5G13715, AFUA_6G03600, AFUA_7G06620, AFUA_8G01020
02.16.01	alcohol fermentation	FunCat	3	37	0.185263	0.630771	0.0810811	0.012605	AFUA_1G01670, AFUA_3G11900, AFUA_7G01000
01.01.09.01	metabolism of glycine	FunCat	1	5	0.185661	0.630771	0.2	0.00420168	AFUA_2G16610
01.02.03	sulfur metabolism	FunCat	1	5	0.185661	0.630771	0.2	0.00420168	AFUA_3G02290
01.20.01.05	metabolism of sugar alcohols	FunCat	1	5	0.185661	0.630771	0.2	0.00420168	AFUA_1G14540
01.20.35	metabolism of secondary products derived from L-phenylalanine and L-tyrosine	FunCat	1	5	0.185661	0.630771	0.2	0.00420168	AFUA_5G06990
32.10	degradation / modification of foreign (exogenous) compounds	FunCat	1	5	0.185661	0.630771	0.2	0.00420168	AFUA_3G08960
01.01.09.02.01	biosynthesis of serine	FunCat	2	20	0.191243	0.640919	0.1	0.00840336	AFUA_2G04490, AFUA_6G04920
20.03.02.03.01	proton driven antiporter	FunCat	3	38	0.195587	0.640919	0.0789474	0.012605	AFUA_1G13800, AFUA_2G12550, AFUA_3G02060
01.01.06.05	metabolism of methionine	FunCat	2	21	0.206099	0.640919	0.0952381	0.00840336	AFUA_3G06530, AFUA_5G04250
01.01.06.05.01	biosynthesis of methionine	FunCat	2	21	0.206099	0.640919	0.0952381	0.00840336	AFUA_6G09070, AFUA_8G04340
01.01.09.06.01	biosynthesis of tryptophan	FunCat	2	21	0.206099	0.640919	0.0952381	0.00840336	AFUA_6G00290, AFUA_7G00690
01.01.11.04.02	degradation of leucine	FunCat	2	21	0.206099	0.640919	0.0952381	0.00840336	AFUA_1G01680, AFUA_7G01720
16.06	motor protein binding	FunCat	2	21	0.206099	0.640919	0.0952381	0.00840336	AFUA_1G17620, AFUA_3G01710
20.01.07	amino acid/amino acid derivatives transport	FunCat	6	99	0.207996	0.640919	0.0606061	0.0252101	AFUA_2G17480, AFUA_3G07990, AFUA_4G00240, AFUA_4G03510, AFUA_4G10930, AFUA_8G00720
01.06.05	fatty acid metabolism	FunCat	8	142	0.212763	0.643212	0.056338	0.0336134	AFUA_1G14540, AFUA_4G00910, AFUA_4G14800, AFUA_5G01040, AFUA_5G02610, AFUA_5G14000, AFUA_8G01210, AFUA_8G01550
01.01.06.05.02	degradation of methionine	FunCat	1	6	0.218449	0.643212	0.166667	0.00420168	AFUA_1G01680
01.06.06.05	sesquiterpenes metabolism	FunCat	1	6	0.218449	0.643212	0.166667	0.00420168	AFUA_4G14140
30.05.01.18.01	TGF-beta-receptor signalling pathway	FunCat	1	6	0.218449	0.643212	0.166667	0.00420168	AFUA_4G14800
01.20.19.01	metabolism of porphyrins	FunCat	2	23	0.236132	0.680164	0.0869565	0.00840336	AFUA_3G00180, AFUA_4G00910
20.03.01.01	ion channels	FunCat	2	23	0.236132	0.680164	0.0869565	0.00840336	AFUA_1G13370, AFUA_7G04850
02.07	pentose-phosphate pathway	FunCat	3	43	0.249007	0.693542	0.0697674	0.012605	AFUA_2G04490, AFUA_3G10760, AFUA_4G14800
01.05.07	C-3 compound metabolism	FunCat	1	7	0.249923	0.693542	0.142857	0.00420168	AFUA_4G14150
01.06.02.03	sphingolipid metabolism	FunCat	1	7	0.249923	0.693542	0.142857	0.00420168	AFUA_3G02290
01.03.10	metabolism of cyclic and unusual nucleotides	FunCat	2	24	0.251245	0.693542	0.0833333	0.00840336	AFUA_1G01160, AFUA_3G06530
20.03	transport facilities	FunCat	21	445	0.256252	0.700069	0.047191	0.0882353	AFUA_1G00100, AFUA_1G01812, AFUA_1G13800, AFUA_3G01840, AFUA_3G07990, AFUA_4G00120, AFUA_4G00830, AFUA_4G03510, AFUA_4G12260, AFUA_5G14260, AFUA_6G00710, AFUA_6G02820, AFUA_6G03600, AFUA_6G03720, AFUA_6G07240, AFUA_6G14560, AFUA_7G00950, AFUA_7G05100, AFUA_7G06620, AFUA_8G01850, AFUA_8G07370
01.20.15	metabolism of derivatives of dehydroquinic acid, shikimic acid and chorismic acid	FunCat	2	25	0.266384	0.717338	0.08	0.00840336	AFUA_4G01450, AFUA_7G04070
02.19	metabolism of energy reserves (e.g. glycogen, trehalose)	FunCat	4	66	0.274264	0.717338	0.0606061	0.0168067	AFUA_2G09350, AFUA_2G11610, AFUA_3G04030, AFUA_5G14300
01.01.06.05.01.01	biosynthesis of homocysteine	FunCat	1	8	0.280134	0.717338	0.125	0.00420168	AFUA_8G04340
01.01.09.03.02	degradation of cysteine	FunCat	1	8	0.280134	0.717338	0.125	0.00420168	AFUA_5G04250
01.03.04.01	pyrimidine nucleotide/nucleoside/nucleobase catabolism	FunCat	1	8	0.280134	0.717338	0.125	0.00420168	AFUA_1G01160
20.03.02.02.02	sodium driven symporter	FunCat	1	8	0.280134	0.717338	0.125	0.00420168	AFUA_8G01850
01.05.06.07	C-2 compound and organic acid catabolism	FunCat	2	26	0.281521	0.717338	0.0769231	0.00840336	AFUA_6G03910, AFUA_7G01000
16.21.05	FAD/FMN binding	FunCat	6	112	0.296043	0.747157	0.0535714	0.0252101	AFUA_2G01180, AFUA_2G14480, AFUA_2G16610, AFUA_3G02770, AFUA_4G14850, AFUA_5G14260
01.06	lipid, fatty acid and isoprenoid metabolism	FunCat	26	577	0.305718	0.757796	0.0450607	0.109244	AFUA_1G02970, AFUA_1G12410, AFUA_1G15430, AFUA_1G17620, AFUA_3G00290, AFUA_3G01270, AFUA_3G01710, AFUA_4G00910, AFUA_4G01040, AFUA_4G04530, AFUA_4G10930, AFUA_4G14150, AFUA_4G14770, AFUA_4G14800, AFUA_5G02610, AFUA_5G10180, AFUA_5G14260, AFUA_6G08000, AFUA_6G10250, AFUA_7G00590, AFUA_7G01000, AFUA_7G01720, AFUA_7G04880, AFUA_8G01210, AFUA_8G05220, AFUA_8G07210
01.20.01	metabolism of primary metabolic sugar derivatives	FunCat	1	9	0.309134	0.757796	0.111111	0.00420168	AFUA_3G03380
01.20.37.03	metabolism of peptide antibiotics	FunCat	1	9	0.309134	0.757796	0.111111	0.00420168	AFUA_3G15270
34.11.01	photoperception and response	FunCat	2	28	0.311697	0.757796	0.0714286	0.00840336	AFUA_2G00460, AFUA_3G02120
01.03.01.01	purine nucleotide /nucleoside/nucleobase catabolism	FunCat	1	10	0.336969	0.781619	0.1	0.00420168	AFUA_1G01160
01.05.11.07.02	anaerobic aromate catabolism	FunCat	1	10	0.336969	0.781619	0.1	0.00420168	AFUA_1G13660
01.07.03	catabolism of vitamins, cofactors, and prosthetic groups	FunCat	1	10	0.336969	0.781619	0.1	0.00420168	AFUA_8G01560
43.01.03.07	development of conidia	FunCat	1	10	0.336969	0.781619	0.1	0.00420168	AFUA_6G14030
20.01.03	C-compound and carbohydrate transport	FunCat	11	233	0.337815	0.781619	0.0472103	0.0462185	AFUA_1G00100, AFUA_1G13360, AFUA_3G07990, AFUA_4G00120, AFUA_4G03510, AFUA_4G12260, AFUA_6G03600, AFUA_6G14560, AFUA_7G00950, AFUA_7G05100, AFUA_7G06620
01.20.17.03	metabolism of amines	FunCat	2	30	0.341602	0.781619	0.0666667	0.00840336	AFUA_2G01180, AFUA_6G03920
32.01.01	oxidative stress response	FunCat	5	96	0.34388	0.781619	0.0520833	0.0210084	AFUA_1G01370, AFUA_1G14550, AFUA_2G17300, AFUA_3G01400, AFUA_4G01050
34.05.01	cell migration	FunCat	3	52	0.348932	0.781619	0.0576923	0.012605	AFUA_3G00950, AFUA_8G02140, AFUA_8G06990
01.02.07	regulation of nitrogen, sulfur and selenium metabolism	FunCat	2	31	0.356406	0.781619	0.0645161	0.00840336	AFUA_3G10830, AFUA_7G05500
01.01.09.02.02	degradation of serine	FunCat	1	11	0.363688	0.781619	0.0909091	0.00420168	AFUA_2G16610
01.02.02	nitrogen metabolism	FunCat	2	32	0.37109	0.781619	0.0625	0.00840336	AFUA_2G16610, AFUA_7G00690
20.09	transport routes	FunCat	2	32	0.37109	0.781619	0.0625	0.00840336	AFUA_4G00830, AFUA_6G03690
20.03.02.02.01	proton driven symporter	FunCat	2	33	0.38564	0.781619	0.0606061	0.00840336	AFUA_4G00830, AFUA_4G03510
32.07.07	oxygen and radical detoxification	FunCat	2	33	0.38564	0.781619	0.0606061	0.00840336	AFUA_1G01370, AFUA_2G17300
01.05.02.07	sugar, glucoside, polyol and carboxylate catabolism	FunCat	10	219	0.388316	0.781619	0.0456621	0.0420168	AFUA_1G09930, AFUA_1G13370, AFUA_2G11610, AFUA_3G01490, AFUA_5G01030, AFUA_5G01040, AFUA_5G14000, AFUA_5G14300, AFUA_6G11910, AFUA_8G01970
01.01.03.01.02	degradation of glutamine	FunCat	1	12	0.389335	0.781619	0.0833333	0.00420168	AFUA_7G00690
01.01.06.06.01.01	diaminopimelic acid pathway	FunCat	1	12	0.389335	0.781619	0.0833333	0.00420168	AFUA_4G08690
01.01.11.02.02	degradation of isoleucine	FunCat	1	12	0.389335	0.781619	0.0833333	0.00420168	AFUA_1G01680
01.20.05.09	metabolism of eicosanoids	FunCat	1	12	0.389335	0.781619	0.0833333	0.00420168	AFUA_4G14800
16.13	C-compound binding	FunCat	1	12	0.389335	0.781619	0.0833333	0.00420168	AFUA_6G07240
20.09.18.09.01.01	receptor-mediated endocytosis	FunCat	1	12	0.389335	0.781619	0.0833333	0.00420168	AFUA_1G14300
32.07.07.07	superoxide metabolism	FunCat	1	12	0.389335	0.781619	0.0833333	0.00420168	AFUA_1G14550
41.01.03.01	fruit body development (sexually or asexually derived spores)	FunCat	1	12	0.389335	0.781619	0.0833333	0.00420168	AFUA_3G15290
01.05.13.01	S-adenosyl-methionine - homocysteine cycle	FunCat	2	34	0.400042	0.795548	0.0588235	0.00840336	AFUA_5G06990, AFUA_7G00690
01.20.31	metabolism of secondary products derived from L-lysine, L-arginine and L-histidine	FunCat	1	13	0.413952	0.795548	0.0769231	0.00420168	AFUA_4G03690
30.05.02.26	integrin receptor signalling pathway	FunCat	1	13	0.413952	0.795548	0.0769231	0.00420168	AFUA_1G14300
34.01.03.03	homeostasis of phosphate	FunCat	1	13	0.413952	0.795548	0.0769231	0.00420168	AFUA_8G01850
01.01.03.02.01	biosynthesis of glutamate	FunCat	2	35	0.414286	0.795548	0.0571429	0.00840336	AFUA_6G00290, AFUA_7G00690
01.25.01	extracellular polysaccharide degradation	FunCat	2	35	0.414286	0.795548	0.0571429	0.00840336	AFUA_1G01120, AFUA_6G11980
20.01.25	vitamine/cofactor transport	FunCat	3	59	0.426033	0.812222	0.0508475	0.012605	AFUA_1G01812, AFUA_4G00120, AFUA_6G00710
02.13	respiration	FunCat	4	83	0.430656	0.81517	0.0481928	0.0168067	AFUA_2G05060, AFUA_3G07620, AFUA_5G14260, AFUA_7G01000
01.01.09.01.02	degradation of glycine	FunCat	1	14	0.43758	0.816611	0.0714286	0.00420168	AFUA_2G16610
01.01.11.03.02	degradation of valine	FunCat	1	14	0.43758	0.816611	0.0714286	0.00420168	AFUA_1G01680
01.01.11.03.01	biosynthesis of valine	FunCat	1	15	0.46026	0.841165	0.0666667	0.00420168	AFUA_1G01680
01.05.05.07	C-1 compound catabolism	FunCat	1	15	0.46026	0.841165	0.0666667	0.00420168	AFUA_6G04920
20.03.01	channel / pore class transport	FunCat	1	15	0.46026	0.841165	0.0666667	0.00420168	AFUA_7G04850
01.05.03.03.04	chitin anabolism	FunCat	1	16	0.482029	0.868963	0.0625	0.00420168	AFUA_8G00700
01.20.17.09	metabolism of alkaloids	FunCat	1	16	0.482029	0.868963	0.0625	0.00420168	AFUA_2G14480
01.06.06	isoprenoid metabolism	FunCat	2	41	0.49589	0.876807	0.0487805	0.00840336	AFUA_6G07240, AFUA_8G07210
20.01.26	neurotransmitter transport	FunCat	2	41	0.49589	0.876807	0.0487805	0.00840336	AFUA_3G07990, AFUA_4G03510
01.01.06	metabolism of the aspartate family	FunCat	1	17	0.502923	0.876807	0.0588235	0.00420168	AFUA_6G00290
01.01.06.06.01	biosynthesis of lysine	FunCat	1	17	0.502923	0.876807	0.0588235	0.00420168	AFUA_4G08690
20.01.03.03	C4-dicarboxylate transport (e.g. malate, succinate, fumarate)	FunCat	1	17	0.502923	0.876807	0.0588235	0.00420168	AFUA_1G13360
34.11.12	perception of nutrients and nutritional adaptation	FunCat	3	68	0.519959	0.877147	0.0441176	0.012605	AFUA_2G17480, AFUA_4G00830, AFUA_8G00720
01.01.11.02.01	biosynthesis of isoleucine	FunCat	1	18	0.522978	0.877147	0.0555556	0.00420168	AFUA_1G01680
01.05.13.03	tetrahydrofolate-dependent C-1-transfer	FunCat	1	18	0.522978	0.877147	0.0555556	0.00420168	AFUA_2G16610
34.07	cell adhesion	FunCat	1	18	0.522978	0.877147	0.0555556	0.00420168	AFUA_1G14300
34.11.10	response to biotic stimulus	FunCat	1	18	0.522978	0.877147	0.0555556	0.00420168	AFUA_1G14300
42.02	eukaryotic plasma membrane	FunCat	1	18	0.522978	0.877147	0.0555556	0.00420168	AFUA_7G04880
02.01	glycolysis and gluconeogenesis	FunCat	4	94	0.527697	0.879494	0.0425532	0.0168067	AFUA_2G04490, AFUA_3G11900, AFUA_5G01030, AFUA_5G10220
01.05.09	aminosaccharide metabolism	FunCat	1	19	0.542227	0.889738	0.0526316	0.00420168	AFUA_3G02290
16.01.01	receptor binding	FunCat	1	19	0.542227	0.889738	0.0526316	0.00420168	AFUA_5G10640
20.01.15	electron transport	FunCat	12	300	0.554564	0.889738	0.04	0.0504202	AFUA_2G01180, AFUA_2G16610, AFUA_4G03690, AFUA_4G14150, AFUA_4G14780, AFUA_4G14790, AFUA_4G14830, AFUA_5G02610, AFUA_5G02620, AFUA_5G14260, AFUA_7G01000, AFUA_8G01550
01.01.05.03	metabolism of urea (urea cycle)	FunCat	1	20	0.560703	0.889738	0.05	0.00420168	AFUA_4G08690
01.01.11	metabolism of the pyruvate family (alanine, isoleucine, leucine, valine) and D-alanine	FunCat	1	20	0.560703	0.889738	0.05	0.00420168	AFUA_7G01720
20.01.01.07.07	phosphate transport	FunCat	1	20	0.560703	0.889738	0.05	0.00420168	AFUA_8G01850
20.01.09	peptide transport	FunCat	1	20	0.560703	0.889738	0.05	0.00420168	AFUA_4G00830
36.20.18	plant hormonal regulation	FunCat	1	20	0.560703	0.889738	0.05	0.00420168	AFUA_2G17500
01.01.03.05.01	biosynthesis of arginine	FunCat	1	22	0.595455	0.92821	0.0454545	0.00420168	AFUA_6G00290
01.01.09.04	metabolism of phenylalanine	FunCat	1	22	0.595455	0.92821	0.0454545	0.00420168	AFUA_7G04850
01.01.11.04.01	biosynthesis of leucine	FunCat	1	22	0.595455	0.92821	0.0454545	0.00420168	AFUA_1G01680
02.10	tricarboxylic-acid pathway (citrate cycle, Krebs cycle, TCA cycle)	FunCat	2	53	0.635824	0.983471	0.0377358	0.00840336	AFUA_4G14850, AFUA_5G14260
01.06.06.11	tetracyclic and pentacyclic triterpenes (cholesterin, steroids and hopanoids) metabolism	FunCat	4	108	0.638328	0.983471	0.037037	0.0168067	AFUA_3G02120, AFUA_4G00910, AFUA_4G14770, AFUA_8G07210
20.01.11	amine / polyamine transport	FunCat	2	54	0.646007	0.989549	0.037037	0.00840336	AFUA_3G07990, AFUA_4G03510
14.07.02	modification with sugar residues (e.g. glycosylation, deglycosylation)	FunCat	2	55	0.655964	0.994825	0.0363636	0.00840336	AFUA_6G04450, AFUA_6G14040
01.01.09.01.01	biosynthesis of glycine	FunCat	1	26	0.65696	0.994825	0.0384615	0.00420168	AFUA_2G01180
12.04.02	translation elongation	FunCat	1	27	0.670821	0.998695	0.037037	0.00420168	AFUA_1G17120
32.05.05.01	toxins	FunCat	1	27	0.670821	0.998695	0.037037	0.00420168	AFUA_5G02640
34.01	homeostasis	FunCat	1	27	0.670821	0.998695	0.037037	0.00420168	AFUA_4G14150
01.01.09.05	metabolism of tyrosine	FunCat	1	28	0.684125	1	0.0357143	0.00420168	AFUA_7G04850
02.25	oxidation of fatty acids	FunCat	2	58	0.684499	1	0.0344828	0.00840336	AFUA_5G02610, AFUA_8G01210
01.01.03	assimilation of ammonia, metabolism of the glutamate group	FunCat	1	29	0.696893	1	0.0344828	0.00420168	AFUA_6G00290
20.03.02.03	antiporter	FunCat	1	29	0.696893	1	0.0344828	0.00420168	AFUA_8G01890
01.03.16	polynucleotide degradation	FunCat	2	60	0.702429	1	0.0333333	0.00840336	AFUA_1G16600, AFUA_5G14250
34.05	cell motility	FunCat	1	30	0.709147	1	0.0333333	0.00420168	AFUA_5G10640
41.01	fungal/microorganismic development	FunCat	1	30	0.709147	1	0.0333333	0.00420168	AFUA_2G12700
42.01	cell wall	FunCat	9	257	0.716021	1	0.0350195	0.0378151	AFUA_1G01200, AFUA_1G12460, AFUA_1G12510, AFUA_2G09350, AFUA_5G02620, AFUA_6G04450, AFUA_6G14040, AFUA_7G06410, AFUA_8G01970
16.17.07	magnesium binding	FunCat	4	121	0.724793	1	0.0330579	0.0168067	AFUA_2G05820, AFUA_3G08310, AFUA_4G00720, AFUA_5G06990
30.05.02.24	G-protein coupled receptor signalling pathway	FunCat	1	32	0.732195	1	0.03125	0.00420168	AFUA_4G14800
20.01.03.01	sugar transport	FunCat	1	34	0.753423	1	0.0294118	0.00420168	AFUA_7G00950
40.01.05	growth regulators / regulation of cell size	FunCat	1	34	0.753423	1	0.0294118	0.00420168	AFUA_2G14410
01.01.09.04.02	degradation of phenylalanine	FunCat	1	35	0.7634	1	0.0285714	0.00420168	AFUA_4G14810
40.01.03	directional cell growth (morphogenesis)	FunCat	2	68	0.765864	1	0.0294118	0.00840336	AFUA_3G14910, AFUA_5G00540
14.13.04	lysosomal and vacuolar protein degradation	FunCat	1	37	0.782164	1	0.027027	0.00420168	AFUA_6G10250
20.01.01.07	anion transport	FunCat	1	37	0.782164	1	0.027027	0.00420168	AFUA_1G13360
32.01.09	DNA damage response	FunCat	4	134	0.794988	1	0.0298507	0.0168067	AFUA_3G14910, AFUA_4G06800, AFUA_5G00540, AFUA_8G06990
20.01.01.01	cation transport (H+, Na+, K+, Ca2+ , NH4+, etc.)	FunCat	4	137	0.808979	1	0.0291971	0.0168067	AFUA_3G01400, AFUA_4G01050, AFUA_6G03690, AFUA_8G02140
14.07.02.02	N-directed glycosylation, deglycosylation	FunCat	1	42	0.822842	1	0.0238095	0.00420168	AFUA_6G14040
32.01.11	nutrient starvation response	FunCat	1	42	0.822842	1	0.0238095	0.00420168	AFUA_2G00990
12.10	aminoacyl-tRNA-synthetases	FunCat	1	44	0.836908	1	0.0227273	0.00420168	AFUA_5G10640
43.01.03.09	development of asco- basidio- or zygospore	FunCat	5	175	0.840666	1	0.0285714	0.0210084	AFUA_2G09350, AFUA_3G13690, AFUA_4G04530, AFUA_5G02620, AFUA_5G02660
01.05.13	transfer of activated C-1 groups	FunCat	1	45	0.843518	1	0.0222222	0.00420168	AFUA_5G06990
32.01.03	osmotic and salt stress response	FunCat	2	82	0.848942	1	0.0243902	0.00840336	AFUA_1G09930, AFUA_6G09070
18.02.01.01.01	GTPase activator (GAP)	FunCat	1	46	0.849862	1	0.0217391	0.00420168	AFUA_1G17120
14.07.01	modification with fatty acids (e.g. myristylation, palmitylation, farnesylation)	FunCat	1	48	0.861791	1	0.0208333	0.00420168	AFUA_4G00720
42.25	vacuole or lysosome	FunCat	1	52	0.882891	1	0.0192308	0.00420168	AFUA_6G10250
42.04	cytoskeleton/structural proteins	FunCat	3	125	0.885588	1	0.024	0.012605	AFUA_1G17620, AFUA_3G01710, AFUA_8G02140
30.05	transmembrane signal transduction	FunCat	1	53	0.887644	1	0.0188679	0.00420168	AFUA_1G14300
34.01.01.03	homeostasis of protons	FunCat	1	55	0.896581	1	0.0181818	0.00420168	AFUA_8G01890
01.05.02	sugar, glucoside, polyol and carboxylate metabolism	FunCat	2	94	0.897822	1	0.0212766	0.00840336	AFUA_1G01200, AFUA_3G01490
14.01	protein folding and stabilization	FunCat	3	132	0.906486	1	0.0227273	0.012605	AFUA_1G14300, AFUA_3G07620, AFUA_4G14150
11.02.03.04.03	transcription repression	FunCat	2	98	0.910543	1	0.0204082	0.00840336	AFUA_4G03520, AFUA_6G11740
18.02.09	regulator of transcription factor	FunCat	2	99	0.913484	1	0.020202	0.00840336	AFUA_3G10830, AFUA_7G05500
11.04.02	tRNA processing	FunCat	1	60	0.915948	1	0.0166667	0.00420168	AFUA_1G16556
11.02.03.01	general transcription activities	FunCat	3	136	0.916823	1	0.0220588	0.012605	AFUA_3G10830, AFUA_4G10110, AFUA_7G05500
14.07.11	protein processing (proteolytic)	FunCat	2	101	0.919097	1	0.019802	0.00840336	AFUA_5G06940, AFUA_6G10250
16.09	lipid binding	FunCat	1	61	0.919364	1	0.0163934	0.00420168	AFUA_1G01160
02.11	electron transport and membrane-associated energy conservation	FunCat	2	102	0.921774	1	0.0196078	0.00840336	AFUA_4G14850, AFUA_7G01000
16.17.09	heavy metal binding (Cu, Fe, Zn)	FunCat	13	447	0.921775	1	0.0290828	0.0546218	AFUA_1G01160, AFUA_1G01670, AFUA_1G14550, AFUA_1G17270, AFUA_2G05820, AFUA_2G14410, AFUA_3G01490, AFUA_3G10820, AFUA_3G15290, AFUA_5G02620, AFUA_5G06940, AFUA_5G10220, AFUA_8G01310
16.21.01	heme binding	FunCat	1	64	0.928804	1	0.015625	0.00420168	AFUA_5G02620
01.03.04	pyrimidine nucleotide/nucleoside/nucleobase metabolism	FunCat	1	66	0.934478	1	0.0151515	0.00420168	AFUA_1G01160
34.11.03.13	osmosensing and response	FunCat	1	66	0.934478	1	0.0151515	0.00420168	AFUA_1G09930
01.06.02.01	phospholipid metabolism	FunCat	2	109	0.938308	1	0.0183486	0.00840336	AFUA_3G02290, AFUA_4G04530
01.07.01	biosynthesis of vitamins, cofactors, and prosthetic groups	FunCat	4	182	0.940257	1	0.021978	0.0168067	AFUA_2G05820, AFUA_2G14410, AFUA_6G07240, AFUA_8G01560
01.03.16.01	RNA degradation	FunCat	1	70	0.94451	1	0.0142857	0.00420168	AFUA_4G03230
42.16	mitochondrion	FunCat	3	150	0.945337	1	0.02	0.012605	AFUA_2G00460, AFUA_3G02120, AFUA_7G01000
16.17.01	calcium binding	FunCat	1	74	0.953011	1	0.0135135	0.00420168	AFUA_3G02290
01.03.01	purin nucleotide/nucleoside/nucleobase metabolism	FunCat	2	117	0.953149	1	0.017094	0.00840336	AFUA_1G01160, AFUA_3G06530
16.19.05	GTP binding	FunCat	2	117	0.953149	1	0.017094	0.00840336	AFUA_1G17120, AFUA_2G12700
40.01	cell growth / morphogenesis	FunCat	5	225	0.953312	1	0.0222222	0.0210084	AFUA_1G16600, AFUA_2G09350, AFUA_5G01990, AFUA_6G04450, AFUA_6G14040
30.01	cellular signalling	FunCat	6	262	0.957597	1	0.0229008	0.0252101	AFUA_2G12700, AFUA_4G00720, AFUA_5G00840, AFUA_5G13715, AFUA_6G03600, AFUA_7G06620
40.10.02	apoptosis (type I programmed cell death)	FunCat	1	82	0.966318	1	0.0121951	0.00420168	AFUA_5G10640
16.17	metal binding	FunCat	9	376	0.971808	1	0.0239362	0.0378151	AFUA_1G01160, AFUA_2G05820, AFUA_3G01490, AFUA_3G02290, AFUA_3G08310, AFUA_4G00720, AFUA_5G02620, AFUA_5G06940, AFUA_5G06990
02.13.03	aerobic respiration	FunCat	1	88	0.973769	1	0.0113636	0.00420168	AFUA_2G05060
14.07.03	modification by phosphorylation, dephosphorylation, autophosphorylation	FunCat	5	247	0.974275	1	0.0202429	0.0210084	AFUA_1G17620, AFUA_3G01710, AFUA_3G07620, AFUA_3G08310, AFUA_4G00720
14.13.01	cytoplasmic and nuclear protein degradation	FunCat	2	135	0.975102	1	0.0148148	0.00840336	AFUA_3G02120, AFUA_5G06940
01.03	nucleotide/nucleoside/nucleobase metabolism	FunCat	1	96	0.981213	1	0.0104167	0.00420168	AFUA_1G01160
20.09.13	vacuolar/lysosomal transport	FunCat	2	154	0.987435	1	0.012987	0.00840336	AFUA_2G05980, AFUA_3G02290
20.09.18.09.01	endocytosis	FunCat	1	109	0.989088	1	0.00917431	0.00420168	AFUA_1G14300
11.02.03	mRNA synthesis	FunCat	1	114	0.991149	1	0.00877193	0.00420168	AFUA_4G10110
18.02	regulation of protein activity	FunCat	1	117	0.992195	1	0.00854701	0.00420168	AFUA_4G00720
11.02.03.04.01	transcription activation	FunCat	2	167	0.992195	1	0.011976	0.00840336	AFUA_5G14290, AFUA_6G12130
14.13	protein/peptide degradation	FunCat	3	218	0.99399	1	0.0137615	0.012605	AFUA_5G06940, AFUA_6G10250, AFUA_6G11500
12.04	translation	FunCat	2	177	0.994611	1	0.0112994	0.00840336	AFUA_1G17120, AFUA_5G10640
01.05.25	regulation of C-compound and carbohydrate metabolism	FunCat	2	187	0.996291	1	0.0106952	0.00840336	AFUA_5G14300, AFUA_6G12130
11.04.03	mRNA processing (splicing, 5'-, 3'-end processing)	FunCat	1	138	0.996768	1	0.00724638	0.00420168	AFUA_1G16600
10.01.05.01	DNA repair	FunCat	3	249	0.997951	1	0.0120482	0.012605	AFUA_4G06800, AFUA_5G14250, AFUA_8G06990
01.04	phosphate metabolism	FunCat	11	549	0.998018	1	0.0200364	0.0462185	AFUA_1G16556, AFUA_2G05820, AFUA_3G01400, AFUA_3G02290, AFUA_3G07620, AFUA_3G08310, AFUA_4G00720, AFUA_4G01050, AFUA_4G14130, AFUA_5G06070, AFUA_7G00480
18.01.01	regulation by modification	FunCat	1	155	0.99842	1	0.00645161	0.00420168	AFUA_4G00720
43.01.03.05	budding, cell polarity and filament formation	FunCat	3	262	0.998708	1	0.0114504	0.012605	AFUA_2G12700, AFUA_6G14040, AFUA_8G01970
10.03.03	cytokinesis (cell division) /septum formation and hydrolysis	FunCat	1	163	0.998873	1	0.00613497	0.00420168	AFUA_8G00700
16.19.03	ATP binding	FunCat	12	606	0.998925	1	0.019802	0.0504202	AFUA_1G13370, AFUA_1G17620, AFUA_2G05820, AFUA_3G01400, AFUA_3G01710, AFUA_4G01050, AFUA_4G14130, AFUA_5G06070, AFUA_5G10640, AFUA_7G00480, AFUA_8G01560, AFUA_8G06990
32.01	stress response	FunCat	3	272	0.999097	1	0.0110294	0.012605	AFUA_4G06800, AFUA_5G14300, AFUA_6G09070
16.19	nucleotide/nucleoside/nucleobase binding	FunCat	6	399	0.999161	1	0.0150376	0.0252101	AFUA_1G01160, AFUA_2G05820, AFUA_4G14130, AFUA_5G06070, AFUA_5G10640, AFUA_7G00480
16.03	nucleic acid binding	FunCat	1	170	0.999162	1	0.00588235	0.00420168	AFUA_8G06990
14.07	protein modification	FunCat	1	176	0.99935	1	0.00568182	0.00420168	AFUA_6G14040
20.01.10	protein transport	FunCat	2	233	0.999358	1	0.00858369	0.00840336	AFUA_1G15430, AFUA_4G00830
11.04.03.01	splicing	FunCat	1	196	0.999722	1	0.00510204	0.00420168	AFUA_3G02120
16.03.03	RNA binding	FunCat	3	308	0.999758	1	0.00974026	0.012605	AFUA_1G16600, AFUA_3G02120, AFUA_5G10640
42.10.03	organization of chromosome structure	FunCat	1	262	0.999983	1	0.00381679	0.00420168	AFUA_4G10110
16.03.01	DNA binding	FunCat	4	438	0.999989	1	0.00913242	0.0168067	AFUA_3G15290, AFUA_4G06800, AFUA_4G10110, AFUA_8G06990
10.01.09.05	DNA conformation modification (e.g. chromatin)	FunCat	1	279	0.999992	1	0.00358423	0.00420168	AFUA_4G10110
14.04	protein targeting, sorting and translocation	FunCat	1	300	0.999997	1	0.00333333	0.00420168	AFUA_2G05980
10.03.01	mitotic cell cycle and cell cycle control	FunCat	1	336	0.999999	1	0.00297619	0.00420168	AFUA_4G14800
11.02.03.04	transcriptional control	FunCat	5	601	1	1	0.00831947	0.0210084	AFUA_1G16556, AFUA_3G05760, AFUA_4G01105, AFUA_4G10110, AFUA_6G12130
16.01	protein binding	FunCat	15	1499	1	1	0.0100067	0.0630252	AFUA_1G14300, AFUA_1G17120, AFUA_1G17620, AFUA_2G14410, AFUA_3G00950, AFUA_3G01710, AFUA_3G02120, AFUA_3G02290, AFUA_4G00720, AFUA_4G10110, AFUA_4G14800, AFUA_5G06990, AFUA_6G10250, AFUA_8G02140, AFUA_8G06990

## Sheet: Table S7
Significant enriched categories of genes down-regulated ≥ 4FC using FunCat
ont_id	description	ont_class	sel_genes_n	bg_genes_n	pvalue	adj_pvalue	sel_genes_per_cat	sel_genes_per_input	intersect_ids
32.05.05	virulence, disease factors	FunCat	6	96	0.000105558	0.00981692	0.0625	0.142857	AFUA_1G11380, AFUA_2G17830, AFUA_3G01200, AFUA_6G01870, AFUA_6G07820, AFUA_8G06570
20.01.09	peptide transport	FunCat	3	20	0.000511448	0.0237823	0.15	0.0714286	AFUA_1G12240, AFUA_2G15240, AFUA_7G00910
20.03	transport facilities	FunCat	10	445	0.00235813	0.0731022	0.0224719	0.238095	AFUA_1G11380, AFUA_1G12240, AFUA_2G15240, AFUA_3G01200, AFUA_5G00710, AFUA_6G07750, AFUA_6G07820, AFUA_7G00910, AFUA_8G06090, AFUA_8G06580
14.13.04	lysosomal and vacuolar protein degradation	FunCat	3	37	0.00316801	0.0736562	0.0810811	0.0714286	AFUA_4G03490, AFUA_4G09320, AFUA_4G14000
20.01.26	neurotransmitter transport	FunCat	3	41	0.00424987	0.075688	0.0731707	0.0714286	AFUA_5G00710, AFUA_8G06090, AFUA_8G06580
32.05.01	resistance proteins	FunCat	4	86	0.0048831	0.075688	0.0465116	0.0952381	AFUA_1G03200, AFUA_4G14300, AFUA_6G01900, AFUA_6G11890
20.01.11	amine / polyamine transport	FunCat	3	54	0.00919459	0.121155	0.0555556	0.0714286	AFUA_5G00710, AFUA_8G06090, AFUA_8G06580
20.01.03	C-compound and carbohydrate transport	FunCat	6	233	0.0104219	0.121155	0.0257511	0.142857	AFUA_1G11380, AFUA_3G01200, AFUA_5G00710, AFUA_6G07820, AFUA_8G06090, AFUA_8G06580
32.05	disease, virulence and defense	FunCat	3	61	0.0128297	0.132574	0.0491803	0.0714286	AFUA_1G11380, AFUA_3G01200, AFUA_6G07820
01.05.03.01.04	glycogen anabolism	FunCat	1	2	0.0161241	0.141362	0.5	0.0238095	AFUA_5G02480
01.20	secondary metabolism	FunCat	13	870	0.0169234	0.141362	0.0149425	0.309524	AFUA_2G14230, AFUA_2G17820, AFUA_2G17840, AFUA_3G00830, AFUA_3G01070, AFUA_5G00710, AFUA_5G14860, AFUA_5G15050, AFUA_6G01900, AFUA_6G14470, AFUA_7G06290, AFUA_8G06090, AFUA_8G06580
20.01.13	lipid/fatty acid transport	FunCat	4	128	0.0192137	0.141362	0.03125	0.0952381	AFUA_5G00710, AFUA_6G07750, AFUA_8G06090, AFUA_8G06580
32.05.05.01	toxins	FunCat	2	27	0.0197603	0.141362	0.0740741	0.047619	AFUA_5G14860, AFUA_5G15050
43.01.03	fungal and other eukaryotic cell type differentiation	FunCat	4	136	0.0234428	0.155727	0.0294118	0.0952381	AFUA_1G11380, AFUA_2G17830, AFUA_3G01200, AFUA_6G07820
01.20.35	metabolism of secondary products derived from L-phenylalanine and L-tyrosine	FunCat	1	5	0.0398355	0.221408	0.2	0.0238095	AFUA_3G01070
32.07.07.01	catalase reaction	FunCat	1	5	0.0398355	0.221408	0.2	0.0238095	AFUA_3G02270
32.07.03	detoxification by modification	FunCat	2	42	0.0449226	0.221408	0.047619	0.047619	AFUA_3G02270, AFUA_6G01900
20.01.07	amino acid/amino acid derivatives transport	FunCat	3	99	0.0452843	0.221408	0.030303	0.0714286	AFUA_5G00710, AFUA_8G06090, AFUA_8G06580
14.07.11	protein processing (proteolytic)	FunCat	3	101	0.0475861	0.221408	0.029703	0.0714286	AFUA_4G03490, AFUA_4G09320, AFUA_4G14000
01.06.06.05	sesquiterpenes metabolism	FunCat	1	6	0.0476146	0.221408	0.166667	0.0238095	AFUA_5G15050
01.25.07	extracellular ester compound degradation	FunCat	1	7	0.0553322	0.244728	0.142857	0.0238095	AFUA_8G06570
20.09.18	cellular import	FunCat	5	265	0.061029	0.244728	0.0188679	0.119048	AFUA_1G12240, AFUA_5G00710, AFUA_6G07750, AFUA_8G06090, AFUA_8G06580
32.07.01	detoxification involving cytochrome P450	FunCat	2	52	0.0657871	0.244728	0.0384615	0.047619	AFUA_5G14860, AFUA_5G15050
34.05.01	cell migration	FunCat	2	52	0.0657871	0.244728	0.0384615	0.047619	AFUA_1G11230, AFUA_7G06290
42.25	vacuole or lysosome	FunCat	2	52	0.0657871	0.244728	0.0384615	0.047619	AFUA_4G03490, AFUA_4G14000
32.05.03	defense related proteins	FunCat	2	55	0.0725752	0.259596	0.0363636	0.047619	AFUA_4G14300, AFUA_6G11890
01.01.05.01	metabolism of polyamines	FunCat	1	11	0.0855965	0.294833	0.0909091	0.0238095	AFUA_6G01900
01.01.03.01.02	degradation of glutamine	FunCat	1	12	0.0930135	0.308938	0.0833333	0.0238095	AFUA_3G04220
01.01.03.02.02	degradation of glutamate	FunCat	1	15	0.114914	0.368516	0.0666667	0.0238095	AFUA_3G04220
01.20.35.01.01	metabolism of melanins	FunCat	1	17	0.129226	0.384111	0.0588235	0.0238095	AFUA_3G01070
20.01.27	drug/toxin transport	FunCat	3	158	0.13488	0.384111	0.0189873	0.0714286	AFUA_1G03200, AFUA_1G12240, AFUA_2G17840
01.01.09.05.02	degradation of tyrosine	FunCat	1	18	0.136297	0.384111	0.0555556	0.0238095	AFUA_3G01070
34.11.10	response to biotic stimulus	FunCat	1	18	0.136297	0.384111	0.0555556	0.0238095	AFUA_4G14300
14.13.04.02	vacuolar protein degradation	FunCat	1	19	0.143313	0.388203	0.0526316	0.0238095	AFUA_4G09320
01.20.35.01	metabolism of phenylpropanoids	FunCat	1	20	0.150272	0.388203	0.05	0.0238095	AFUA_3G01070
20.01.01.07.07	phosphate transport	FunCat	1	20	0.150272	0.388203	0.05	0.0238095	AFUA_6G07750
30.01	cellular signalling	FunCat	4	262	0.160337	0.403009	0.0152672	0.0952381	AFUA_1G11380, AFUA_2G17830, AFUA_3G01200, AFUA_6G07820
32.01.01	oxidative stress response	FunCat	2	96	0.181913	0.442808	0.0208333	0.047619	AFUA_3G02270, AFUA_6G01900
32.07	detoxification	FunCat	3	184	0.185694	0.442808	0.0163043	0.0714286	AFUA_1G03200, AFUA_3G03460, AFUA_6G01900
01.01.09.05	metabolism of tyrosine	FunCat	1	28	0.203997	0.474292	0.0357143	0.0238095	AFUA_3G01070
40.01.03.03	guidance of longitudinal cell extension (e.g. pollen tube guidance, axonal pathfinding)	FunCat	1	29	0.210475	0.477418	0.0344828	0.0238095	AFUA_7G06290
01.06.06.11	tetracyclic and pentacyclic triterpenes (cholesterin, steroids and hopanoids) metabolism	FunCat	2	108	0.217416	0.481421	0.0185185	0.047619	AFUA_1G11230, AFUA_4G03630
20.09	transport routes	FunCat	1	32	0.229601	0.494246	0.03125	0.0238095	AFUA_1G12240
20.03.02.02.01	proton driven symporter	FunCat	1	33	0.235875	0.494246	0.030303	0.0238095	AFUA_1G12240
20.09.16.01	Type I protein secretion system (ABC-type transport systems)	FunCat	1	34	0.2421	0.494246	0.0294118	0.0238095	AFUA_1G03200
16.19.05	GTP binding	FunCat	2	117	0.244466	0.494246	0.017094	0.047619	AFUA_4G14300, AFUA_6G11890
14.13	protein/peptide degradation	FunCat	3	218	0.258361	0.504675	0.0137615	0.0714286	AFUA_4G03490, AFUA_4G09320, AFUA_4G14000
20.01.01.07	anion transport	FunCat	1	37	0.260477	0.504675	0.027027	0.0238095	AFUA_6G07750
32.05.01.03	chemical agent resistance	FunCat	1	39	0.272487	0.510955	0.025641	0.0238095	AFUA_1G03200
32.07.05	detoxification by export	FunCat	2	127	0.274707	0.510955	0.015748	0.047619	AFUA_1G03200, AFUA_2G17840
01.06.06	isoprenoid metabolism	FunCat	1	41	0.284306	0.51844	0.0243902	0.0238095	AFUA_1G11230
34.11.03	chemoperception and response	FunCat	1	44	0.301684	0.53955	0.0227273	0.0238095	AFUA_6G01900
01.06	lipid, fatty acid and isoprenoid metabolism	FunCat	6	577	0.323206	0.567136	0.0103986	0.142857	AFUA_1G11230, AFUA_3G04220, AFUA_4G03490, AFUA_4G03630, AFUA_4G14000, AFUA_6G03050
11.02.02	tRNA synthesis	FunCat	1	52	0.346035	0.59595	0.0192308	0.0238095	AFUA_2G05180
32.01	stress response	FunCat	3	272	0.379527	0.641745	0.0110294	0.0714286	AFUA_3G02270, AFUA_3G03790, AFUA_6G03050
11.04.02	tRNA processing	FunCat	1	60	0.387633	0.642746	0.0166667	0.0238095	AFUA_2G05180
01.02	nitrogen, sulfur and selenium metabolism	FunCat	2	167	0.393941	0.642746	0.011976	0.047619	AFUA_2G15240, AFUA_7G00910
16.21.01	heme binding	FunCat	1	64	0.407452	0.646544	0.015625	0.0238095	AFUA_3G02270
01.03.04	pyrimidine nucleotide/nucleoside/nucleobase metabolism	FunCat	1	66	0.417125	0.646544	0.0151515	0.0238095	AFUA_5G02480
02.19	metabolism of energy reserves (e.g. glycogen, trehalose)	FunCat	1	66	0.417125	0.646544	0.0151515	0.0238095	AFUA_5G02480
34.11.12	perception of nutrients and nutritional adaptation	FunCat	1	68	0.426644	0.650457	0.0147059	0.0238095	AFUA_1G12240
20.09.16	cellular export and secretion	FunCat	2	181	0.433891	0.650837	0.0110497	0.047619	AFUA_2G17840, AFUA_7G06680
16.21.07	NAD/NADP binding	FunCat	2	193	0.467059	0.685887	0.0103627	0.047619	AFUA_1G11230, AFUA_6G01900
32.01.07	unfolded protein response (e.g. ER quality control)	FunCat	1	78	0.472008	0.685887	0.0128205	0.0238095	AFUA_3G03790
20.03.25	ABC transporters	FunCat	1	84	0.497524	0.711843	0.0119048	0.0238095	AFUA_1G03200
20.03.22	transport ATPases	FunCat	1	93	0.533556	0.734974	0.0107527	0.0238095	AFUA_7G06680
01.05.02.07	sugar, glucoside, polyol and carboxylate catabolism	FunCat	2	219	0.534999	0.734974	0.00913242	0.047619	AFUA_1G17320, AFUA_5G02480
01.05.02	sugar, glucoside, polyol and carboxylate metabolism	FunCat	1	94	0.537401	0.734974	0.0106383	0.0238095	AFUA_5G02480
20.09.18.09.01	endocytosis	FunCat	1	109	0.591486	0.792246	0.00917431	0.0238095	AFUA_6G11890
16.21.05	FAD/FMN binding	FunCat	1	112	0.601537	0.792246	0.00892857	0.0238095	AFUA_6G01900
10.03.02	meiosis	FunCat	1	113	0.604833	0.792246	0.00884956	0.0238095	AFUA_2G09890
01.03.01	purin nucleotide/nucleoside/nucleobase metabolism	FunCat	1	117	0.617754	0.797932	0.00854701	0.0238095	AFUA_4G14300
16.19	nucleotide/nucleoside/nucleobase binding	FunCat	3	399	0.637659	0.81236	0.0075188	0.0714286	AFUA_3G03790, AFUA_4G14300, AFUA_6G11890
14.01	protein folding and stabilization	FunCat	1	132	0.662636	0.832772	0.00757576	0.0238095	AFUA_3G03790
01.06.05	fatty acid metabolism	FunCat	1	142	0.689654	0.846225	0.00704225	0.0238095	AFUA_3G04220
01.07	metabolism of vitamins, cofactors, and prosthetic groups	FunCat	1	148	0.704838	0.846225	0.00675676	0.0238095	AFUA_6G01900
20.01.15	electron transport	FunCat	2	300	0.708048	0.846225	0.00666667	0.047619	AFUA_5G15050, AFUA_6G01900
42.16	mitochondrion	FunCat	1	150	0.709737	0.846225	0.00666667	0.0238095	AFUA_6G11890
12.01.01	ribosomal proteins	FunCat	1	165	0.744029	0.86719	0.00606061	0.0238095	AFUA_6G12990
43.01.03.09	development of asco- basidio- or zygospore	FunCat	1	175	0.764658	0.86719	0.00571429	0.0238095	AFUA_2G15240
12.04	translation	FunCat	1	177	0.768585	0.86719	0.00564972	0.0238095	AFUA_6G12990
12.01	ribosome biogenesis	FunCat	1	182	0.778124	0.86719	0.00549451	0.0238095	AFUA_6G12990
01.05.25	regulation of C-compound and carbohydrate metabolism	FunCat	1	187	0.787278	0.86719	0.00534759	0.0238095	AFUA_5G02480
20.09.07	vesicular transport (Golgi network, etc.)	FunCat	1	188	0.789064	0.86719	0.00531915	0.0238095	AFUA_7G06680
20.09.18.07	non-vesicular cellular import	FunCat	1	190	0.792593	0.86719	0.00526316	0.0238095	AFUA_1G12240
01.05.03	polysaccharide metabolism	FunCat	1	235	0.858355	0.928221	0.00425532	0.0238095	AFUA_8G06570
16.17.09	heavy metal binding (Cu, Fe, Zn)	FunCat	2	447	0.888264	0.949523	0.00447427	0.047619	AFUA_3G01070, AFUA_3G02270
14.04	protein targeting, sorting and translocation	FunCat	1	300	0.918851	0.971059	0.00333333	0.0238095	AFUA_7G06680
01.04	phosphate metabolism	FunCat	2	549	0.946239	0.988767	0.00364299	0.047619	AFUA_4G14300, AFUA_6G07750
16.17	metal binding	FunCat	1	376	0.958093	0.990029	0.00265957	0.0238095	AFUA_4G09320
16.01	protein binding	FunCat	7	1499	0.978288	0.995415	0.00466978	0.166667	AFUA_4G03490, AFUA_4G09320, AFUA_4G14000, AFUA_5G02480, AFUA_6G11890, AFUA_6G12990, AFUA_7G06290
16.19.03	ATP binding	FunCat	1	606	0.994689	0.995415	0.00165017	0.0238095	AFUA_3G03790
01.05	C-compound and carbohydrate metabolism	FunCat	2	858	0.995415	0.995415	0.002331	0.047619	AFUA_2G17820, AFUA_6G01900
