# Supplementary material for: EneA of Aspergillus fumigatus is a regulator of secondary metabolism and enhances nscA expression in presence of polyenes and Streptomyces
Source: Sci Rep. 2026 Apr 9;16:12038. doi: 10.1038/s41598-026-47215-0 (PMC13068945; doi:10.1038/s41598-026-47215-0)
Supplement: Supplementary file 4 — Supplementary Material 4 [file 41598_2026_47215_MOESM4_ESM.xlsx]

## Sheet: Table S8
GeneID of proteins increased in presence of amphotericin B	annotation	Up-regulated genes in the Tet-eneA overexpression strain (log2 fold change)
AFUA_1G00500	FMN dependent dehydrogenase	not found
AFUA_1G00510	D-lactate dehydrogenase (cytochrome)	not found
AFUA_1G01530	GrpB domain protein	4.45068
AFUA_1G01770	Ortholog(s) have cytosol localization	not regulated
AFUA_1G02770	conserved hypothetical protein	not regulated
AFUA_1G03090	mitochondrial integral membrane protein	not regulated
AFUA_1G04120	coenzyme A transferase, putative	not regulated
AFUA_1G04150	tartrate dehydrogenase, putative	not regulated
AFUA_1G04260	endo-1,3-beta-glucanase Engl1	not regulated
AFUA_1G04710	PP-loop ATPase superfamily protein, putative	not regulated
AFUA_1G05010	MFS multidrug transporter, putative	2.98906
AFUA_1G06230	ribosome biogenesis protein Ssf2, putative	not regulated
AFUA_1G07650	ketoreductase, putative	1.15327
AFUA_1G09070	conserved hypothetical protein	not regulated
AFUA_1G09754	DUF636 domain protein	1.54
AFUA_1G12620	MFS toxin efflux pump (AflT), putative	5.38761
AFUA_1G12700	conserved hypothetical protein	not regulated
AFUA_1G13130	conserved hypothetical protein	not regulated
AFUA_1G13370	aflatoxin B1-aldehyde reductase GliO-like, putative	4.70082
AFUA_1G13550	conserved hypothetical protein	not regulated
AFUA_1G13660	phenol 2-monooxygenase, putative	8.72644
AFUA_1G14300	Fasciclin domain family protein	4.29885
AFUA_1G14450	exo-beta-1,3-glucanase Exg0	not regulated
AFUA_1G15260	conserved hypothetical protein	not regulated
AFUA_1G15330	conserved hypothetical protein	not regulated
AFUA_1G15350	homoserine acetyltransferase family protein	1.03245
AFUA_1G15920	26S proteasome-associated ubiquitin C-terminal hydrolase, putative	not regulated
AFUA_1G16564	DUF455 domain protein	not regulated
AFUA_1G17180	pyridine nucleotide-disulphide oxidoreductase AMID-like, putative	1.99378
AFUA_1G17630	FAD/FMN-containing protein	not regulated
AFUA_2G01060	Rho GTPase activator (Sac7), putative	not regulated
AFUA_2G01070	GPI-anchor biosynthesis protein (Pig-F), putative	not regulated
AFUA_2G01530	COPII-coated vesicle protein (Erv41), putative	not regulated
AFUA_2G02280	mitotic spindle biogenesis protein Spc19, putative	not regulated
AFUA_2G02490	conserved hypothetical protein	2.23145
AFUA_2G03360	polarized growth protein (Boi2), putative	not regulated
AFUA_2G03500	sugar transporter, putative	not regulated
AFUA_2G03630	conserved hypothetical protein	not regulated
AFUA_2G04200	4-hydroxyphenylpyruvate dioxygenase, putative	not regulated
AFUA_2G04220	homogentisate 1,2-dioxygenase (HmgA), putative	not regulated
AFUA_2G04230	fumarylacetoacetate hydrolase FahA	not regulated
AFUA_2G04240	maleylacetoacetate isomerase MaiA	not regulated
AFUA_2G05060	alternative oxidase AlxA, putative	3.51055
AFUA_2G05290	isoflavone reductase family protein	5.88883
AFUA_2G05810	dienelactone hydrolase	not regulated
AFUA_2G05830	C6 finger domain protein, putative	not regulated
AFUA_2G06000	NAD+ dependent glutamate dehydrogenase, putative	not regulated
AFUA_2G06060	transcriptional co-activator (Hfi1/Ada1), putative	not regulated
AFUA_2G07750	haloacid dehalogenase, type II	not regulated
AFUA_2G08480	ATP-dependent RNA helicase Mrh4, putative	not regulated
AFUA_2G08550	peptidyl-prolyl cis/trans isomerase	not regulated
AFUA_2G10170	conserved hypothetical protein	not regulated
AFUA_2G11040	U-box domain protein, putative	not regulated
AFUA_2G11750	mitochondrial DnaJ chaperone (Mdj1), putative	not regulated
AFUA_2G12450	hydroxymethylglutaryl-CoA lyase	not regulated
AFUA_2G12540	conserved hypothetical protein	not regulated
AFUA_2G12610	NADPH-adrenodoxin reductase Arh1, putative	not regulated
AFUA_2G12630	allergenic cerato-platanin Asp F13	not regulated
AFUA_2G12780	von Willebrand domain protein	1.50294
AFUA_2G13060	calcineurin binding protein, putative	not regulated
AFUA_2G13080	Nudix/MutT family protein	not regulated
AFUA_2G13295	aminotransferase family protein (LolT), putative	1.43484
AFUA_2G13940	conserved hypothetical protein	not regulated
AFUA_2G14010	conserved hypothetical protein	not regulated
AFUA_2G14950	exonuclease, putative	not regulated
AFUA_2G15000	Mechanosensitive ion channel family	not regulated
AFUA_2G15430	sorbitol/xylulose reductase Sou1-like, putative	1.00575
AFUA_2G15490	TPR domain protein	not regulated
AFUA_2G15820	SNARE complex subunit (Syn8), putative	not regulated
AFUA_2G15900	conserved hypothetical protein	not regulated
AFUA_2G16580	alpha/beta superfamily hydrolase, putative	not regulated
AFUA_2G17300	glutathione S-transferase	3.16175
AFUA_3G00370	phosphoketolase, putative	not regulated
AFUA_3G00640	conserved hypothetical protein	not regulated
AFUA_3G00730	conserved hypothetical protein	not regulated
AFUA_3G00870	GNAT family N-acetyltransferase, putative	not regulated
AFUA_3G01850	porphyromonas-type peptidyl-arginine deiminase superfamily	3.21649
AFUA_3G02280	alpha,alpha-trehalose glucohydrolase TreA/Ath1	1.11057
AFUA_3G03280	FAD binding monooxygenase, putative	1.14053
AFUA_3G04230	transcription initiation factor IIF subunit alpha, putative	not regulated
AFUA_3G05400	DnaJ and TPR domain protein	not regulated
AFUA_3G05480	cystathionine gamma-synthase, putative	not regulated
AFUA_3G05570	spindle poison sensitivity protein Scp3, putative	not regulated
AFUA_3G05690	integral membrane protein, putative	not regulated
AFUA_3G05730	nicotinate-nucleotide pyrophosphorylase	not regulated
AFUA_3G05740	aldose 1-epimerase, putative	1.83971
AFUA_3G07550	DUF1275 domain protein	not regulated
AFUA_3G07690	cytochrome c oxidase copper chaperone Cox17, putative	1.09397
AFUA_3G07710	nucleolin protein Nsr1, putative	not regulated
AFUA_3G08265	conserved hypothetical protein	not regulated
AFUA_3G08310	4-nitrophenylphosphatase	4.29869
AFUA_3G09110	conserved hypothetical protein	1.32146
AFUA_3G09380	regulatory factor Sgt1, putative	not regulated
AFUA_3G09640	camp independent regulatory protein	not regulated
AFUA_3G11120	glutamate decarboxylase, putative	not regulated
AFUA_3G11320	spindle pole body component (Alp6), putative	not regulated
AFUA_3G12830	RTA1 domain protein, putative	3.35038
AFUA_3G12900	MFS transporter, putative	not regulated
AFUA_3G12910	O-methyltransferase GliM-like, putative	1.83117
AFUA_3G12940	C6 transcription factor, putative	not regulated
AFUA_3G12960	cytochrome P450 monooxigenase GliC-like, putative	not regulated
AFUA_3G13440	stomatin family protein	not regulated
AFUA_3G14030	extracellular phytase, putative	not regulated
AFUA_3G14260	mismatched base pair and cruciform DNA recognition protein, putative	not regulated
AFUA_4G00430	isoamyl alcohol oxidase, putative	not regulated
AFUA_4G00760	conserved hypothetical protein	6.47084
AFUA_4G00770	conserved hypothetical protein	5.9841
AFUA_4G01560	MFS myo-inositol transporter, putative	not regulated
AFUA_4G01580	ankyrin repeat protein	not regulated
AFUA_4G03120	mitochondrial cytochrome b2, putative	not regulated
AFUA_4G03440	conserved hypothetical protein	6.16064
AFUA_4G03730	dienelactone hydrolase	not regulated
AFUA_4G04120	protein kinase activator Bem1, putative	not regulated
AFUA_4G05900	conserved hypothetical protein	not regulated
AFUA_4G05960	flavoprotein, putative	not regulated
AFUA_4G07100	nuclear envelope protein, putative	not regulated
AFUA_4G07725	protein of unknown function	not found
AFUA_4G07800	CaaX farnesyltransferase alpha subunit Ram2	not regulated
AFUA_4G08200	GPI transamidase component PIG-U, putative	not regulated
AFUA_4G09140	L-ornithine aminotransferase Car2, putative	not regulated
AFUA_4G09170	anion exchange family protein	not regulated
AFUA_4G09230	conserved hypothetical protein	2.15244
AFUA_4G09440	sodium P-type ATPase, putative	not regulated
AFUA_4G09900	cell wall biogenesis protein Ecm15, putative	not regulated
AFUA_4G10770	fatty acid oxygenase PpoA, putative	not regulated
AFUA_4G12340	mitochondrial carrier protein, putative	not regulated
AFUA_4G12590	conserved hypothetical protein	not regulated
AFUA_4G13030	citrate lyase beta subunit, putative	not regulated
AFUA_4G13860	extracellular salicylate hydroxylase/monooxygenase, putative	1.24548
AFUA_4G13890	Ortholog of A. nidulans FGSC A4 : AN7140	not found
AFUA_4G13950	GNAT family acetyltransferase, putative	2.02066
AFUA_4G14380	glutathione S-transferase, putative	4.86344
AFUA_4G14800	short chain dehydrogenase, putative	6.91627
AFUA_5G00590	hypothetical protein	3.69183
AFUA_5G00800	conserved hypothetical protein	2.10838
AFUA_5G00870	conserved hypothetical protein	6.45508
AFUA_5G00920	transesterase (LovD), putative	not regulated
AFUA_5G01030	glyceraldehyde 3-phosphate dehydrogenase, putative	not regulated
AFUA_5G02310	alpha/beta hydrolase, putative	not regulated
AFUA_5G02620	P450 family sporulation-specific N-formyltyrosine oxidase Dit2, putative	11.1567
AFUA_5G02630	conserved hypothetical protein	12.5995
AFUA_5G02640	O-methyltransferase, putative	12.3085
AFUA_5G02660	pyoverdine/dityrosine biosynthesis protein, putative	11.8672
AFUA_5G02670	ThiJ/PfpI family protein	10.0406
AFUA_5G02780	nicotinamide nucleotide transhydrogenase, putative	not regulated
AFUA_5G02870	Has domain(s) with predicted oxidoreductase activity and role in metabolic process	not found
AFUA_5G03520	conserved hypothetical protein	not regulated
AFUA_5G03900	2Fe-2S iron-sulfur cluster binding domain protein	not regulated
AFUA_5G08040	Exocyst complex component Sec8, putative	not regulated
AFUA_5G08470	AMP-binding enzyme, putative	1.30739
AFUA_5G08810	epoxide hydrolase, putative	not regulated
AFUA_5G09220	Beige/BEACH domain protein	not regulated
AFUA_5G10220	alcohol dehydrogenase, zinc-containing, putative	11.1719
AFUA_5G10240	conserved hypothetical protein	3.98046
AFUA_5G10250	conserved hypothetical protein	6.32223
AFUA_5G11130	PAXNEB protein superfamily	not regulated
AFUA_5G12010	serine/threonine protein phosphatase, putative	not regulated
AFUA_5G12890	microfibrillar-associated protein MfaP1, putative	not regulated
AFUA_5G14770	pyrroline-5-carboxylate reductase	not regulated
AFUA_6G00290	aminotransferase, putative	2.10754
AFUA_6G01830	O-methyltransferase, putative	3.58284
AFUA_6G02490	aspartate transaminase, putative	not regulated
AFUA_6G02920	SNARE protein Snc2, putative	not regulated
AFUA_6G03690	sodium P-type ATPase, putative	2.51706
AFUA_6G04090	DUF28 domain protein	not regulated
AFUA_6G04220	conserved hypothetical protein	1.6153
AFUA_6G05200	60S ribosomal protein L28	not regulated
AFUA_6G05350	aspartic-type endopeptidase (OpsB), putative	not regulated
AFUA_6G06540	proteasome component (Ecm29), putative	not regulated
AFUA_6G07970	calpain-like protein	not regulated
AFUA_6G08170	DNA polymerase V, putative	not regulated
AFUA_6G08330	conserved hypothetical protein	not regulated
AFUA_6G08830	2-oxoisovalerate dehydrogenase complex alpha subunit, putative	1.29814
AFUA_6G09317	Has domain(s) with predicted role in cell wall macromolecule catabolic process	not found
AFUA_6G10370	RNA lariat debranching enzyme, putative	not regulated
AFUA_6G10480	peptidyl-prolyl cis-trans isomerase, putative	not regulated
AFUA_6G11570	alpha/beta hydrolase, putative	not regulated
AFUA_6G11790	conserved hypothetical protein	4.13156
AFUA_6G12170	FKBP-type peptidyl-prolyl isomerase, putative	not regulated
AFUA_6G13020	AP-3 adaptor complex subunit sigma, putative	not regulated
AFUA_6G13530	UPF0023 family protein	not regulated
AFUA_6G13740	conserved hypothetical protein	12.2568
AFUA_7G00120	metallo-beta-lactamase domain protein	13.0325
AFUA_7G00150	FAD-dependent monooxygenase, putative	5.60352
AFUA_7G00170	dimethylallyl tryptophan synthase GliD1	14.3131
AFUA_7G00480	ABC multidrug transporter, putative	2.64808
AFUA_7G00700	aldo-keto reductase (AKR13), puatative	1.95593
AFUA_7G00950	MFS monosaccharide transporter, putative	3.24146
AFUA_7G02010	indoleamine 2,3-dioxygenase family protein	1.04718
AFUA_7G04710	NF-X1 finger transcription factor, putative	not regulated
AFUA_7G05670	ribose phosphate diphosphokinase Prs1, putative	not regulated
AFUA_7G05990	5-formyltetrahydrofolate cyclo-ligase, putative	not regulated
AFUA_7G06680	AAA family ATPase, putative	not regulated
AFUA_7G06770	conserved hypothetical protein	not regulated
AFUA_8G00710	secreted antimicrobial peptide, putative	13.3503
AFUA_8G01160	tartrate dehydrogenase, putative	not regulated
AFUA_8G01850	phosphate-repressible phosphate permease, putative	3.95676
AFUA_8G02850	actin binding protein, putative	not regulated
AFUA_8G04090	choline oxidase (CodA), putative	not regulated
AFUA_8G05520	aldehyde dehydrogenase family protein	not regulated
AFUA_8G05580	acetyl-coA hydrolase Ach1, putative	not regulated
AFUA_8G07100	conserved hypothetical protein	12.5221

## Sheet: Table S9
GeneID of proteins decreased in presence of amphotericin B	annotation	Down-regulated genes in the Tet-eneA overexpression strain (log2 fold change)
AFUA_1G03390	60S ribosomal protein L12	-1.7971
AFUA_1G05930	serine/threonine protein kinase, putative	not regulated
AFUA_1G12530	oleate delta-12 desaturase	-1.85531
AFUA_1G12830	nitrate reductase NiaD	not regulated
AFUA_1G12850	nitrate transporter CrnA	not regulated
AFUA_1G17470	high affinity nitrate transporter NrtB	not regulated
AFUA_2G01010	myo-inositol-phosphate synthase, putative	not regulated
AFUA_2G01990	signal recognition particle 14kD protein, putative	not regulated
AFUA_2G02070	CCR4-NOT transcription complex, subunit 3	not regulated
AFUA_2G02250	allantoinase Dal1, putative	not regulated
AFUA_2G07710	mRNA splicing factor RNA helicase (Cdc28), putative	not regulated
AFUA_2G07900	APSES transcription factor StuA	not regulated
AFUA_2G08300	DnaJ domain protein, putative	not regulated
AFUA_2G08830	nickel transport protein, putative	not regulated
AFUA_2G11080	glucosyltransferase (Die2), putative	not regulated
AFUA_2G11475	BAR domain protein	not regulated
AFUA_2G13580	conserved hypothetical protein	not regulated
AFUA_2G14110	sulfur metabolite repression control protein SconB, putative	not regulated
AFUA_2G14250	CBF/NF-Y family transcription factor, putative	not regulated
AFUA_3G03930	cytochrome P450 monooxygenase, putative	not regulated
AFUA_3G08250	hypothetical protein	-1.35078
AFUA_3G10180	HEC/Ndc80p family protein	not regulated
AFUA_3G10840	zinc knuckle transcription factor/splicing factor MSL5/ZFM1, putative	not regulated
AFUA_3G13380	ribose-phosphate pyrophosphokinase	not regulated
AFUA_3G14250	Indoleamine 2,3-dioxygenase subfamily	not regulated
AFUA_3G14430	NEDD8 conjugating enzyme (UbcL), putative	not regulated
AFUA_3G14540	heat shock protein Hsp30/Hsp42, putative	not regulated
AFUA_4G03595	conserved hypothetical protein	not regulated
AFUA_4G04170	conserved hypothetical protein	not regulated
AFUA_4G04280	AN1 zinc finger protein	not regulated
AFUA_4G04650	conserved hypothetical protein	not regulated
AFUA_4G04715	Ortholog(s) have role in mitochondrial respiratory chain complex IV assembly and mitochondrial inner membrane localization	not found
AFUA_4G06940	sphingolipid desaturase, putative	not regulated
AFUA_4G09120	GTPase activating protein for Arf, putative	not regulated
AFUA_4G11350	prenyltransferase, putative	not regulated
AFUA_4G12320	toxin biosynthesis protein, putative	not regulated
AFUA_4G13630	PE repeat family protein	not regulated
AFUA_5G01180	RAN small monomeric GTPase (Ran), putative	not regulated
AFUA_5G03680	transcription initiation factor TFIID complex 60 kDa subunit	not regulated
AFUA_5G03750	WW domain protein	not regulated
AFUA_5G03800	high-affinity iron transporter FtrA	not regulated
AFUA_5G09620	tRNA methyltransferase subunit GCD14, putative	not regulated
AFUA_5G12360	mitochondrial oxaloacetate transporter (Oac), putative	not regulated
AFUA_5G12370	WD repeat protein	not regulated
AFUA_5G12510	adenylate-forming enzyme AfeA	not regulated
AFUA_5G14860	cytochrome P450	-2.35829
AFUA_5G15060	terpene synthase family protein	-1.46169
AFUA_6G01820	MFS transporter, putative	not regulated
AFUA_6G04150	protein transport protein sec22	not regulated
AFUA_6G04500	Snf1 kinase complex beta-subunit Gal83, putative	not regulated
AFUA_6G05174	TOM complex component Tom7, putative	not regulated
AFUA_6G10210	guanine deaminase, putative	not regulated
AFUA_6G13920	adenylate-forming enzyme, putative	not regulated
AFUA_6G13980	UbiA-like prenyltransferase, putative	-1.29335
AFUA_6G14470	conserved hypothetical protein	-3.14334
AFUA_7G00990	transcriptional activator of ethanol catabolism AlcS	not regulated
AFUA_7G02050	arrestin (or S-antigen), N-terminal domain protein	not regulated
AFUA_7G02080	RNA polymerase I subunit Rpa43, putative	-1.02996
AFUA_7G04290	amino acid permease (Gap1), putative	not regulated
AFUA_7G04330	Ste20-like serine/threonine protein kinase, putative	not regulated
AFUA_7G04450	Rho GTPase activator (Bem2), putative	not regulated
AFUA_7G04690	FAD dependent sulfhydryl oxidase Erv2, putative	not regulated
AFUA_7G04730	siderochrome-iron transporter, putative	not regulated
AFUA_7G05430	nonsense-mediated mRNA decay factor (Upf2), putative	not regulated
AFUA_7G05910	purine permease, putative	not regulated
AFUA_7G06030	alpha-ketoglutarate-dependent taurine dioxygenase	-1.27795
AFUA_7G08590	Ortholog of Aspergillus fumigatus A1163 : AFUB_097740	not found
AFUA_8G00220	cytochrome P450, putative	not regulated
AFUA_8G04620	conserved hypothetical protein	not regulated
AFUA_Mt00050	Has domain(s) with predicted NADH	not found
