# Supplementary material for: EneA of Aspergillus fumigatus is a regulator of secondary metabolism and enhances nscA expression in presence of polyenes and Streptomyces
Source: Sci Rep. 2026 Apr 9;16:12038. doi: 10.1038/s41598-026-47215-0 (PMC13068945; doi:10.1038/s41598-026-47215-0)
Supplement: Supplementary file 5 — Supplementary Material 5 [file 41598_2026_47215_MOESM5_ESM.xlsx]

## Sheet: Table S10
Plasmids used in this study
Name	Description	Reference
pChS248	peneA-βsix-pxyl-recA-ptrA-βsix-eneAt in pBluescript II SK+	this study
pChS314	βsix-pxyl-recA-ptrA-βsix in pBluescript II SK+	[55]
pChS318	pnscA-βsix-pxyl-recA-ptrA-βsix-nscAt in pBluescript II SK+	this study
pChS323	pnscR-βsix-pxyl-recA-ptrA-βsix-nscRt in pBluescript II SK+	this study
pChS388	pniiA-eneA-niiAt-phleo	this study
pChS399	podrA-odrAD371A-trpCt-pxyl-recA-ptrA-βsix-odrAt in pBluescript II SK+	[10]
pChS544	peneA-prrA-βsix-pxyl-recA-ptrA-βsix-eneAt in pBluescript II SK+	this study
pME4313	OE expression plasmid with inducible nitrate promoter and phleomycine resistance cassette	[56]
p= promoter
t= terminator
