# Supplementary material for: EneA of Aspergillus fumigatus is a regulator of secondary metabolism and enhances nscA expression in presence of polyenes and Streptomyces
Source: Sci Rep. 2026 Apr 9;16:12038. doi: 10.1038/s41598-026-47215-0 (PMC13068945; doi:10.1038/s41598-026-47215-0)
Supplement: Supplementary file 6 — Supplementary Material 6 [file 41598_2026_47215_MOESM6_ESM.xlsx]

## Sheet: Table S11
Primers used in this study
Primers used for plasmid construction
Primer	Sequence 5' → 3'
zcf63-6	CTGCAGGAATTCGATGTTTAAACGTATTTTTGTGTCCAGCC
zcf63-7	ACCTATAGGCCTGAGATTTAAATTATGTCTGGTGATAATTGGGGTAG
zcf63-8	ATAATATGGCCATCTCCGCACTCTCACTTTTCACTT
zcf63-9	ATCGATAAGCTTGATGTTTAAACGCGAAACCTGAAACAAC
zcf63-10	CACCAGACATAATTTATGGCCGGTCCTGGTGGTG
zcf63-14	CGCCCGCCATCGTTTATGGCCGGTCCTGGTGGT
zcf63-15	TATCCTCGTCAGTTTTCAGGTGCAGATAGTTCCATT
zcf63-22	AACGTTAAGTGGATCTCAGGTGCAGATAGTTCCATT
trpCt-4	GATCCACTTAACGTTACTGAAAT
trpCt-8	ATAGGCCTGAGATTTAAAGAAGGATTACCTCTAAACAAG
zcf193-5	AGGAATTCGATATTTGTTTAAACGCTACATTCGCCGAAGC
zcf193-6	ATAGGCCTGAGATTTAAATCTTGATAATAGATGGTTGTTTGG
zcf193-7	ATATGGCCATCTCACATGGACTGCGTCTCTCCGTC
zcf193-8	GATAAGCTTGATCACGTTTAAACTCTCCATATACCGTCCC
pks11-5	GTTTAAACCGTGAGACGAGATGTGG
pks11-6	AAATGATTGGTTTTTCGAAAAAAAAGTTG
pks11-7	TAGATCCTCCTTTGCCTATACA
pks11-8	GTTTAAACGATCTGGGCCTATTAGTT
Primers used for qPCR
Primer	Sequence 5' → 3'
RT-eIF2B-1	CGACGGAGTCAGATCGGC
RT-eIF2B-2	GCCGTCCTCGTCATCCAGA
RT-H2A-1	GCCGCTGTTTTGGAGTATCT
RT-H2A-2	TACGAGTCTTCTTGTTGTCACG
RT-zcf63-1	CATTTGAGCGTGTCCAACCT
RT-zcf63-2	CAAGAATAGCCAGAGCACCAA
RT-nscA-1	ATCACCACTGAGACGGTTGAG
RT-nscA-2	AGACCAGATTGACGAAGTTGC
RT-rtaA-1	ATGGTTCTTCTGGGTTTTTGAG
RT-rtaA-2	TGACACCGTCCTTTGTGAGATA
