# Supplementary material for: EneA of Aspergillus fumigatus is a regulator of secondary metabolism and enhances nscA expression in presence of polyenes and Streptomyces
Source: Sci Rep. 2026 Apr 9;16:12038. doi: 10.1038/s41598-026-47215-0 (PMC13068945; doi:10.1038/s41598-026-47215-0)
Supplement: Supplementary file 7 — Supplementary Material 7 [file 41598_2026_47215_MOESM7_ESM.xlsx]

## Sheet: Table S12
Strains used in this study
Name	Genotype	Referenz
AfS35	Dku70::loxP	[57]
ACS73	Dku70::loxP; ΔpyroA::pyroA-TetOn-zcf63 (eneA)	[10]
ACS289	DprrA::βsix	this study
ACS333	Dku70::loxP; ppyroA-pyroA-trpCt-TetOn-zcf63-pyroAt; DnscA::βsix	this study
ACS426	∆ku70::loxP; pniiA:eneA; phleoR	this study
ACS517	Dku70::loxP; ΔeneA::prrA	this study
ACS523	Dku70::loxP; ppyroA-pyroA-trpCt-TetOn-zcf63-pyroAt; DnscR::βsix	this study
AfGB118	Dku70::loxP; ΔpyroA::pyroA-TetOn-RFP	[34]
p= promoter
R= resistance
